# Supplementary material for: DNA methylation analysis identifies key transcription factors involved in mesenchymal stem cell osteogenic differentiation
Source: Biol Res. 2023 Mar 8;56:9. doi: 10.1186/s40659-023-00417-6 (PMC9996951; doi:10.1186/s40659-023-00417-6)
Supplement: Supplementary file 3 — Additional file 3: CPG list and overlapping genes. List of differently methylated CPGs associated to osteoblast differentiation and their overlapping genes. [file 40659_2023_417_MOESM3_ESM.xlsx]

## Sheet: Osteo_vs_MSC_Array2_hypo_er.txt
	TargetID	1_UCSC_NAME	2_UCSC_NAME	UCSC_GROUP	ENCODE_enhancer	Upstream_NAME	Downstream_NAME	Methylation
cg14193430	cg14193430				Enhancer	ZFHX4	PXMP3	HYPO
cg24116380	cg24116380				Enhancer	CCDC112	FEM1C	HYPO
cg27645858	cg27645858	COPS8		Body;Body	Enhancer			HYPO
cg09599062	cg09599062				Enhancer	GK5	XRN1	HYPO
cg04478698	cg04478698				Enhancer	C4orf52	RBPJ	HYPO
cg22485921	cg22485921	P4HA2		5'UTR;5'UTR;5'UTR;5'UTR;5'UTR	Enhancer			HYPO
cg01896424	cg01896424	NAV2		Body;Body;Body	Enhancer			HYPO
cg09866565	cg09866565	A4GNT		Body	Enhancer			HYPO
cg11319403	cg11319403	MET		Body;Body	Enhancer			HYPO
cg12710800	cg12710800				Enhancer	C10orf104	DDIT4	HYPO
cg07652189	cg07652189				Enhancer	STX18	MSX1	HYPO
cg04231042	cg04231042					LNX1	RPL21P44	HYPO
cg10440877	cg10440877				Enhancer	KLF7	CREB1	HYPO
cg09729012	cg09729012				Enhancer	PROK2	RYBP	HYPO
cg20340720	cg20340720	C10orf26		Body	Enhancer			HYPO
cg00031277	cg00031277				Enhancer	EMCN	PPP3CA	HYPO
cg14670092	cg14670092				Enhancer	EIF3G	DNMT1	HYPO
cg24967811	cg24967811	PITPNM2		Body	Enhancer			HYPO
cg00063982	cg00063982				Enhancer	ZCCHC11	GPX7	HYPO
cg27531236	cg27531236	NFXL1		Body	Enhancer			HYPO
cg23174662	cg23174662	HIF1A		Body;Body				HYPO
cg27421291	cg27421291				Enhancer	EYA4	MGC34034	HYPO
cg22672187	cg22672187	PLEKHH2		Body	Enhancer			HYPO
cg23768894	cg23768894	DNAJB6		5'UTR;5'UTR	Enhancer			HYPO
cg23002590	cg23002590	RPS6KA2		Body;Body	Enhancer			HYPO
cg01132150	cg01132150	C5orf56		Body	Enhancer			HYPO
cg05885688	cg05885688	ANK1		Body;Body;Body;Body;Body	Enhancer			HYPO
cg02773192	cg02773192				Enhancer	OXTR	RAD18	HYPO
cg26300517	cg26300517				Enhancer	KLF3	TLR10	HYPO
cg05343665	cg05343665	EPS8		Body	Enhancer			HYPO
cg23109606	cg23109606	SH2D6		TSS1500	Enhancer			HYPO
cg00975624	cg00975624				Enhancer	SCHIP1	IL12A	HYPO
cg22202381	cg22202381				Enhancer	NALCN	ITGBL1	HYPO
cg27227804	cg27227804	CLEC16A		Body	Enhancer			HYPO
cg08029299	cg08029299				Enhancer	RPS10P7	NAV1	HYPO
cg14240790	cg14240790				Enhancer	PRKCDBP	SMPD1	HYPO
cg21860675	cg21860675	FOXP1		5'UTR;5'UTR	Enhancer			HYPO
cg16742481	cg16742481				Enhancer	CTSO	PDGFC	HYPO
cg19724522	cg19724522	TRIM61		Body	Enhancer			HYPO
cg20882260	cg20882260	CACNA1C		Body;Body;Body;Body;Body;Body;Body;Body;Body;Body;Body;Body;Body;Body;Body;Body;Body;Body;Body;Body;Body;Body;Body	Enhancer			HYPO
cg05005073	cg05005073				Enhancer	NDUFS5	MACF1	HYPO
cg14637685	cg14637685	CACNA1C		Body;Body;Body;Body;Body;Body;Body;Body;Body;Body;Body;Body;Body;Body;Body;Body;Body;Body;Body;Body;Body;Body;Body	Enhancer			HYPO
cg11185950	cg11185950				Enhancer	RGNEF	ENC1	HYPO
cg25286679	cg25286679				Enhancer	KIF26B	SMYD3	HYPO
cg11655490	cg11655490	ETV6		Body	Enhancer			HYPO
cg07591362	cg07591362				Enhancer	TSNAX-DISC1	SIPA1L2	HYPO
cg03071245	cg03071245	SMAD9		5'UTR;5'UTR				HYPO
cg00950343	cg00950343	C5orf13		1stExon;5'UTR;5'UTR;1stExon	Enhancer			HYPO
cg00674220	cg00674220				Enhancer	GPR12	USP12	HYPO
cg17568039	cg17568039				Enhancer	SHANK2	DHCR7	HYPO
cg02920600	cg02920600	DGKI		Body	Enhancer			HYPO
cg13904481	cg13904481				Enhancer	2008-09-01	ANKRD43	HYPO
cg12400025	cg12400025	TRAF3IP2		Body;Body;Body	Enhancer			HYPO
cg03879971	cg03879971				Enhancer	YAP1	BIRC3	HYPO
cg18087256	cg18087256				Enhancer	TSC22D1	NUFIP1	HYPO
cg20267775	cg20267775				Enhancer	MYOC	VAMP4	HYPO
cg26187031	cg26187031	DPYSL2		Body				HYPO
cg03025473	cg03025473	PARD3B		Body;Body;Body	Enhancer			HYPO
cg21739584	cg21739584	BCL6		5'UTR;5'UTR;TSS200				HYPO
cg10819050	cg10819050	TRPM8		Body	Enhancer			HYPO
cg17349632	cg17349632	PLXNA4		Body	Enhancer			HYPO
cg08940378	cg08940378				Enhancer	C2orf58	ATL2	HYPO
cg11938718	cg11938718	HPCAL1		5'UTR;5'UTR	Enhancer			HYPO
cg17094249	cg17094249				Enhancer	RCAN3	C1orf130	HYPO
cg22430700	cg22430700				Enhancer	ACBD6	XPR1	HYPO
cg23834919	cg23834919				Enhancer	LOC399959	UBASH3B	HYPO
cg26334518	cg26334518					ULK2	AKAP10	HYPO
cg21604970	cg21604970	ST6GALNAC5		Body	Enhancer			HYPO
cg26394380	cg26394380	SFTPB		TSS1500;TSS1500	Enhancer			HYPO
cg25558617	cg25558617	PVT1		Body	Enhancer			HYPO
cg15369784	cg15369784				Enhancer	C6orf89	PI16	HYPO
cg22209929	cg22209929	NCEH1		5'UTR;Body;Body;5'UTR	Enhancer			HYPO
cg23965588	cg23965588	RNF121		Body;Body;Body				HYPO
cg16549994	cg16549994				Enhancer	MYH9	TXN2	HYPO
cg07536328	cg07536328	TIMM23		3'UTR	Enhancer			HYPO
cg18544888	cg18544888	CLASP1		Body;Body;Body	Enhancer			HYPO
cg19106326	cg19106326				Enhancer	RNF5P1	TACC1	HYPO
cg07287508	cg07287508				Enhancer	BCAS3	TBX2	HYPO
cg09415485	cg09415485	CDH13		Body	Enhancer			HYPO
cg04555780	cg04555780	MASP1		Body				HYPO
cg15690379	cg15690379	PBRM1		Body;Body;Body	Enhancer			HYPO
cg24311182	cg24311182	SLC22A15		3'UTR	Enhancer			HYPO
cg07488141	cg07488141	TNS3		5'UTR	Enhancer			HYPO
cg24020152	cg24020152	KIAA0922		Body;Body	Enhancer			HYPO
cg06772221	cg06772221	TG	SLA	Body;Body;Body;Body	Enhancer			HYPO
cg24969820	cg24969820	ST3GAL6		Body	Enhancer			HYPO
cg10892497	cg10892497				Enhancer	WISP1	NDRG1	HYPO
cg19532942	cg19532942				Enhancer	PRKCH	HIF1A	HYPO
cg26360953	cg26360953				Enhancer	DNAJC11	CAMTA1	HYPO
cg01451604	cg01451604				Enhancer	RPS24	LOC283050	HYPO
cg16278514	cg16278514				Enhancer	CACNA2D3	WNT5A	HYPO
cg02137970	cg02137970				Enhancer	FAM50B	PRPF4B	HYPO
cg23601468	cg23601468	TIMP3	SYN3	Body;Body;Body;Body	Enhancer			HYPO
cg04476427	cg04476427				Enhancer	C5orf43	ZSWIM6	HYPO
cg09357761	cg09357761	PRKCH		Body	Enhancer			HYPO
cg18086475	cg18086475	TSEN2		Body;Body;Body;Body;Body				HYPO
cg08453008	cg08453008	KLHL3		3'UTR	Enhancer			HYPO
cg23400169	cg23400169	PSD3		Body;Body	Enhancer			HYPO
cg22241045	cg22241045	LNX1		Body;Body	Enhancer			HYPO
cg21502250	cg21502250	HPD		TSS1500	Enhancer			HYPO
cg14094498	cg14094498	PAPPA		Body	Enhancer			HYPO
cg16267322	cg16267322	SLC24A4		Body;Body;Body	Enhancer			HYPO
cg09728393	cg09728393	KIF13A		Body;Body;Body;Body	Enhancer			HYPO
cg00856273	cg00856273				Enhancer	ELTD1	LPHN2	HYPO
cg13925809	cg13925809				Enhancer	FLJ46321	RASEF	HYPO
cg02054108	cg02054108	USP34		Body				HYPO
cg08667024	cg08667024	TM4SF4		Body				HYPO
cg17598552	cg17598552	PSORS1C1		5'UTR	Enhancer			HYPO
cg00651488	cg00651488				Enhancer	FAM92B	KIAA0182	HYPO
cg04528720	cg04528720				Enhancer	MLYCD	OSGIN1	HYPO
cg27250427	cg27250427	LOC285768		Body;Body				HYPO
cg06466222	cg06466222	NPFFR1		TSS1500	Enhancer			HYPO
cg24681963	cg24681963				Enhancer	DYSF	CYP26B1	HYPO
cg02206807	cg02206807	STIM1		Body	Enhancer			HYPO
cg09859596	cg09859596	ALPL		5'UTR	Enhancer			HYPO
cg26788142	cg26788142				Enhancer	CTSB	DEFB136	HYPO
cg02065790	cg02065790				Enhancer	C12orf70	PPFIBP1	HYPO
cg19755069	cg19755069	CSF1		3'UTR;3'UTR	Enhancer			HYPO
cg11818555	cg11818555				Enhancer	UBL3	KATNAL1	HYPO
cg01111006	cg01111006				Enhancer	LOC221710	NEDD9	HYPO
cg04237609	cg04237609	C9orf128	TMEM8B	TSS1500;5'UTR;TSS1500	Enhancer			HYPO
cg11118690	cg11118690				Enhancer	PTDSS1	SDC2	HYPO
cg22587600	cg22587600				Enhancer	CRIPT	SOCS5	HYPO
cg03591467	cg03591467	FAP		TSS1500	Enhancer			HYPO
cg21038795	cg21038795	ELF5		Body;Body	Enhancer			HYPO
cg07959609	cg07959609	EPHA2		Body	Enhancer			HYPO
cg17947364	cg17947364				Enhancer	PREP	PRDM1	HYPO
cg21335012	cg21335012				Enhancer	LBH	LCLAT1	HYPO
cg11638399	cg11638399				Enhancer	DUSP4	C8orf75	HYPO
cg08115371	cg08115371	ODZ4		5'UTR				HYPO
cg02093951	cg02093951				Enhancer	CD180	PIK3R1	HYPO
cg22328837	cg22328837	RUNX2		Body;Body;Body	Enhancer			HYPO
cg04128967	cg04128967				Enhancer	C14orf162	KIAA0247	HYPO
cg00192882	cg00192882	MFAP4		TSS1500	Enhancer			HYPO
cg08289567	cg08289567				Enhancer	PGRMC2	PHF17	HYPO
cg07793905	cg07793905	ZAK		5'UTR;5'UTR	Enhancer			HYPO
cg10600534	cg10600534	RORA		Body	Enhancer			HYPO
cg03893663	cg03893663				Enhancer	ZC3H12C	RDX	HYPO
cg26671848	cg26671848				Enhancer	HTA	PSMD7	HYPO
cg00264799	cg00264799	IGF1		Body;Body;Body;Body				HYPO
cg17186103	cg17186103				Enhancer	LOC84931	GLI2	HYPO
cg14420953	cg14420953				Enhancer	STK38	SFRS3	HYPO
cg20420249	cg20420249	DNM3		3'UTR;3'UTR				HYPO
cg11807188	cg11807188	LEPR		5'UTR;5'UTR;5'UTR	Enhancer			HYPO
cg09749364	cg09749364	BMF		Body;Body;Body;Body	Enhancer			HYPO
cg03548035	cg03548035	FZD4		Body				HYPO
cg11155784	cg11155784	PBX1		Body	Enhancer			HYPO
cg08739221	cg08739221	EPS8		5'UTR	Enhancer			HYPO
cg12628061	cg12628061					USP24	PPAP2B	HYPO
cg16525435	cg16525435				Enhancer	HES1	LOC100131551	HYPO
cg01206944	cg01206944	ATP10A		Body	Enhancer			HYPO
cg25545598	cg25545598				Enhancer	ABRA	ANGPT1	HYPO
cg09839874	cg09839874	CMTM1		Body;Body;Body;Body;Body;Body;Body;Body	Enhancer			HYPO
cg08462030	cg08462030	RPS6KA2		Body;Body	Enhancer			HYPO
cg23575099	cg23575099	LGALS3		TSS200;5'UTR	Enhancer			HYPO
cg10610648	cg10610648	FBXO18		Body;Body				HYPO
cg19100660	cg19100660				Enhancer	DPH5	S1PR1	HYPO
cg01406317	cg01406317	Magmas		Body				HYPO
cg03053456	cg03053456				Enhancer	TMEM174	FOXD1	HYPO
cg14702960	cg14702960				Enhancer	IL26	IL22	HYPO
cg20346503	cg20346503				Enhancer	UGGT1	HS6ST1	HYPO
cg02302348	cg02302348				Enhancer	PITRM1	KLF6	HYPO
cg22734058	cg22734058	LRRFIP1		Body	Enhancer			HYPO
cg07382129	cg07382129	MEF2A		Body;Body;Body;Body	Enhancer			HYPO
cg13155421	cg13155421				Enhancer	CBLB	LOC100302640	HYPO
cg16236228	cg16236228				Enhancer	ADCY6	CACNB3	HYPO
cg26689186	cg26689186	BBS9		Body;Body;Body;Body	Enhancer			HYPO
cg09485853	cg09485853	PKM2		Body;Body;Body	Enhancer			HYPO
cg26389955	cg26389955	PRKCA		Body	Enhancer			HYPO
cg11586591	cg11586591	SORL1		Body	Enhancer			HYPO
cg22226680	cg22226680				Enhancer	HCCA2	SYT8	HYPO
cg04415610	cg04415610	MIR548F5	DCLK1	Body;Body	Enhancer			HYPO
cg04494051	cg04494051	LOC100130987	CLCF1	Body;TSS1500;TSS1500	Enhancer			HYPO
cg12028646	cg12028646				Enhancer	SDC4	SYS1	HYPO
cg16283183	cg16283183	LIMD1		3'UTR	Enhancer			HYPO
cg18004235	cg18004235				Enhancer	OSR1	TTC32	HYPO
cg14309002	cg14309002					FZD1	MTERF	HYPO
cg00795584	cg00795584				Enhancer	FAM46A	IBTK	HYPO
cg01432692	cg01432692				Enhancer	SIPA1L2	KIAA1383	HYPO
cg01966425	cg01966425	PSORS1C1		5'UTR	Enhancer			HYPO
cg18291443	cg18291443	VEPH1		Body;Body;Body;Body;Body;Body	Enhancer			HYPO
cg13351860	cg13351860	DDR1		TSS200;5'UTR;5'UTR	Enhancer			HYPO
cg01078772	cg01078772	KIF3B		3'UTR	Enhancer			HYPO
cg15397593	cg15397593	CACNA1C		Body;Body;Body;Body;Body;Body;Body;Body;Body;Body;Body;Body;Body;Body;Body;Body;Body;Body;Body;Body;Body;Body;Body	Enhancer			HYPO
cg10835651	cg10835651	ABTB2		Body	Enhancer			HYPO
cg25996077	cg25996077				Enhancer	TM4SF20	AGFG1	HYPO
cg01312167	cg01312167				Enhancer	PSME4	ACYP2	HYPO
cg08911152	cg08911152	TG	SLA	Body;Body;5'UTR	Enhancer			HYPO
cg23731267	cg23731267	COL14A1		Body	Enhancer			HYPO
cg10494848	cg10494848				Enhancer	RAB23	PRIM2	HYPO
cg03224627	cg03224627				Enhancer	FAM5B	SEC16B	HYPO
cg15491385	cg15491385				Enhancer	RYBP	SHQ1	HYPO
cg04719721	cg04719721				Enhancer	SWAP70	SBF2	HYPO
cg09851620	cg09851620				Enhancer	CNN3	ALG14	HYPO
cg15648041	cg15648041	CYR61		3'UTR	Enhancer			HYPO
cg09354294	cg09354294	GNG12		5'UTR	Enhancer			HYPO
cg13579752	cg13579752	GALNT10		Body	Enhancer			HYPO
cg07363182	cg07363182				Enhancer	ARHGAP29	ABCD3	HYPO
cg01485549	cg01485549	FTO		Body	Enhancer			HYPO
cg16581103	cg16581103				Enhancer	USP24	PPAP2B	HYPO
cg22683016	cg22683016				Enhancer	PDGFRA	KIT	HYPO
cg07467618	cg07467618				Enhancer	ITGA11	CORO2B	HYPO
cg12002455	cg12002455	C10orf119		Body	Enhancer			HYPO
cg02813542	cg02813542	TCP11L1		Body;Body	Enhancer			HYPO
cg11146034	cg11146034	ELK3		5'UTR	Enhancer			HYPO
cg12445424	cg12445424	CCDC21	SH3BGRL3	3'UTR;TSS1500	Enhancer			HYPO
cg09253679	cg09253679	WASF3		5'UTR	Enhancer			HYPO
cg24686845	cg24686845	PLXNC1		Body	Enhancer			HYPO
cg17395283	cg17395283				Enhancer	SGMS1	ASAH2B	HYPO
cg24909660	cg24909660	NR1H3		5'UTR	Enhancer			HYPO
cg08681890	cg08681890					TINAG	FAM83B	HYPO
cg03875819	cg03875819				Enhancer	KLF6	LOC100216001	HYPO
cg08900518	cg08900518				Enhancer	CITED4	CTPS	HYPO
cg19389370	cg19389370	SBF2		Body	Enhancer			HYPO
cg07808712	cg07808712				Enhancer	USP24	PPAP2B	HYPO
cg07451803	cg07451803					SNX18	ESM1	HYPO
cg03453870	cg03453870				Enhancer	C15orf54	THBS1	HYPO
cg15473329	cg15473329	SAMD4B		Body	Enhancer			HYPO
cg01521274	cg01521274				Enhancer	PCNX	SNORD56B	HYPO
cg11420771	cg11420771	DDAH1		Body;5'UTR	Enhancer			HYPO
cg09598437	cg09598437				Enhancer	KRT7	KRT81	HYPO
cg20184056	cg20184056	ZNF365		5'UTR;Body	Enhancer			HYPO
cg02138124	cg02138124	EIF4EBP1		Body	Enhancer			HYPO
cg02022375	cg02022375	KRTAP1-1		TSS200	Enhancer			HYPO
cg07745671	cg07745671				Enhancer	TBL1XR1	KCNMB2	HYPO
cg00955413	cg00955413	TICAM2	TMED7-TICAM2	Body;5'UTR;Body	Enhancer			HYPO
cg11553153	cg11553153	CHRM5		5'UTR	Enhancer			HYPO
cg15395971	cg15395971				Enhancer	F3	SLC44A3	HYPO
cg24624090	cg24624090	SLIT3		Body				HYPO
cg08106288	cg08106288	NHEJ1		Body	Enhancer			HYPO
cg01829632	cg01829632					CEP120	CSNK1G3	HYPO
cg07572233	cg07572233				Enhancer	TARBP1	IRF2BP2	HYPO
cg25616600	cg25616600				Enhancer	ALOX5AP	C13orf33	HYPO
cg18209489	cg18209489	MTSS1		Body	Enhancer			HYPO
cg04121771	cg04121771	TM4SF4		TSS1500	Enhancer			HYPO
cg21450381	cg21450381				Enhancer	AEBP2	PDE3A	HYPO
cg20649663	cg20649663	HECW2		Body	Enhancer			HYPO
cg15826810	cg15826810	LOC285419		TSS1500	Enhancer			HYPO
cg12992827	cg12992827				Enhancer	LOC152225	ZPLD1	HYPO
cg25491905	cg25491905	THY1		3'UTR	Enhancer			HYPO
cg09856611	cg09856611					PPP4R2	PDZRN3	HYPO
cg15939920	cg15939920	ACACA		Body;Body;Body;Body;Body				HYPO
cg02855302	cg02855302	CDC42BPB		Body	Enhancer			HYPO
cg26994377	cg26994377				Enhancer	SETD7	MGST2	HYPO
cg09218076	cg09218076	DPF3		Body	Enhancer			HYPO
cg01399219	cg01399219	AEBP1		Body	Enhancer			HYPO
cg17274742	cg17274742	GPNMB		1stExon;1stExon	Enhancer			HYPO
cg04270489	cg04270489				Enhancer	PICALM	EED	HYPO
cg23180841	cg23180841					PLB1	PPP1CB	HYPO
cg19308989	cg19308989	LOC284023		TSS1500	Enhancer			HYPO
cg23416081	cg23416081	FKBP5		5'UTR	Enhancer			HYPO
cg16593865	cg16593865	KIAA0196		Body				HYPO
cg07238699	cg07238699				Enhancer	ZNF366	TNPO1	HYPO
cg13693256	cg13693256				Enhancer	C9orf106	C9orf50	HYPO
cg02923972	cg02923972	BTBD19		Body	Enhancer			HYPO
cg00378313	cg00378313				Enhancer	KLF12	LOC647288	HYPO
cg18688392	cg18688392	ZMIZ1		Body	Enhancer			HYPO
cg18107290	cg18107290	DLST		Body	Enhancer			HYPO
cg10087754	cg10087754	TTYH3		Body	Enhancer			HYPO
cg14277677	cg14277677	HIP1R		Body	Enhancer			HYPO
cg03821121	cg03821121	MICAL2		5'UTR	Enhancer			HYPO
cg02849956	cg02849956				Enhancer	SEMA6B	TNFAIP8L1	HYPO
cg21142398	cg21142398	GLIS1		TSS1500	Enhancer			HYPO
cg05028948	cg05028948	SLC27A2		Body;Body	Enhancer			HYPO
cg07064720	cg07064720				Enhancer	C2CD4B	MGC15885	HYPO
cg12800047	cg12800047	GUCY1A2		Body				HYPO
cg02527375	cg02527375	ULK4		Body	Enhancer			HYPO
cg05998333	cg05998333				Enhancer	DKK1	MBL2	HYPO
cg07501955	cg07501955				Enhancer	PLG	MAP3K4	HYPO
cg21342586	cg21342586	KRTAP2-1		TSS1500	Enhancer			HYPO
cg06055229	cg06055229	ZNF608		Body	Enhancer			HYPO
cg00417304	cg00417304	PRDM11		Body	Enhancer			HYPO
cg09223940	cg09223940				Enhancer	C14orf50	PLEKHG3	HYPO
cg12192112	cg12192112				Enhancer	MIR583	PCSK1	HYPO
cg27074505	cg27074505				Enhancer	QPCT	CDC42EP3	HYPO
cg00864954	cg00864954	SF3B3		Body				HYPO
cg26215727	cg26215727	SCNN1A		Body;TSS1500;TSS1500	Enhancer			HYPO
cg04851348	cg04851348	C1orf110		Body	Enhancer			HYPO
cg00060649	cg00060649				Enhancer	CAND1	DYRK2	HYPO
cg03487387	cg03487387	SMOX		5'UTR;5'UTR;5'UTR;5'UTR	Enhancer			HYPO
cg06166427	cg06166427				Enhancer	MEIS1	ETAA1	HYPO
cg02923485	cg02923485	CAPN2		Body;Body	Enhancer			HYPO
cg17262810	cg17262810	CCNY		Body;5'UTR	Enhancer			HYPO
cg17171539	cg17171539				Enhancer	JUN	LOC729467	HYPO
cg06327814	cg06327814	C7orf53		5'UTR;5'UTR	Enhancer			HYPO
cg08136020	cg08136020				Enhancer	CD83	JARID2	HYPO
cg12308279	cg12308279	ST5		Body;Body;Body	Enhancer			HYPO
cg12523691	cg12523691	PALLD		Body;Body;Body	Enhancer			HYPO
cg12407867	cg12407867	LOC100130872-SPON2	SPON2	Body;TSS1500;TSS1500				HYPO
cg17666418	cg17666418				Enhancer	PRDM1	ATG5	HYPO
cg15239627	cg15239627	C7orf58		Body	Enhancer			HYPO
cg25304269	cg25304269				Enhancer	BAALC	FZD6	HYPO
cg25432300	cg25432300				Enhancer	GPR98	ARRDC3	HYPO
cg10589330	cg10589330				Enhancer	FOXB1	ANXA2	HYPO
cg13714378	cg13714378				Enhancer	EHF	APIP	HYPO
cg24072947	cg24072947				Enhancer	NCK1	IL20RB	HYPO
cg03977831	cg03977831					NPPB	KIAA2013	HYPO
cg04737124	cg04737124	VTI1A		Body	Enhancer			HYPO
cg05949913	cg05949913				Enhancer	CTGF	MOXD1	HYPO
cg10528484	cg10528484	PLEKHA6		5'UTR	Enhancer			HYPO
cg09970511	cg09970511	BEND6		5'UTR	Enhancer			HYPO
cg01589587	cg01589587	BATF		Body	Enhancer			HYPO
cg19204958	cg19204958	DIP2C		Body	Enhancer			HYPO
cg10473059	cg10473059					SNX13	PRPS1L1	HYPO
cg24311643	cg24311643					CRP	DUSP23	HYPO
cg06357908	cg06357908	RGS1		3'UTR	Enhancer			HYPO
cg20584157	cg20584157	PRICKLE2		Body	Enhancer			HYPO
cg27397757	cg27397757	GLIS1		5'UTR;1stExon	Enhancer			HYPO
cg20109233	cg20109233	RBM19		Body;Body;Body				HYPO
cg08314176	cg08314176				Enhancer	MED30	EXT1	HYPO
cg18325315	cg18325315	GTF2IRD1		5'UTR;5'UTR	Enhancer			HYPO
cg18741044	cg18741044				Enhancer	LOC285194	IGSF11	HYPO
cg10230190	cg10230190	MCOLN2		Body				HYPO
cg05362191	cg05362191				Enhancer	ANKRD42	CCDC90B	HYPO
cg09232805	cg09232805	GALNTL6		Body	Enhancer			HYPO
cg22402224	cg22402224	ORAI2		Body;Body	Enhancer			HYPO
cg24428389	cg24428389					CDC42	WNT4	HYPO
cg11819702	cg11819702				Enhancer	RGNEF	ENC1	HYPO
cg19581790	cg19581790					EPHA4	PAX3	HYPO
cg11391618	cg11391618				Enhancer	KCNJ2	SOX9	HYPO
cg13375188	cg13375188				Enhancer	PAX2	FAM178A	HYPO
cg05328461	cg05328461	EIF3G		TSS1500	Enhancer			HYPO
cg20416769	cg20416769	LAMB3		5'UTR;5'UTR;TSS200	Enhancer			HYPO
cg13916421	cg13916421	KCNK2		Body;Body;Body	Enhancer			HYPO
cg18274619	cg18274619	MGLL		Body;Body	Enhancer			HYPO
cg18958693	cg18958693	PSMG3		Body;Body	Enhancer			HYPO
cg09651708	cg09651708				Enhancer	RIOK2	RGMB	HYPO
cg25943661	cg25943661	UBASH3B		Body	Enhancer			HYPO
cg24615251	cg24615251	CCL13		1stExon;5'UTR				HYPER
cg01368780	cg01368780	WDR27		Body				HYPO
cg22956205	cg22956205				Enhancer	TNFSF11	C13orf30	HYPO
cg03666350	cg03666350				Enhancer	EPAS1	LOC388946	HYPO
cg11876492	cg11876492				Enhancer	CLLU1OS	C12orf74	HYPO
cg26413192	cg26413192				Enhancer	RPS24	LOC283050	HYPO
cg13173392	cg13173392				Enhancer	MYEOV	CCND1	HYPO
cg10062193	cg10062193	ATP10D		Body	Enhancer			HYPO
cg15989892	cg15989892	APBB2		5'UTR;5'UTR;5'UTR	Enhancer			HYPO
cg26366091	cg26366091	CHI3L2		TSS200;TSS200	Enhancer			HYPO
cg19414711	cg19414711	SND1		Body	Enhancer			HYPO
cg00647859	cg00647859				Enhancer	IVNS1ABP	HMCN1	HYPO
cg08264906	cg08264906	EPHB2		Body;Body	Enhancer			HYPO
cg19856845	cg19856845	RIN3		Body				HYPO
cg01418188	cg01418188	OSBPL5		Body;Body;Body	Enhancer			HYPO
cg21832142	cg21832142				Enhancer	KPNA4	ARL14	HYPO
cg20589096	cg20589096	MOBKL1A		Body	Enhancer			HYPO
cg26807233	cg26807233	ZNF827		Body				HYPO
cg07891268	cg07891268	CAMKK1		5'UTR;TSS200;5'UTR	Enhancer			HYPO
cg18707723	cg18707723	MYOF		Body;Body	Enhancer			HYPO
cg00753548	cg00753548	ANO6		Body;Body;Body;Body	Enhancer			HYPO
cg26475330	cg26475330	ANKFN1		Body				HYPO
cg00006459	cg00006459				Enhancer	PRMT10	ARHGAP10	HYPO
cg24128292	cg24128292	RBPMS		3'UTR;3'UTR;3'UTR				HYPO
cg12789488	cg12789488	PPP2R2D		Body;Body;Body	Enhancer			HYPO
cg20000107	cg20000107				Enhancer	PDCD2	FAM20C	HYPO
cg08817836	cg08817836				Enhancer	AGR3	AHR	HYPO
cg23493020	cg23493020				Enhancer	C14orf50	PLEKHG3	HYPO
cg10351914	cg10351914	MFAP4		TSS200	Enhancer			HYPO
cg00136547	cg00136547	DST		Body;TSS200;Body;TSS200;TSS200;Body;Body	Enhancer			HYPO
cg05649077	cg05649077				Enhancer	PPP1R2	APOD	HYPO
cg21775570	cg21775570	SKI		Body	Enhancer			HYPO
cg05622577	cg05622577				Enhancer	NRP1	PARD3	HYPO
cg21992501	cg21992501	TTC27		Body				HYPO
cg16464007	cg16464007	LPP		5'UTR;5'UTR;5'UTR	Enhancer			HYPO
cg07778315	cg07778315	GOLGA3		Body				HYPO
cg03274800	cg03274800	RHOBTB2		Body;TSS1500	Enhancer			HYPO
cg04082512	cg04082512				Enhancer	FAM92B	KIAA0182	HYPO
cg18551353	cg18551353	BCAS4		Body;Body;Body	Enhancer			HYPO
cg19229692	cg19229692	PLXNA4		Body	Enhancer			HYPO
cg20450123	cg20450123	CSGALNACT1		TSS200;Body	Enhancer			HYPO
cg15714223	cg15714223	ODZ4		Body				HYPO
cg17313432	cg17313432					MYO16	IRS2	HYPO
cg21351647	cg21351647	PSORS1C1		TSS1500	Enhancer			HYPO
cg14341177	cg14341177	BICD2		Body;3'UTR				HYPER
cg19595244	cg19595244	AHCYL1		TSS1500	Enhancer			HYPO
cg15312943	cg15312943	SERGEF		Body	Enhancer			HYPO
cg16874185	cg16874185	GDPD5		5'UTR	Enhancer			HYPO
cg00572560	cg00572560				Enhancer	SVIL	KIAA1462	HYPO
cg05529448	cg05529448					C6orf105	HIVEP1	HYPO
cg10288525	cg10288525				Enhancer	PDS5B	KL	HYPO
cg11751808	cg11751808				Enhancer	CD109	COL12A1	HYPO
cg13123962	cg13123962	FAM49B		Body	Enhancer			HYPO
cg21741998	cg21741998	CPNE5		Body	Enhancer			HYPO
cg20984924	cg20984924				Enhancer	MUC21	HCG22	HYPO
cg26580869	cg26580869	HCN2		Body	Enhancer			HYPO
cg08458711	cg08458711	BSND		Body	Enhancer			HYPO
cg06884875	cg06884875	CREB3L1		Body	Enhancer			HYPO
cg17907520	cg17907520				Enhancer	KLF13	OTUD7A	HYPO
cg14691971	cg14691971				Enhancer	ZNF706	NACAP1	HYPO
cg02126477	cg02126477	DLC1		Body;Body;TSS200	Enhancer			HYPO
cg13881790	cg13881790	AUTS2		Body;Body;Body				HYPO
cg07759833	cg07759833					LOC121838	SERP2	HYPO
cg05647567	cg05647567				Enhancer	DUSP1	ERGIC1	HYPO
cg20460166	cg20460166	LRRC42		Body	Enhancer			HYPO
cg11815984	cg11815984	TULP4		Body;Body	Enhancer			HYPO
cg11724602	cg11724602				Enhancer	DLG1	BDH1	HYPO
cg06547285	cg06547285	FAM113B		3'UTR	Enhancer			HYPO
cg19859993	cg19859993	IL19		Body;Body	Enhancer			HYPO
cg17862146	cg17862146				Enhancer	C5orf23	TARS	HYPO
cg04343045	cg04343045				Enhancer	ASIP	AHCY	HYPO
cg16346032	cg16346032				Enhancer	CEP350	QSOX1	HYPO
cg23668581	cg23668581	ME3		Body;Body;Body	Enhancer			HYPO
cg14061067	cg14061067	BNC2		3'UTR				HYPO
cg20207327	cg20207327				Enhancer	RBMS3	TGFBR2	HYPO
cg02291556	cg02291556	PDZK1IP1		TSS1500	Enhancer			HYPO
cg09744840	cg09744840	CCDC109A		Body	Enhancer			HYPO
cg03924551	cg03924551	ATP10A		Body	Enhancer			HYPO
cg15717617	cg15717617	PLEKHA2		Body	Enhancer			HYPO
cg00619628	cg00619628	MTHFD1L		Body				HYPO
cg09742895	cg09742895	GRIA4		Body;Body;Body;Body	Enhancer			HYPO
cg14111437	cg14111437				Enhancer	MIR583	PCSK1	HYPO
cg17695791	cg17695791				Enhancer	CHORDC1	FAT3	HYPO
cg00514486	cg00514486	CDH29		TSS200	Enhancer			HYPO
cg26894575	cg26894575	S100A4		5'UTR;5'UTR	Enhancer			HYPO
cg01246617	cg01246617	HSPB3		5'UTR;1stExon	Enhancer			HYPO
cg19651003	cg19651003	BSG		3'UTR;3'UTR;3'UTR				HYPO
cg06012748	cg06012748					BDNF	KIF18A	HYPO
cg11571124	cg11571124	CLIP1		Body;Body	Enhancer			HYPO
cg16490209	cg16490209	BCAT1		Body				HYPO
cg13808936	cg13808936				Enhancer	SLC2A6	TMEM8C	HYPO
cg07714276	cg07714276	RREB1		5'UTR;5'UTR;5'UTR;5'UTR	Enhancer			HYPO
cg13966448	cg13966448	ROR2		Body	Enhancer			HYPO
cg27079194	cg27079194				Enhancer	NUBPL	C14orf128	HYPO
cg11059873	cg11059873	SGCD		Body;Body;Body	Enhancer			HYPO
cg06085726	cg06085726	PLEKHG5		Body				HYPO
cg05925497	cg05925497	FLJ32810		Body	Enhancer			HYPO
cg10405729	cg10405729	GLYAT		Body;Body	Enhancer			HYPER
cg14854503	cg14854503	CSGALNACT1		TSS200;TSS200	Enhancer			HYPO
cg18012556	cg18012556	FRMD5		Body	Enhancer			HYPO
cg17254386	cg17254386	MCCC2		Body	Enhancer			HYPO
cg26971423	cg26971423				Enhancer	CA12	USP3	HYPO
cg17308758	cg17308758	TTC7B		Body	Enhancer			HYPO
cg19476334	cg19476334					MDM1	RAP1B	HYPO
cg23750704	cg23750704				Enhancer	SORL1	LOC399959	HYPO
cg16233797	cg16233797				Enhancer	OSR1	TTC32	HYPO
cg08281415	cg08281415				Enhancer	FOXL1	FBXO31	HYPO
cg25506686	cg25506686				Enhancer	KLF12	LOC647288	HYPO
cg04738464	cg04738464				Enhancer	TNS1	IL8RBP	HYPO
cg09723776	cg09723776	NSMCE2		Body	Enhancer			HYPO
cg10337540	cg10337540	LHFP		Body	Enhancer			HYPER
cg10331424	cg10331424	MTSS1L		3'UTR				HYPO
cg05571063	cg05571063				Enhancer	FOXL1	FBXO31	HYPO
cg16706749	cg16706749	LOXL1		Body	Enhancer			HYPO
cg21949194	cg21949194				Enhancer	SOS1	CDKL4	HYPO
cg12053891	cg12053891				Enhancer	ASRGL1	SCGB1A1	HYPO
cg27469726	cg27469726					NFATC1	CTDP1	HYPO
cg27090988	cg27090988	BRPF1		3'UTR;3'UTR				HYPO
cg04948016	cg04948016				Enhancer	ZEB2	PABPC1P2	HYPO
cg07036991	cg07036991				Enhancer	DACT1	DAAM1	HYPO
cg16931664	cg16931664				Enhancer	ZBED5	GALNTL4	HYPO
cg08190175	cg08190175				Enhancer	TEF	TOB2	HYPO
cg19512969	cg19512969	PRKCH		Body	Enhancer			HYPO
cg12331331	cg12331331	NOL10		Body				HYPO
cg01656216	cg01656216	ZNF438		5'UTR;5'UTR;5'UTR;5'UTR;5'UTR;5'UTR;5'UTR;Body	Enhancer			HYPO
cg11566441	cg11566441	DIXDC1		Body;Body	Enhancer			HYPO
cg01005180	cg01005180	PRKAG2		Body;Body	Enhancer			HYPO
cg24620797	cg24620797	BOC		Body	Enhancer			HYPO
cg03373714	cg03373714				Enhancer	PABPC1P2	ACVR2A	HYPO
cg08106377	cg08106377	SMYD3		Body;Body	Enhancer			HYPO
cg13641645	cg13641645	KDM4C		Body;Body;Body;Body	Enhancer			HYPO
cg04657325	cg04657325				Enhancer	IRF2	CASP3	HYPO
cg15408855	cg15408855	TCP11L2		Body	Enhancer			HYPO
cg06891775	cg06891775	LOC283050		Body;Body;Body	Enhancer			HYPO
cg00732383	cg00732383				Enhancer	SMAD7	DYM	HYPO
cg27058077	cg27058077				Enhancer	FAM58B	ZNF281	HYPO
cg01625222	cg01625222					FNDC1	SOD2	HYPO
cg01040786	cg01040786				Enhancer	LHFPL2	ARSB	HYPO
cg07558690	cg07558690	LRRFIP1		Body;Body;Body;Body;Body				HYPO
cg19988181	cg19988181	C10orf105	CDH23	5'UTR;5'UTR;Body				HYPER
cg11601932	cg11601932				Enhancer	MUC4	TNK2	HYPO
cg08095452	cg08095452	CUEDC1		Body	Enhancer			HYPO
cg05230392	cg05230392	CUEDC1		5'UTR	Enhancer			HYPO
cg10447404	cg10447404	PARD3		Body	Enhancer			HYPO
cg11790673	cg11790673				Enhancer	FAM71A	BATF3	HYPO
cg09955705	cg09955705	RBPMS		Body;Body;Body;Body	Enhancer			HYPO
cg22021794	cg22021794				Enhancer	SNX18	ESM1	HYPO
cg18785787	cg18785787	PBX1		Body	Enhancer			HYPO
cg02886838	cg02886838	SYNE2		Body;Body	Enhancer			HYPO
cg04362790	cg04362790				Enhancer	CYP46A1	EML1	HYPO
cg01379344	cg01379344				Enhancer	SOX9	SLC39A11	HYPO
cg10045881	cg10045881	CHI3L2		1stExon;5'UTR;5'UTR;1stExon	Enhancer			HYPO
cg24574692	cg24574692				Enhancer	C2orf54	SNED1	HYPO
cg13030582	cg13030582	MFAP4		TSS1500	Enhancer			HYPO
cg03341641	cg03341641	ARHGAP22		Body				HYPO
cg04153489	cg04153489	ANK1		TSS1500;TSS1500;TSS1500;TSS1500;Body	Enhancer			HYPO
cg18104070	cg18104070				Enhancer	ICOS	PARD3B	HYPO
cg12307314	cg12307314	ARHGAP26		Body;Body	Enhancer			HYPO
cg10667895	cg10667895				Enhancer	MAP4K4	IL1R2	HYPO
cg08737189	cg08737189	PODXL		Body;Body	Enhancer			HYPO
cg12526473	cg12526473					LCORL	SLIT2	HYPO
cg17405000	cg17405000	IL31RA		TSS200	Enhancer			HYPO
cg00874032	cg00874032				Enhancer	BHLHE40	ARL8B	HYPO
cg25042258	cg25042258	CUL1		Body				HYPO
cg11468193	cg11468193	2009-09-01		Body	Enhancer			HYPO
cg10241183	cg10241183					LMO4	PKN2	HYPO
cg03148889	cg03148889	MGC27382		Body	Enhancer			HYPO
cg08455073	cg08455073	GPNMB		5'UTR;1stExon;1stExon;5'UTR	Enhancer			HYPO
cg04649598	cg04649598	ODZ4		5'UTR	Enhancer			HYPO
cg17626734	cg17626734	C6orf191		TSS200	Enhancer			HYPO
cg12080831	cg12080831	GLI2		Body	Enhancer			HYPO
cg18780288	cg18780288	XPNPEP1		Body;Body;Body	Enhancer			HYPO
cg05582286	cg05582286				Enhancer	MYEOV	CCND1	HYPO
cg17416793	cg17416793	KCNQ1		Body;Body	Enhancer			HYPO
cg24598922	cg24598922	PHACTR2		Body;Body;Body;Body	Enhancer			HYPO
cg19007141	cg19007141	MAML3		Body	Enhancer			HYPO
cg18369034	cg18369034	PTGDR		TSS1500	Enhancer			HYPO
cg13043815	cg13043815	C21orf63		Body	Enhancer			HYPO
cg00764307	cg00764307	ASB2		Body	Enhancer			HYPO
cg08373187	cg08373187	CXCL14		Body				HYPO
cg15172484	cg15172484	KLRAQ1		3'UTR;Body;3'UTR;3'UTR				HYPO
cg17971251	cg17971251	SEC16B		Body	Enhancer			HYPO
cg26837399	cg26837399	NID1		Body				HYPO
cg10419556	cg10419556					PGCP	TSPYL5	HYPO
cg13557213	cg13557213				Enhancer	RWDD3	PTBP2	HYPO
cg02930866	cg02930866	EAF1		3'UTR	Enhancer			HYPO
cg14037036	cg14037036	PIGV		TSS1500	Enhancer			HYPO
cg03044302	cg03044302	TCEA2		3'UTR;3'UTR				HYPER
cg14596967	cg14596967	ZBTB16		Body;Body	Enhancer			HYPER
cg00382999	cg00382999	NCK1		Body	Enhancer			HYPO
cg06934394	cg06934394	NALCN		Body	Enhancer			HYPO
cg08272996	cg08272996				Enhancer	CDH8	CDH11	HYPO
cg15292097	cg15292097				Enhancer	PMP22	TEKT3	HYPO
cg09354380	cg09354380				Enhancer	PREP	PRDM1	HYPO
cg05928849	cg05928849	ASAM		Body	Enhancer			HYPO
cg19778236	cg19778236				Enhancer	HMHB1	YIPF5	HYPO
cg24883742	cg24883742	C6		5'UTR				HYPER
cg06795649	cg06795649				Enhancer	TJP1	FAM7A3	HYPO
cg15392819	cg15392819				Enhancer	ACBD6	XPR1	HYPO
cg17825294	cg17825294	PXT1		5'UTR	Enhancer			HYPO
cg15617545	cg15617545	SERPING1		TSS1500;TSS200	Enhancer			HYPO
cg13430464	cg13430464	CHRDL2		Body	Enhancer			HYPO
cg01033205	cg01033205				Enhancer	ABRA	ANGPT1	HYPO
cg24315421	cg24315421				Enhancer	LOC148696	CD34	HYPER
cg23264547	cg23264547	EXT2		Body;Body				HYPO
cg11601398	cg11601398				Enhancer	WDR11	FGFR2	HYPO
cg12647574	cg12647574				Enhancer	LPIN1	TRIB2	HYPO
cg15029037	cg15029037	ZNF827		Body	Enhancer			HYPO
cg06139893	cg06139893	COL6A1		Body				HYPO
cg16261857	cg16261857				Enhancer	PMAIP1	MC4R	HYPER
cg05275832	cg05275832				Enhancer	SLC4A1AP	MRPL33	HYPO
cg18141622	cg18141622				Enhancer	RAB17	LRRFIP1	HYPO
cg13660126	cg13660126	DIP2C	C10orf108	Body;Body	Enhancer			HYPER
cg14861545	cg14861545				Enhancer	ZNF215	ZNF214	HYPO
cg07708516	cg07708516	MFAP5		1stExon;5'UTR	Enhancer			HYPO
cg02657855	cg02657855				Enhancer	BBS9	BMPER	HYPO
cg16238149	cg16238149				Enhancer	COL4A2	RAB20	HYPO
cg02135122	cg02135122	MYST4		Body	Enhancer			HYPO
cg22260016	cg22260016				Enhancer	CRADD	PLXNC1	HYPO
cg05045335	cg05045335	RERE		5'UTR;Body;Body	Enhancer			HYPO
cg17876645	cg17876645				Enhancer	AK3L1	DNAJC6	HYPO
cg12058875	cg12058875				Enhancer	ZEB2	PABPC1P2	HYPO
cg11956866	cg11956866	SFI1		Body;Body	Enhancer			HYPO
cg16396933	cg16396933	NT5C2		TSS1500;TSS1500	Enhancer			HYPO
cg13860360	cg13860360	STARD13		Body	Enhancer			HYPO
cg02793828	cg02793828				Enhancer	FAM92B	KIAA0182	HYPO
cg07813445	cg07813445	SCARNA3	RFWD2	TSS1500;Body;Body	Enhancer			HYPO
cg15653209	cg15653209	RHOBTB2		TSS1500;5'UTR	Enhancer			HYPO
cg02584610	cg02584610	TPCN2		3'UTR	Enhancer			HYPO
cg02104138	cg02104138					MAT2B	ODZ2	HYPO
cg27016549	cg27016549	NTM		TSS1500;TSS1500;TSS1500;Body	Enhancer			HYPO
cg05884192	cg05884192	NID2		Body				HYPO
cg06539938	cg06539938					AEBP2	PDE3A	HYPO
cg26366554	cg26366554	KIAA1244		Body	Enhancer			HYPO
cg00121339	cg00121339	CLEC16A		Body				HYPO
cg03678729	cg03678729				Enhancer	ARHGAP15	GTDC1	HYPO
cg10997190	cg10997190				Enhancer	CD109	COL12A1	HYPO
cg04121415	cg04121415					SLC22A13	SLC22A14	HYPO
cg06635797	cg06635797	UHRF1		Body;Body	Enhancer			HYPO
cg02232751	cg02232751	LDHA		TSS200;TSS200;TSS200;TSS200;TSS200	Enhancer			HYPO
cg24667736	cg24667736	PHLDB2		5'UTR;Body;5'UTR;5'UTR	Enhancer			HYPO
cg04139043	cg04139043				Enhancer	ACTL8	IGSF21	HYPO
cg17347063	cg17347063	APOL6		TSS1500	Enhancer			HYPO
cg13554018	cg13554018	SPIN1		3'UTR	Enhancer			HYPO
cg14852394	cg14852394				Enhancer	MEIS1	ETAA1	HYPO
cg11378101	cg11378101	ENDOD1		Body	Enhancer			HYPO
cg07008193	cg07008193	CREB3L1		Body	Enhancer			HYPO
cg26060817	cg26060817	TRIO		Body				HYPO
cg24884820	cg24884820	DNHD1		Body;Body				HYPO
cg07665929	cg07665929	STK10		Body	Enhancer			HYPO
cg08285151	cg08285151	HDAC9		TSS1500;TSS1500;TSS1500;TSS1500;TSS1500	Enhancer			HYPO
cg05866021	cg05866021	C1orf168		1stExon;5'UTR	Enhancer			HYPER
cg00691948	cg00691948				Enhancer	RPTOR	CHMP6	HYPO
cg26056277	cg26056277				Enhancer	SCN1A	SCN9A	HYPO
cg15388210	cg15388210	KIAA0319L		Body	Enhancer			HYPO
cg02235918	cg02235918				Enhancer	OGFRL1	MIR30C2	HYPO
cg22980156	cg22980156	CDRT4		5'UTR	Enhancer			HYPO
cg19938436	cg19938436				Enhancer	LOC284688	GORAB	HYPO
cg14141880	cg14141880				Enhancer	TNS3	C7orf65	HYPO
cg27652459	cg27652459	ARHGAP1		Body	Enhancer			HYPO
cg27117792	cg27117792				Enhancer	DRAM1	CCDC53	HYPO
cg09959242	cg09959242				Enhancer	SLITRK1	SLITRK6	HYPO
cg24586039	cg24586039	RBPMS		Body;Body;Body;Body	Enhancer			HYPO
cg27115788	cg27115788	WDR48		Body	Enhancer			HYPO
cg22013055	cg22013055	LOC100134259		TSS200	Enhancer			HYPO
cg24312792	cg24312792	FAM46B		Body	Enhancer			HYPO
cg04899656	cg04899656				Enhancer	C2CD4B	MGC15885	HYPO
cg19939693	cg19939693				Enhancer	ZNF438	LOC220930	HYPO
cg19683417	cg19683417				Enhancer	PIK3R1	SLC30A5	HYPO
cg25336900	cg25336900	SEMA3F		Body	Enhancer			HYPO
cg21446772	cg21446772				Enhancer	EPHA4	PAX3	HYPO
cg18711535	cg18711535	TRIP4		Body	Enhancer			HYPO
cg09848010	cg09848010	CA12		Body;Body	Enhancer			HYPO
cg25324164	cg25324164	FADS2		Body	Enhancer			HYPO
cg03600432	cg03600432				Enhancer	TMEM119	SELPLG	HYPO
cg15172966	cg15172966				Enhancer	BICD1	FGD4	HYPO
cg27270516	cg27270516				Enhancer	PAMR1	FJX1	HYPO
cg23973885	cg23973885	MXRA8		TSS1500	Enhancer			HYPO
cg17552357	cg17552357				Enhancer	TIMP2	LGALS3BP	HYPO
cg17564529	cg17564529				Enhancer	HSPB1	YWHAG	HYPO
cg14333579	cg14333579				Enhancer	LOC399959	UBASH3B	HYPO
cg18148659	cg18148659	DENND4A		3'UTR;3'UTR				HYPO
cg22495058	cg22495058	GREB1		Body	Enhancer			HYPO
cg19128261	cg19128261	CACNA1D		Body;Body;Body	Enhancer			HYPO
cg26734335	cg26734335				Enhancer	FOXL1	FBXO31	HYPO
cg13971849	cg13971849	PLEKHA2		Body	Enhancer			HYPO
cg10586672	cg10586672	SLC6A6		Body;Body	Enhancer			HYPO
cg15618336	cg15618336	SCN8A		Body	Enhancer			HYPO
cg18041815	cg18041815	SETD8		Body	Enhancer			HYPO
cg23367146	cg23367146				Enhancer	ZNF429	ZNF100	HYPO
cg16001165	cg16001165				Enhancer	PGRMC2	PHF17	HYPO
cg08528970	cg08528970				Enhancer	G3BP2	USO1	HYPO
cg08541642	cg08541642	SYN2		3'UTR;Body				HYPER
cg02643580	cg02643580	VEZT		Body	Enhancer			HYPO
cg06434490	cg06434490				Enhancer	MICB	MCCD1	HYPO
cg08216099	cg08216099	PXDN		Body	Enhancer			HYPO
cg08783934	cg08783934	PSD3		Body;Body	Enhancer			HYPO
cg03486379	cg03486379				Enhancer	NRP1	PARD3	HYPO
cg07083818	cg07083818	KIAA1683		TSS1500;TSS1500;TSS1500	Enhancer			HYPO
cg02722808	cg02722808	SH3PXD2A		Body	Enhancer			HYPO
cg23217940	cg23217940	CYFIP1		Body;TSS1500				HYPO
cg18917486	cg18917486				Enhancer	C15orf59	TBC1D21	HYPO
cg12559925	cg12559925	SH3BP4		5'UTR				HYPO
cg19273995	cg19273995				Enhancer	STIM2	PCDH7	HYPER
cg07992500	cg07992500	CDC42EP3		5'UTR	Enhancer			HYPO
cg25597366	cg25597366				Enhancer	NIN	ABHD12B	HYPO
cg06164260	cg06164260	BCL6		5'UTR;TSS200	Enhancer			HYPO
cg24597131	cg24597131	KIAA1026		Body;Body;Body;Body;Body	Enhancer			HYPO
cg11031737	cg11031737				Enhancer	BBOX1	CCDC34	HYPO
cg19409254	cg19409254	MIR548F5	DCLK1	Body;Body	Enhancer			HYPO
cg11134334	cg11134334	GPC6		Body	Enhancer			HYPO
cg12313969	cg12313969	MYOF		Body;Body	Enhancer			HYPO
cg11492288	cg11492288	HCG18		Body;Body	Enhancer			HYPO
cg03535079	cg03535079	KIAA0146		Body	Enhancer			HYPO
cg14077111	cg14077111	CENPH		3'UTR				HYPO
ch.2.71774667F	ch.2.71774667F				Enhancer	DYSF	CYP26B1	HYPER
cg25655489	cg25655489				Enhancer	ACTBL2	PLK2	HYPO
cg24522654	cg24522654				Enhancer	PLEKHA5	AEBP2	HYPO
cg17316966	cg17316966	TCEB1		5'UTR				HYPO
cg06433467	cg06433467				Enhancer	PIK3R1	SLC30A5	HYPO
cg22899000	cg22899000				Enhancer	PTCD2	ZNF366	HYPO
cg03453572	cg03453572	GAL3ST1		Body				HYPER
cg19725377	cg19725377	DCAF5		Body	Enhancer			HYPO
cg11211952	cg11211952				Enhancer	SNTN	C3orf49	HYPO
cg10123201	cg10123201	MYL3		TSS1500				HYPER
cg04674421	cg04674421				Enhancer	GSG1L	XPO6	HYPO
cg00913954	cg00913954	STK40		TSS1500	Enhancer			HYPO
cg10864794	cg10864794	ARSB		Body;Body	Enhancer			HYPO
cg23484741	cg23484741				Enhancer	NR3C1	HMHB1	HYPO
cg25119946	cg25119946				Enhancer	KRT31	KRT37	HYPO
cg19440115	cg19440115				Enhancer	SMAD6	SMAD3	HYPO
cg10220068	cg10220068	GFPT2		Body	Enhancer			HYPO
cg18737349	cg18737349					GUCY1A3	GUCY1B3	HYPO
cg26964636	cg26964636	KIAA1217		Body;Body;Body	Enhancer			HYPO
cg12067423	cg12067423				Enhancer	UBE2QP1	ZSCAN2	HYPER
cg16638092	cg16638092	RPTOR		Body;Body	Enhancer			HYPO
cg11946165	cg11946165	CTSK		TSS1500				HYPO
cg25623459	cg25623459	TNNI2		Body;Body;TSS200	Enhancer			HYPER
cg23314893	cg23314893				Enhancer	RIOK2	RGMB	HYPO
cg01546047	cg01546047	LOC100130872-SPON2	SPON2	Body;TSS1500;TSS1500				HYPO
cg20168495	cg20168495				Enhancer	TTC29	EDNRA	HYPO
cg23417096	cg23417096	NDRG1		3'UTR;3'UTR	Enhancer			HYPO
cg14517133	cg14517133	PRPH2		3'UTR	Enhancer			HYPO
cg13392885	cg13392885				Enhancer	RBMS1	TANK	HYPO
cg00496462	cg00496462				Enhancer	GNG11	BET1	HYPO
cg14415629	cg14415629				Enhancer	QSER1	DEPDC7	HYPO
cg11960655	cg11960655				Enhancer	MIR1208	GSDMC	HYPO
cg27232494	cg27232494	TOM1L2		Body;Body	Enhancer			HYPO
cg07357716	cg07357716				Enhancer	KLF13	OTUD7A	HYPO
cg22004693	cg22004693	ZKSCAN1		3'UTR	Enhancer			HYPO
cg19884556	cg19884556	SYTL3		Body	Enhancer			HYPO
cg20651644	cg20651644	ATP8B4		Body				HYPO
cg18882687	cg18882687	ARF1		5'UTR;5'UTR;5'UTR;5'UTR	Enhancer			HYPO
cg24394624	cg24394624	PTPN14		Body	Enhancer			HYPO
cg12107072	cg12107072	PPIL1		Body	Enhancer			HYPO
cg10884544	cg10884544	LOC253724		Body	Enhancer			HYPO
cg10039523	cg10039523	VPS13D		Body;Body				HYPO
cg04236915	cg04236915	ECE1		Body;Body;Body;Body	Enhancer			HYPO
cg09606564	cg09606564	MFAP4		Body	Enhancer			HYPO
cg00986910	cg00986910				Enhancer	CACNA2D3	WNT5A	HYPO
cg17804356	cg17804356	NR5A2		Body;Body				HYPO
cg14043316	cg14043316	PLXNB2		5'UTR	Enhancer			HYPO
cg14422093	cg14422093				Enhancer	ITPKB	PSEN2	HYPO
cg25407528	cg25407528	SPTBN1		Body;Body	Enhancer			HYPO
cg07868561	cg07868561	SH3TC2		Body	Enhancer			HYPO
cg22761483	cg22761483				Enhancer	FN1	MREG	HYPO
cg14127046	cg14127046				Enhancer	SH3BP4	AGAP1	HYPO
cg03758697	cg03758697	FAM174B		3'UTR	Enhancer			HYPO
cg16479476	cg16479476				Enhancer	SOBP	SCML4	HYPO
cg11791922	cg11791922	ARL15		Body	Enhancer			HYPO
cg14776168	cg14776168	RORA		Body	Enhancer			HYPO
cg26568756	cg26568756	ATP2A1		Body;Body				HYPER
cg19835796	cg19835796				Enhancer	CSNK1G3	ZNF608	HYPO
cg05499736	cg05499736				Enhancer	SLC4A7	EOMES	HYPO
cg08651590	cg08651590	SPRED2		Body;Body	Enhancer			HYPO
cg00672802	cg00672802				Enhancer	LOC440926	ACBD3	HYPO
cg12743165	cg12743165	C1orf159		Body				HYPER
cg26835798	cg26835798	NCAPD2		Body	Enhancer			HYPO
cg14206056	cg14206056				Enhancer	KLF4	ACTL7B	HYPO
cg00288598	cg00288598	EIF2C2		Body;Body	Enhancer			HYPO
cg07764334	cg07764334	SBF2		Body	Enhancer			HYPO
cg24941342	cg24941342					SESN3	FAM76B	HYPO
cg13446584	cg13446584				Enhancer	GTF2IRD1	GTF2I	HYPO
cg25992382	cg25992382	RIN3		Body	Enhancer			HYPO
cg07168060	cg07168060	SH3PXD2A		Body	Enhancer			HYPO
cg13670898	cg13670898				Enhancer	PELI2	C14orf101	HYPO
cg19043800	cg19043800					CSNK1A1L	POSTN	HYPO
cg19778647	cg19778647	BCAT1		Body	Enhancer			HYPO
cg14191024	cg14191024				Enhancer	ZC3H12C	RDX	HYPO
cg14851460	cg14851460	OTUD3		3'UTR				HYPO
cg20364025	cg20364025	GALNS		Body				HYPER
cg03286535	cg03286535				Enhancer	IDH2	SEMA4B	HYPO
cg11554335	cg11554335	UBE2L6		TSS1500	Enhancer			HYPO
cg16444607	cg16444607				Enhancer	DLX2	ITGA6	HYPO
cg14338073	cg14338073				Enhancer	HNRNPA3P1	CXCL12	HYPO
cg00790071	cg00790071				Enhancer	IL1R2	IL1R1	HYPO
cg01816186	cg01816186	NBAS		Body	Enhancer			HYPO
cg17958516	cg17958516	ZMIZ1		5'UTR	Enhancer			HYPO
cg05755408	cg05755408	TRIM35		Body	Enhancer			HYPO
cg07321993	cg07321993				Enhancer	SNX18	ESM1	HYPO
cg23823000	cg23823000	KIF25		Body;Body	Enhancer			HYPO
cg16144864	cg16144864	FAM5B		Body	Enhancer			HYPO
cg00504569	cg00504569	ARID5B		Body	Enhancer			HYPER
cg01973676	cg01973676	CUX1		Body;Body;Body	Enhancer			HYPO
cg25727093	cg25727093	SNX21		Body;Body;Body;Body				HYPO
cg01647204	cg01647204	WDR25		Body;Body	Enhancer			HYPO
cg16125214	cg16125214	PIK3CD		5'UTR	Enhancer			HYPO
cg21940640	cg21940640	PHKG1		TSS1500				HYPO
cg18810022	cg18810022				Enhancer	NCKAP5	MGAT5	HYPO
cg01643712	cg01643712					PTS	C11orf34	HYPO
cg09874659	cg09874659	KLF12		Body	Enhancer			HYPO
cg20169521	cg20169521	MPP4		TSS200	Enhancer			HYPO
cg07474842	cg07474842	MAP3K5		Body	Enhancer			HYPO
cg12876620	cg12876620	FAT1		5'UTR				HYPO
cg26531231	cg26531231	CHRNA9		TSS1500	Enhancer			HYPO
cg19979108	cg19979108	SH3PXD2B		Body	Enhancer			HYPO
cg20528837	cg20528837	EXOSC7		3'UTR;Body	Enhancer			HYPO
cg15998505	cg15998505				Enhancer	S100A7	S100A6	HYPO
cg14106046	cg14106046	B3GNTL1		Body	Enhancer			HYPO
cg01262952	cg01262952	ANKRD1		1stExon;5'UTR	Enhancer			HYPO
cg14244636	cg14244636				Enhancer	LOXL4	PYROXD2	HYPO
cg12338137	cg12338137	TNS1		Body	Enhancer			HYPO
cg02463022	cg02463022				Enhancer	TNS4	CCR7	HYPO
cg19207017	cg19207017	SUFU		Body	Enhancer			HYPO
cg19850931	cg19850931	FHL2		Body;Body;Body;Body	Enhancer			HYPO
cg05705335	cg05705335	CMIP		Body				HYPO
cg03536961	cg03536961	LOC145474		Body	Enhancer			HYPO
cg08939850	cg08939850	RPTOR		Body;Body	Enhancer			HYPO
cg05594356	cg05594356					LOC283867	CDH5	HYPO
cg00449482	cg00449482	EPN1		TSS200;5'UTR;5'UTR	Enhancer			HYPO
cg25738326	cg25738326				Enhancer	PPCDC	C15orf39	HYPO
cg02739280	cg02739280	NAV2		Body;Body;Body;Body	Enhancer			HYPO
cg23782866	cg23782866	FAM155A		Body	Enhancer			HYPO
cg13724550	cg13724550	FGF1		5'UTR;TSS200;5'UTR;5'UTR;5'UTR;Body;Body	Enhancer			HYPO
cg19408207	cg19408207	ZMAT3		Body;Body	Enhancer			HYPO
cg20464884	cg20464884	WRNIP1		Body;Body				HYPO
cg12447928	cg12447928				Enhancer	CMAH	LRRC16A	HYPO
cg23986590	cg23986590	SH3RF3		Body	Enhancer			HYPO
cg25066772	cg25066772	RIN3		Body	Enhancer			HYPO
cg05438378	cg05438378	SMAD3		Body	Enhancer			HYPO
cg19000647	cg19000647	LPIN1		TSS1500	Enhancer			HYPER
cg14117392	cg14117392				Enhancer	UBE2D2	CXXC5	HYPO
cg16121206	cg16121206	APOL2		TSS200;TSS1500	Enhancer			HYPO
cg01183244	cg01183244	WNT5A		3'UTR	Enhancer			HYPO
cg13488013	cg13488013				Enhancer	NGFR	NXPH3	HYPO
cg09583374	cg09583374	ITGA5		Body	Enhancer			HYPO
cg26871180	cg26871180				Enhancer	ZNF148	SNX4	HYPO
cg06287548	cg06287548				Enhancer	IFNAR1	IFNGR2	HYPO
cg13575139	cg13575139				Enhancer	PDHB	KCTD6	HYPO
cg13783323	cg13783323	EXTL1		TSS1500	Enhancer			HYPO
cg02134022	cg02134022	CMYA5		Body	Enhancer			HYPO
cg00285620	cg00285620				Enhancer	YAP1	BIRC3	HYPO
cg03325407	cg03325407	BCL2L15		3'UTR	Enhancer			HYPER
cg10594543	cg10594543	ADAMTS12		Body	Enhancer			HYPO
cg16845126	cg16845126	RAMP1		Body	Enhancer			HYPO
cg23254045	cg23254045	TMCO5A		TSS1500	Enhancer			HYPO
cg17575314	cg17575314	HK1		Body;Body;Body;Body;Body	Enhancer			HYPO
cg24065641	cg24065641					KCNJ2	SOX9	HYPO
cg10397932	cg10397932	SKI		Body	Enhancer			HYPO
cg10233454	cg10233454	LRP1		Body	Enhancer			HYPO
cg27638057	cg27638057	C18orf45		Body	Enhancer			HYPO
cg24686189	cg24686189				Enhancer	MYST2	TAC4	HYPO
cg15895121	cg15895121				Enhancer	NDFIP1	SPRY4	HYPO
cg21332304	cg21332304	NPEPPS		Body	Enhancer			HYPO
cg11888982	cg11888982				Enhancer	CSMD3	TRPS1	HYPO
cg07145921	cg07145921				Enhancer	CCDC60	TMEM233	HYPO
cg22064048	cg22064048	TRIM59		TSS1500	Enhancer			HYPO
cg24872815	cg24872815	SPRED2		Body	Enhancer			HYPO
cg09698395	cg09698395	MRAS		Body;Body	Enhancer			HYPO
cg05647733	cg05647733	NUAK1		Body	Enhancer			HYPO
cg12648671	cg12648671				Enhancer	NFATC1	CTDP1	HYPO
cg05287372	cg05287372	C3orf64		Body	Enhancer			HYPO
cg22556768	cg22556768					CD180	PIK3R1	HYPO
cg18407864	cg18407864	PTK2B		Body;Body;Body;Body	Enhancer			HYPER
cg15736994	cg15736994	ACCN5		Body				HYPO
cg17329760	cg17329760	PELI2		Body	Enhancer			HYPO
cg01626885	cg01626885	SQRDL		5'UTR	Enhancer			HYPO
cg12165841	cg12165841	ERC1		Body;Body;Body;Body;Body	Enhancer			HYPO
cg11285496	cg11285496					ATP6AP1L	TMEM167A	HYPER
cg15442737	cg15442737	TRAPPC9		Body;Body	Enhancer			HYPO
cg14254480	cg14254480	KCNK3		Body	Enhancer			HYPO
cg05827190	cg05827190	MFSD7		Body	Enhancer			HYPO
cg06579738	cg06579738	C11orf92		3'UTR				HYPER
cg07408148	cg07408148				Enhancer	ANKH	FBXL7	HYPO
cg19321887	cg19321887				Enhancer	KRT31	KRT37	HYPO
cg13206932	cg13206932	CYR61		Body	Enhancer			HYPO
cg11958234	cg11958234				Enhancer	FAM46C	GDAP2	HYPO
cg25406518	cg25406518	DAK	DDB1	5'UTR;TSS1500	Enhancer			HYPO
cg27150476	cg27150476	LETM1		Body				HYPO
cg03425782	cg03425782					MIR548A1	ID4	HYPO
cg01165817	cg01165817	PCCA		Body;Body	Enhancer			HYPO
cg23845009	cg23845009	ABTB2		Body	Enhancer			HYPO
cg21531389	cg21531389	CRYBB1		Body	Enhancer			HYPO
cg10936999	cg10936999	TPT1	SNORA31	Body;TSS1500				HYPER
cg07359183	cg07359183	PLXNA2		Body	Enhancer			HYPO
cg16797473	cg16797473				Enhancer	CITED2	NMBR	HYPO
cg26927232	cg26927232	SMG6		Body;Body	Enhancer			HYPO
cg04039799	cg04039799	NAV2		Body;Body;Body	Enhancer			HYPO
cg21690921	cg21690921	FMN2		Body	Enhancer			HYPO
cg26618903	cg26618903	PYROXD2		TSS200	Enhancer			HYPO
cg03275851	cg03275851	IGF2BP2		Body;Body	Enhancer			HYPO
cg06034336	cg06034336				Enhancer	SPCS3	VEGFC	HYPO
cg18560551	cg18560551	EHF		5'UTR	Enhancer			HYPO
cg12469001	cg12469001				Enhancer	UBE2H	ZC3HC1	HYPO
cg02838877	cg02838877	MBNL2		TSS1500;TSS1500	Enhancer			HYPO
cg21199093	cg21199093	ZMYM4		Body	Enhancer			HYPO
cg00805193	cg00805193	SAMD10		Body	Enhancer			HYPO
cg08035694	cg08035694				Enhancer	RGS2	UCHL5	HYPO
cg10736330	cg10736330	GPR183	UBAC2	TSS1500;Body;Body;Body	Enhancer			HYPO
cg02293775	cg02293775	FAM53B		5'UTR	Enhancer			HYPO
cg07808701	cg07808701	ATAD3A		Body;Body;Body				HYPO
cg22805381	cg22805381				Enhancer	TMX1	FRMD6	HYPO
cg07901003	cg07901003				Enhancer	GTPBP5	HRH3	HYPO
cg06267075	cg06267075	TMCO7		Body	Enhancer			HYPO
cg17004906	cg17004906	FBXO6		5'UTR	Enhancer			HYPER
cg11830694	cg11830694	CACNA1C		Body;Body;Body;Body;Body;Body;Body;Body;Body;Body;Body;Body;Body;Body;Body;Body;Body;Body;Body;Body;Body;Body;Body	Enhancer			HYPO
cg24328944	cg24328944	DZIP1		Body;Body	Enhancer			HYPO
cg20931951	cg20931951	VPS13D		Body;Body	Enhancer			HYPO
cg12058064	cg12058064	KLHL25	MIR1276	5'UTR;TSS1500	Enhancer			HYPO
cg07908039	cg07908039	DDR1		TSS200;5'UTR;5'UTR	Enhancer			HYPO
cg25952192	cg25952192	TTC39C		Body;Body	Enhancer			HYPO
cg13753946	cg13753946				Enhancer	MARCH10	TANC2	HYPO
cg12972064	cg12972064	FNDC3B		Body;Body	Enhancer			HYPO
cg07257747	cg07257747	ADAM19		Body	Enhancer			HYPO
cg06743312	cg06743312	IFFO1		Body;Body	Enhancer			HYPO
cg27221631	cg27221631	SHROOM3		3'UTR	Enhancer			HYPO
cg08285677	cg08285677				Enhancer	LRRC49	CT62	HYPO
cg24506394	cg24506394	SMYD3		Body;Body				HYPO
cg20332503	cg20332503	ZYX		Body;Body	Enhancer			HYPO
cg10603136	cg10603136					DEPDC6	COL14A1	HYPO
cg07339236	cg07339236	ATP9A		Body	Enhancer			HYPO
cg00623826	cg00623826	DIAPH3		Body				HYPO
cg11770323	cg11770323	NDFIP2		Body;Body	Enhancer			HYPO
cg01597342	cg01597342					DLGAP4	MYL9	HYPO
cg08734527	cg08734527	ACTL8		5'UTR	Enhancer			HYPO
cg13242871	cg13242871	PREX1		Body	Enhancer			HYPO
cg06961086	cg06961086	ASB1		Body	Enhancer			HYPO
cg11779299	cg11779299				Enhancer	TMEM135	RAB38	HYPO
cg24498636	cg24498636	DAXX		Body;Body;Body;Body	Enhancer			HYPO
cg22893755	cg22893755					MIR365-2	C17orf79	HYPO
cg02360001	cg02360001	RALA		5'UTR	Enhancer			HYPO
cg18300008	cg18300008					NOX3	ARID1B	HYPO
cg20457051	cg20457051	GPR115		5'UTR	Enhancer			HYPO
cg24251218	cg24251218				Enhancer	ADM	AMPD3	HYPO
cg22366897	cg22366897	ARSD		Body;Body				HYPO
cg00251358	cg00251358				Enhancer	ATP6AP1L	TMEM167A	HYPO
cg22586603	cg22586603				Enhancer	MIR1208	GSDMC	HYPO
cg00328219	cg00328219	KIF13B		Body	Enhancer			HYPO
cg09548718	cg09548718	XYLT1		Body	Enhancer			HYPO
cg07399209	cg07399209				Enhancer	SUCNR1	MBNL1	HYPO
cg08333463	cg08333463	STK10		Body	Enhancer			HYPO
cg04633676	cg04633676	CCL2		TSS1500	Enhancer			HYPO
cg06380401	cg06380401				Enhancer	RBMS3	TGFBR2	HYPO
cg01965380	cg01965380	LRRC8D		5'UTR;5'UTR	Enhancer			HYPO
cg26829395	cg26829395				Enhancer	GPR176	EIF2AK4	HYPO
cg08893087	cg08893087	FAM69A		Body	Enhancer			HYPO
cg15087178	cg15087178	ANK3		Body	Enhancer			HYPO
cg25828963	cg25828963	FNDC3A		Body	Enhancer			HYPO
cg03601886	cg03601886				Enhancer	SLC1A7	CPT2	HYPER
cg03290871	cg03290871				Enhancer	NAMPT	FLJ36031	HYPO
cg21546522	cg21546522				Enhancer	TARBP1	IRF2BP2	HYPO
cg24166463	cg24166463	OR51T1		1stExon	Enhancer			HYPO
cg07786355	cg07786355				Enhancer	FAS	CH25H	HYPO
cg03162721	cg03162721				Enhancer	SMURF2	LOC146880	HYPO
cg20893936	cg20893936	TBC1D8		Body	Enhancer			HYPO
cg01012026	cg01012026	FAM20C		Body	Enhancer			HYPO
cg25587431	cg25587431				Enhancer	TBL1XR1	KCNMB2	HYPO
cg18736448	cg18736448	TG	SLA	Body;Body;5'UTR	Enhancer			HYPO
cg27367142	cg27367142				Enhancer	COMTD1	ZNF503	HYPER
cg09217644	cg09217644				Enhancer	DYSF	CYP26B1	HYPER
cg14403090	cg14403090				Enhancer	ATXN7L1	FLJ23834	HYPO
cg06758448	cg06758448				Enhancer	STAT4	MYO1B	HYPO
cg21827203	cg21827203	CYB5R3		Body;Body;Body	Enhancer			HYPO
cg09492693	cg09492693	ATG5		Body	Enhancer			HYPO
cg26340725	cg26340725				Enhancer	PDGFRA	KIT	HYPO
cg09644157	cg09644157	NCOR2		Body;Body	Enhancer			HYPO
cg03704073	cg03704073	LOC399959		Body	Enhancer			HYPO
cg17591816	cg17591816	DNM3		Body;Body	Enhancer			HYPO
cg16352830	cg16352830	PLXNA2		Body	Enhancer			HYPO
cg01056400	cg01056400				Enhancer	KLF7	CREB1	HYPO
cg03975447	cg03975447	ADAMTS2		Body;Body	Enhancer			HYPO
cg26780125	cg26780125				Enhancer	TMEM65	TRMT12	HYPO
cg12263377	cg12263377				Enhancer	CXCR7	COPS8	HYPO
cg04992757	cg04992757	MORN1		Body				HYPER
cg23729407	cg23729407	SH3BP4		5'UTR	Enhancer			HYPO
cg20885569	cg20885569	MARCH4		Body	Enhancer			HYPO
cg04478875	cg04478875	FGF1		5'UTR;5'UTR;5'UTR;5'UTR;Body;Body	Enhancer			HYPO
cg26451345	cg26451345	GPR115		TSS200	Enhancer			HYPO
cg10061805	cg10061805				Enhancer	XPNPEP1	ADD3	HYPO
cg23731826	cg23731826				Enhancer	ANPEP	AP3S2	HYPO
cg05915362	cg05915362	OSTCL		Body	Enhancer			HYPO
cg13778274	cg13778274	PRRX2		Body	Enhancer			HYPO
cg16216269	cg16216269				Enhancer	PPARGC1A	MIR573	HYPO
cg12581682	cg12581682	LIPC		Body	Enhancer			HYPO
cg13459035	cg13459035	SLC13A4		Body	Enhancer			HYPO
cg06601993	cg06601993	CD36		5'UTR				HYPO
cg01678580	cg01678580	MGRN1		TSS1500;TSS1500;TSS1500;TSS1500	Enhancer			HYPO
cg23730109	cg23730109				Enhancer	PDZRN3	CNTN3	HYPO
cg25957300	cg25957300				Enhancer	NCRNA00167	APLP2	HYPO
cg07303577	cg07303577	TSPAN9		5'UTR;5'UTR	Enhancer			HYPO
cg01245224	cg01245224				Enhancer	PGR	TRPC6	HYPO
cg10449409	cg10449409	ELF5		5'UTR;1stExon;5'UTR				HYPER
cg08015107	cg08015107					STK33	TRIM66	HYPO
cg18519072	cg18519072				Enhancer	EFEMP1	MIR217	HYPO
cg26336935	cg26336935	KRT16		TSS200	Enhancer			HYPO
cg08211895	cg08211895	STON1-GTF2A1L		Body				HYPO
cg18276155	cg18276155	MCC		Body;Body	Enhancer			HYPO
cg16773768	cg16773768	MSRA		Body;Body;Body	Enhancer			HYPO
cg08858295	cg08858295	OTUD7B		5'UTR	Enhancer			HYPO
cg05676570	cg05676570	ZRANB3		Body				HYPO
cg10168494	cg10168494					BCL6	LPP	HYPO
cg13943355	cg13943355	SMAD3		Body;Body;Body;Body	Enhancer			HYPO
cg10449466	cg10449466	MGST1		TSS1500;5'UTR;5'UTR;5'UTR	Enhancer			HYPO
cg21167335	cg21167335	LOC286238		TSS1500	Enhancer			HYPO
cg14812743	cg14812743	PDE7B		Body				HYPO
cg25633271	cg25633271	SRCIN1		Body	Enhancer			HYPO
cg01803679	cg01803679	NUPR1		5'UTR;1stExon;5'UTR;1stExon	Enhancer			HYPO
cg20093139	cg20093139	PDLIM1		Body	Enhancer			HYPO
cg14340889	cg14340889	LTBP2		Body	Enhancer			HYPO
cg26791242	cg26791242	LOC339524		Body;TSS1500;Body;TSS1500;TSS1500	Enhancer			HYPER
cg05262777	cg05262777				Enhancer	RICS	BARX2	HYPO
cg24972816	cg24972816	LOC100302640		Body	Enhancer			HYPO
cg12360123	cg12360123				Enhancer	RPS24	LOC283050	HYPO
cg00015639	cg00015639	NRL		TSS1500				HYPER
cg14232108	cg14232108				Enhancer	B4GALT1	SUGT1P1	HYPO
cg09361958	cg09361958				Enhancer	CNBP	COPG	HYPER
cg04717699	cg04717699				Enhancer	FAM58B	ZNF281	HYPO
cg01182171	cg01182171				Enhancer	PREP	PRDM1	HYPO
cg25839877	cg25839877				Enhancer	SOCS3	PGS1	HYPO
cg20090162	cg20090162	TTC7A		Body	Enhancer			HYPO
cg21519654	cg21519654				Enhancer	VWF	CD9	HYPO
cg02468649	cg02468649	SNORA5C	SNORA5B	Body;TSS1500;TSS1500;Body;Body				HYPO
cg03178983	cg03178983				Enhancer	COX4I1	IRF8	HYPER
cg00120332	cg00120332				Enhancer	AKIRIN2	SPACA1	HYPO
cg19763108	cg19763108	THRB		Body;Body;Body	Enhancer			HYPO
cg17272838	cg17272838	PET112L		Body	Enhancer			HYPO
cg05115791	cg05115791				Enhancer	HOMER2	FAM103A1	HYPO
cg06420129	cg06420129	TNRC6A		Body				HYPO
cg26098768	cg26098768				Enhancer	STK35	TGM3	HYPO
cg23184690	cg23184690	APOC1P1		TSS1500;TSS1500;TSS1500	Enhancer			HYPER
cg02332491	cg02332491	SLC38A4		Body;Body	Enhancer			HYPO
cg13842800	cg13842800	PCCA		Body;Body	Enhancer			HYPO
cg04678141	cg04678141	SVIL		TSS200;5'UTR	Enhancer			HYPO
cg21162938	cg21162938	RHOBTB3		Body				HYPO
cg08899105	cg08899105	CHD2		Body;Body	Enhancer			HYPO
cg21751873	cg21751873				Enhancer	SLC4A7	EOMES	HYPO
cg02620335	cg02620335					FLJ36000	WSB1	HYPO
cg09286367	cg09286367	MIR589	FBXL18	TSS200;Body	Enhancer			HYPER
cg03532815	cg03532815	KLHL26		Body	Enhancer			HYPO
cg06795216	cg06795216	LOC121838		TSS200				HYPO
cg04958528	cg04958528					NFATC2IP	SPNS1	HYPO
cg10111629	cg10111629	ST7L		3'UTR;3'UTR;3'UTR	Enhancer			HYPO
cg02449762	cg02449762				Enhancer	CALML3	ASB13	HYPO
cg17605814	cg17605814	CD82		TSS1500;TSS1500	Enhancer			HYPO
cg19853143	cg19853143	SPRED2		Body;Body	Enhancer			HYPO
cg10582795	cg10582795	RBMS1		Body;Body	Enhancer			HYPO
cg03162823	cg03162823	USP44		5'UTR;5'UTR				HYPO
cg09932730	cg09932730				Enhancer	CNOT4	NUP205	HYPO
cg19080233	cg19080233					CD180	PIK3R1	HYPO
cg04165508	cg04165508				Enhancer	BCAR3	MIR760	HYPO
cg03726739	cg03726739	SLIT3		Body	Enhancer			HYPER
cg04468741	cg04468741	MICAL2		5'UTR	Enhancer			HYPO
cg23428387	cg23428387					FAM19A5	C22orf34	HYPER
cg27185501	cg27185501				Enhancer	PARVA	TEAD1	HYPO
cg20782117	cg20782117	SLC25A13		Body;Body;Body	Enhancer			HYPO
cg26672952	cg26672952				Enhancer	C1QTNF3	RAI14	HYPO
cg12486493	cg12486493	IGF1R		Body	Enhancer			HYPO
cg26035892	cg26035892				Enhancer	SP3	OLA1	HYPER
cg17433546	cg17433546	C12orf23		5'UTR	Enhancer			HYPO
cg07362569	cg07362569	SMARCD2		TSS1500;TSS1500	Enhancer			HYPO
cg11136886	cg11136886				Enhancer	ADC	TRIM62	HYPO
cg18712231	cg18712231	SLMAP		Body	Enhancer			HYPO
cg18922620	cg18922620				Enhancer	THNSL1	LOC100128811	HYPER
cg17508816	cg17508816				Enhancer	C8orf86	RNF5P1	HYPER
cg08067983	cg08067983	ANKRD10		Body				HYPO
cg09154256	cg09154256	RAB1A		Body;Body	Enhancer			HYPO
cg02806156	cg02806156				Enhancer	KITLG	DUSP6	HYPO
cg21621104	cg21621104	LRIG1		Body	Enhancer			HYPO
cg13777287	cg13777287	CNKSR3		Body	Enhancer			HYPER
cg25355291	cg25355291				Enhancer	DUSP4	C8orf75	HYPO
cg25037165	cg25037165	TEAD1		Body	Enhancer			HYPO
cg23240927	cg23240927	TOLLIP		Body	Enhancer			HYPO
cg20059928	cg20059928				Enhancer	SRP14	BMF	HYPO
cg03653817	cg03653817				Enhancer	IER5	CACNA1E	HYPO
cg06099303	cg06099303					RWDD3	PTBP2	HYPER
cg03272170	cg03272170				Enhancer	TSC22D1	NUFIP1	HYPO
cg08265392	cg08265392	PRKAG2		Body;Body;Body	Enhancer			HYPO
cg24393783	cg24393783				Enhancer	SOX9	SLC39A11	HYPO
cg17920195	cg17920195				Enhancer	LARP1B	PGRMC2	HYPO
cg14029912	cg14029912				Enhancer	BHLHE40	ARL8B	HYPO
cg01298514	cg01298514	VEGFA		TSS1500;TSS1500;TSS1500;TSS1500;TSS1500;TSS1500;TSS1500;TSS1500;TSS1500;TSS1500;TSS1500;TSS1500;TSS1500;TSS1500;TSS1500;TSS1500	Enhancer			HYPO
cg14428590	cg14428590	FSIP1		TSS1500	Enhancer			HYPER
cg00308440	cg00308440	DGKB		Body;Body	Enhancer			HYPO
cg07044414	cg07044414	GRB2		Body;Body	Enhancer			HYPO
cg06960881	cg06960881	PMP22		1stExon;5'UTR				HYPO
cg22800862	cg22800862				Enhancer	RFPL4B	MARCKS	HYPO
cg15280363	cg15280363	BCL2L14		Body;Body;Body				HYPO
cg23257934	cg23257934				Enhancer	IRF2BP2	TOMM20	HYPO
cg01034813	cg01034813	GTF3C1		Body	Enhancer			HYPO
cg08216304	cg08216304	DPYSL2		Body				HYPO
cg03911745	cg03911745				Enhancer	UBE2V2	EFCAB1	HYPO
cg27159987	cg27159987	ESYT2		Body				HYPO
cg07409629	cg07409629	ARHGAP15		Body	Enhancer			HYPO
cg26083045	cg26083045	LMCD1		Body	Enhancer			HYPO
cg04424119	cg04424119	SLC45A1		Body	Enhancer			HYPO
cg01704739	cg01704739				Enhancer	TM4SF1	TM4SF4	HYPO
cg10276869	cg10276869				Enhancer	FAM92B	KIAA0182	HYPO
cg07809831	cg07809831				Enhancer	SIAH1	N4BP1	HYPO
cg04263511	cg04263511	PVT1		Body	Enhancer			HYPO
cg12378753	cg12378753				Enhancer	ABLIM1	FAM160B1	HYPO
cg09613192	cg09613192				Enhancer	CWC22	UBE2E3	HYPO
cg09143713	cg09143713	PLCB4		5'UTR;5'UTR	Enhancer			HYPO
cg09075484	cg09075484	DST		Body	Enhancer			HYPO
cg19184897	cg19184897				Enhancer	CTDSP2	XRCC6BP1	HYPO
cg27280037	cg27280037				Enhancer	HEG1	SLC12A8	HYPO
cg03693486	cg03693486	CDA		TSS1500				HYPO
cg11145282	cg11145282				Enhancer	USP24	PPAP2B	HYPO
cg14576319	cg14576319	TNIK		Body;Body;Body;Body;Body;Body;Body;Body;Body				HYPER
cg26617272	cg26617272	CCDC23		Body				HYPO
cg09347430	cg09347430				Enhancer	HLA-DPB2	COL11A2	HYPO
cg02532824	cg02532824					OSTM1	NR2E1	HYPO
cg09309979	cg09309979	FRMD4A		Body	Enhancer			HYPO
cg08682625	cg08682625	LOC727677		Body				HYPO
cg22075924	cg22075924	AK5		Body;Body	Enhancer			HYPO
cg22106280	cg22106280					SPRY4	FGF1	HYPO
cg03511957	cg03511957				Enhancer	MPZL1	ADCY10	HYPO
cg07244783	cg07244783	STX18		Body	Enhancer			HYPO
cg18257574	cg18257574				Enhancer	HAAO	ZFP36L2	HYPO
cg07484065	cg07484065	AFAP1		5'UTR;5'UTR	Enhancer			HYPO
cg09530108	cg09530108	CRIM1		Body	Enhancer			HYPO
cg03935729	cg03935729				Enhancer	PDGFD	CASP12	HYPO
cg13209822	cg13209822	KCNQ5		Body;Body;Body;Body;Body	Enhancer			HYPER
cg15420678	cg15420678	LOC100132354		Body	Enhancer			HYPER
cg13508136	cg13508136				Enhancer	H19	INS-IGF2	HYPO
cg18025275	cg18025275	BIN3	FLJ14107	Body;Body	Enhancer			HYPO
cg03185794	cg03185794					A2LD1	TMTC4	HYPO
cg02516419	cg02516419				Enhancer	FAM113B	RPAP3	HYPO
cg07212541	cg07212541	ALDH1A3		Body	Enhancer			HYPO
cg07523958	cg07523958	PRKD2		Body;Body;Body;Body				HYPER
cg13525639	cg13525639	SMURF1		Body;Body				HYPO
cg10483871	cg10483871				Enhancer	LOC440926	ACBD3	HYPO
cg08343834	cg08343834	PMP22		TSS200				HYPO
cg27380915	cg27380915				Enhancer	ARL4A	ETV1	HYPO
cg01901466	cg01901466	CHGA		TSS1500	Enhancer			HYPO
cg12804677	cg12804677	PRDM16		Body;Body				HYPER
cg23920016	cg23920016	NOS1AP		Body;Body	Enhancer			HYPO
cg04881228	cg04881228				Enhancer	PELI1	HSPC159	HYPO
cg17254383	cg17254383	HLF		Body	Enhancer			HYPO
cg08951452	cg08951452				Enhancer	UBE2V2	EFCAB1	HYPO
cg09246103	cg09246103	RERE		5'UTR;Body;Body	Enhancer			HYPO
cg11692181	cg11692181	FAM193A		Body				HYPO
cg18651578	cg18651578	C20orf196		3'UTR	Enhancer			HYPO
cg25180248	cg25180248					TTPA	YTHDF3	HYPO
cg26785303	cg26785303				Enhancer	MIR1295	FMO6P	HYPO
cg16356013	cg16356013	H2AFY		Body;Body;Body;Body	Enhancer			HYPO
cg06505273	cg06505273				Enhancer	TNRC6A	SLC5A11	HYPO
cg24804768	cg24804768	NINJ2		Body	Enhancer			HYPO
cg15156712	cg15156712	DIO1		Body;Body;Body;Body	Enhancer			HYPO
cg14247287	cg14247287	NEURL3		Body	Enhancer			HYPO
cg00906812	cg00906812	CCDC12		TSS1500	Enhancer			HYPO
cg05160751	cg05160751	FUCA1		Body	Enhancer			HYPO
cg24197567	cg24197567	MET		Body;Body	Enhancer			HYPO
cg05609780	cg05609780	NR1D2		Body;Body	Enhancer			HYPO
cg13777668	cg13777668	ACTN1		Body;Body;Body	Enhancer			HYPO
cg12942597	cg12942597	ATF6B	FKBPL	TSS1500;TSS1500;Body	Enhancer			HYPO
cg02799905	cg02799905	PARD3B		Body;Body;Body	Enhancer			HYPO
cg03047059	cg03047059	HHAT		Body;Body;Body;Body;Body;Body	Enhancer			HYPO
cg10524576	cg10524576	PPM1H		Body	Enhancer			HYPER
cg08480609	cg08480609	AGRN		Body				HYPER
cg23722096	cg23722096	SND1		Body	Enhancer			HYPO
cg24156261	cg24156261	C3orf26	FILIP1L	Body;5'UTR;5'UTR	Enhancer			HYPO
cg13473086	cg13473086	PCDH9		Body;Body	Enhancer			HYPO
cg11911769	cg11911769	CUX1		Body;Body;Body	Enhancer			HYPO
cg03718655	cg03718655	SEC14L5		TSS200	Enhancer			HYPER
cg10210397	cg10210397				Enhancer	C8orf40	CHRNB3	HYPO
cg16925459	cg16925459	HDAC9		Body;Body;Body;Body;Body	Enhancer			HYPO
cg02030542	cg02030542	VAC14		Body	Enhancer			HYPO
cg04384031	cg04384031				Enhancer	SLC47A2	ALDH3A1	HYPO
cg02633036	cg02633036	SLCO3A1		Body;Body	Enhancer			HYPO
cg12637085	cg12637085				Enhancer	GRTP1	ADPRHL1	HYPO
cg24993400	cg24993400	SELO		Body				HYPER
cg01923775	cg01923775	PALLD		Body;Body;Body	Enhancer			HYPO
cg13319446	cg13319446	LOC283663		TSS1500	Enhancer			HYPER
cg08313539	cg08313539				Enhancer	C6orf173	RSPO3	HYPO
cg22524332	cg22524332	ARHGEF10L		Body;Body	Enhancer			HYPO
cg26026748	cg26026748	PBX1		Body	Enhancer			HYPER
cg09460229	cg09460229	ZMAT5		Body;Body	Enhancer			HYPO
cg04756252	cg04756252	TG	SLA	3'UTR;3'UTR;Body;3'UTR	Enhancer			HYPO
cg22809683	cg22809683	LAMC1		Body	Enhancer			HYPO
cg03604424	cg03604424	TRIO		Body	Enhancer			HYPO
cg14208613	cg14208613				Enhancer	PACSIN3	DDB2	HYPO
cg03290131	cg03290131	DUSP5		Body	Enhancer			HYPO
cg13005635	cg13005635	TAS2R14	PRR4	TSS1500;Body;5'UTR	Enhancer			HYPO
cg19981982	cg19981982				Enhancer	ARHGEF12	GRIK4	HYPO
cg23901920	cg23901920	SAMD4A		Body;Body	Enhancer			HYPO
cg02452500	cg02452500				Enhancer	RASSF10	ARNTL	HYPO
cg06747543	cg06747543	ELL		Body	Enhancer			HYPO
cg11903206	cg11903206				Enhancer	MITF	FOXP1	HYPO
cg02926035	cg02926035				Enhancer	LOC283663	CGNL1	HYPO
cg03202034	cg03202034	MVD	MGC23284	Body;TSS1500;Body				HYPO
cg03897851	cg03897851	LOC442454	LOC550643	TSS1500;Body				HYPO
cg01209984	cg01209984				Enhancer	COL6A1	COL6A2	HYPO
cg03573747	cg03573747	ADIPOQ		5'UTR				HYPER
cg07150145	cg07150145	PDZK1IP1		TSS1500	Enhancer			HYPO
cg12725520	cg12725520	SNORD114-16		TSS1500	Enhancer			HYPO
cg10161638	cg10161638	DNAJB6		Body	Enhancer			HYPO
cg18618206	cg18618206	NXN		Body	Enhancer			HYPO
cg02100150	cg02100150	PVT1		Body	Enhancer			HYPO
cg25123225	cg25123225	KLHL5		5'UTR;1stExon;1stExon;5'UTR;5'UTR;5'UTR	Enhancer			HYPER
cg25754852	cg25754852	IGF2R		Body				HYPO
cg19090861	cg19090861	CD248		TSS1500	Enhancer			HYPO
cg00004773	cg00004773				Enhancer	NAP1L1	BBS10	HYPO
cg10612237	cg10612237	ZMIZ1	LOC283050	TSS1500;TSS1500;TSS1500;TSS1500	Enhancer			HYPO
cg07056299	cg07056299					WBSCR28	ELN	HYPER
cg04456219	cg04456219				Enhancer	AGR3	AHR	HYPO
cg10442355	cg10442355					CA8	RAB2A	HYPER
cg07964219	cg07964219	COL18A1		Body	Enhancer			HYPO
cg27092704	cg27092704				Enhancer	RAP2B	C3orf79	HYPO
cg18921637	cg18921637	RNF150		Body				HYPO
cg00952322	cg00952322	TEF		TSS200	Enhancer			HYPO
cg13893720	cg13893720					C2CD4B	MGC15885	HYPO
cg05151824	cg05151824	ZNF37B		Body	Enhancer			HYPO
cg12157761	cg12157761	UACA		Body	Enhancer			HYPO
cg12750431	cg12750431	CXCL12		3'UTR;Body;Body				HYPER
cg27425413	cg27425413				Enhancer	CDYL	RPP40	HYPO
cg26253070	cg26253070	CAMTA1		Body	Enhancer			HYPER
cg18049182	cg18049182				Enhancer	PPP1R3B	TNKS	HYPO
cg00847221	cg00847221				Enhancer	CACNG5	CACNG4	HYPO
cg02849401	cg02849401	NAV2		Body	Enhancer			HYPO
cg25785241	cg25785241	CD96		3'UTR;3'UTR				HYPER
cg17351862	cg17351862	BHLHA9		TSS1500	Enhancer			HYPO
cg23344338	cg23344338	LRBA		Body	Enhancer			HYPO
cg07925587	cg07925587	KRT80		Body;Body	Enhancer			HYPO
cg26561401	cg26561401	SPG11		Body;Body				HYPO
cg14700325	cg14700325	COL1A1		Body	Enhancer			HYPO
cg25940392	cg25940392					CLDN14	SIM2	HYPO
cg20546777	cg20546777				Enhancer	DDX47	RPL13AP20	HYPO
cg22791030	cg22791030	MEGF6		Body	Enhancer			HYPO
cg10364862	cg10364862	CLEC16A		Body	Enhancer			HYPER
cg14651919	cg14651919	ZACN		TSS200				HYPO
cg13531637	cg13531637	HDAC4		Body				HYPO
cg23992886	cg23992886	MET		Body;Body	Enhancer			HYPO
cg26216433	cg26216433				Enhancer	PPP1R13B	C14orf2	HYPO
cg10979364	cg10979364				Enhancer	DNAH5	TRIO	HYPO
cg14210094	cg14210094				Enhancer	TMEM17	EHBP1	HYPO
cg22367631	cg22367631	MACF1		Body	Enhancer			HYPO
cg21368479	cg21368479				Enhancer	UST	MAP3K7IP2	HYPO
cg23344780	cg23344780	EMP3		5'UTR	Enhancer			HYPO
cg11187807	cg11187807				Enhancer	FOXB1	ANXA2	HYPER
cg07253712	cg07253712	MYO10		Body	Enhancer			HYPO
cg02092885	cg02092885				Enhancer	RNF135	NF1	HYPO
cg26050734	cg26050734	TNRC4		5'UTR;1stExon				HYPER
cg23621912	cg23621912	LAMA2		Body;Body	Enhancer			HYPO
cg00587342	cg00587342	PMM1		Body	Enhancer			HYPO
cg11752430	cg11752430	KCNMA1		Body;Body;Body;Body	Enhancer			HYPO
cg07138962	cg07138962	CCDC85C		Body	Enhancer			HYPER
cg19008877	cg19008877	C10orf11		Body	Enhancer			HYPO
cg16885557	cg16885557				Enhancer	GDF10	PTPN20A	HYPO
cg15792713	cg15792713	POLDIP2		3'UTR	Enhancer			HYPO
cg23903588	cg23903588	PSMG3		Body;Body	Enhancer			HYPO
cg18120259	cg18120259	LOC100132354		Body	Enhancer			HYPO
cg05602799	cg05602799					SVOP	USP30	HYPO
cg02049833	cg02049833				Enhancer	PDCL3	NPAS2	HYPO
cg07311659	cg07311659					SCRG1	HAND2	HYPER
cg21199922	cg21199922	FLJ13197		Body	Enhancer			HYPO
cg00390775	cg00390775	PRUNE2		TSS1500				HYPO
cg04322572	cg04322572				Enhancer	BMS1	RET	HYPER
cg03522083	cg03522083	TTC15		Body	Enhancer			HYPO
cg04604708	cg04604708	CREB3L2		Body	Enhancer			HYPO
cg25633067	cg25633067	C11orf24		5'UTR	Enhancer			HYPO
cg14555350	cg14555350	ARHGAP26		Body;Body	Enhancer			HYPO
cg10495164	cg10495164	EHD1		Body	Enhancer			HYPO
cg09285683	cg09285683				Enhancer	FN1	MREG	HYPO
cg02563137	cg02563137	PCDHGA4	PCDHGA6	Body;1stExon;Body;Body;Body;Body;Body;1stExon;Body;Body;Body;Body;Body;Body	Enhancer			HYPER
cg08133699	cg08133699	MMP2		Body;Body	Enhancer			HYPO
ch.8.128185533F	ch.8.128185533F					FAM84B	POU5F1B	HYPER
cg16997314	cg16997314	CCNY		Body;Body	Enhancer			HYPO
cg06691616	cg06691616				Enhancer	SLC7A11	CCRN4L	HYPO
cg18936997	cg18936997	ITGAE		Body				HYPO
cg09233659	cg09233659				Enhancer	MEPE	SPP1	HYPO
cg25684105	cg25684105	TXNRD1		Body	Enhancer			HYPO
cg22907985	cg22907985				Enhancer	RIMS1	KCNQ5	HYPO
cg26578072	cg26578072	TTLL10		TSS1500				HYPO
cg08401872	cg08401872	DIRC3		Body	Enhancer			HYPO
cg17454094	cg17454094				Enhancer	VPS13D	DHRS3	HYPO
cg21526120	cg21526120	ZDHHC23		3'UTR				HYPO
cg21045770	cg21045770	SLC14A1		5'UTR;5'UTR;5'UTR;5'UTR;1stExon				HYPO
cg07488381	cg07488381					MEIS1	ETAA1	HYPER
cg20090290	cg20090290	AMBRA1		Body	Enhancer			HYPER
cg15653855	cg15653855				Enhancer	ATL2	HNRPLL	HYPER
cg06903031	cg06903031				Enhancer	ALX3	UBL4B	HYPER
cg13675278	cg13675278	TRPM3		Body;Body;Body;Body;Body;Body;Body				HYPO
cg10743102	cg10743102				Enhancer	TBL1XR1	KCNMB2	HYPO
cg03945387	cg03945387	ZNF688		TSS1500;TSS1500	Enhancer			HYPER
cg09957933	cg09957933				Enhancer	ZNF280D	LOC145783	HYPO
cg00560747	cg00560747				Enhancer	LAPTM5	SDC3	HYPO
cg24405291	cg24405291	TNXB		Body	Enhancer			HYPO
cg17827017	cg17827017	PLXNA2		Body	Enhancer			HYPO
cg22905192	cg22905192				Enhancer	GSX2	PDGFRA	HYPO
cg00473639	cg00473639	KIRREL3		Body;Body	Enhancer			HYPO
cg18114040	cg18114040	COL4A2		Body	Enhancer			HYPO
cg14855124	cg14855124	GPR157		Body	Enhancer			HYPER
cg24796998	cg24796998				Enhancer	SOX9	SLC39A11	HYPO
cg05522042	cg05522042	KIAA0513		3'UTR	Enhancer			HYPER
cg04261496	cg04261496	FOXK1		Body	Enhancer			HYPO
cg03940776	cg03940776	SYNJ2		Body	Enhancer			HYPO
cg26090062	cg26090062				Enhancer	PRSS16	POM121L2	HYPER
cg25511807	cg25511807	MMP7		1stExon;5'UTR	Enhancer			HYPO
cg24103651	cg24103651				Enhancer	GPAM	TECTB	HYPO
cg20415947	cg20415947				Enhancer	IRF2BP2	TOMM20	HYPO
cg15210526	cg15210526	MPZL1		Body;Body;Body	Enhancer			HYPO
cg05931551	cg05931551	ZCCHC11		Body;Body;Body				HYPO
cg22864689	cg22864689				Enhancer	C8orf4	ZMAT4	HYPO
cg23462687	cg23462687	HDAC4		Body				HYPO
cg25103337	cg25103337	H6PD		TSS1500	Enhancer			HYPO
cg17168630	cg17168630	PLAUR		TSS1500;TSS1500;TSS1500	Enhancer			HYPO
cg20941184	cg20941184	HSD11B1		5'UTR;TSS200	Enhancer			HYPO
cg09020213	cg09020213	RASA3		Body				HYPO
cg07165167	cg07165167	CYR61	DDAH1	TSS1500;TSS1500	Enhancer			HYPO
cg05467828	cg05467828				Enhancer	LRRC27	PWWP2B	HYPO
cg18341905	cg18341905				Enhancer	BNIP3L	PNMA2	HYPO
cg06779113	cg06779113	ARF1		5'UTR;5'UTR;5'UTR;5'UTR	Enhancer			HYPO
cg05055001	cg05055001					PRKD1	G2E3	HYPO
cg02682955	cg02682955	WDR33		Body;Body				HYPO
cg25049844	cg25049844	COL18A1		3'UTR;3'UTR;3'UTR	Enhancer			HYPER
cg21671476	cg21671476	MYL9		TSS1500;TSS1500	Enhancer			HYPO
cg17125585	cg17125585	GNG12		5'UTR	Enhancer			HYPO
cg21211645	cg21211645	LARS2		3'UTR	Enhancer			HYPO
cg18419271	cg18419271					FKBPL	PRRT1	HYPO
cg17765387	cg17765387	FBXW8		Body;Body	Enhancer			HYPO
cg18773937	cg18773937	IL1B		TSS1500	Enhancer			HYPO
cg15233428	cg15233428	NAA11		TSS200				HYPER
cg07252539	cg07252539				Enhancer	LRIG3	SLC16A7	HYPO
cg21950720	cg21950720	EXTL1		TSS1500	Enhancer			HYPO
cg04057956	cg04057956	CD9		Body	Enhancer			HYPO
cg06786600	cg06786600				Enhancer	TNS4	CCR7	HYPO
cg07587746	cg07587746	IFT122		Body;Body;Body;Body	Enhancer			HYPO
cg12719233	cg12719233				Enhancer	FAM46C	GDAP2	HYPO
cg06948242	cg06948242	ZNF385B		Body;Body;Body	Enhancer			HYPO
cg27122706	cg27122706	TSPAN11		3'UTR	Enhancer			HYPO
cg10040116	cg10040116				Enhancer	ELAC2	HS3ST3A1	HYPO
cg27582124	cg27582124	GALNT5		TSS200	Enhancer			HYPO
cg26932693	cg26932693	CBX1		Body;Body				HYPO
cg23764129	cg23764129	HTR3A		1stExon;5'UTR;5'UTR;1stExon	Enhancer			HYPER
cg16942644	cg16942644	COL18A1		Body	Enhancer			HYPO
cg02004165	cg02004165				Enhancer	MAP4K3	TMEM178	HYPO
cg15771416	cg15771416				Enhancer	REEP3	ANXA2P3	HYPO
cg12649343	cg12649343	GRAMD4		Body	Enhancer			HYPER
cg24032269	cg24032269	TCOF1		Body;Body;Body;Body;Body;Body				HYPO
cg08754294	cg08754294	AKAP1		5'UTR	Enhancer			HYPO
cg26838345	cg26838345	MLLT1		Body	Enhancer			HYPO
cg21314318	cg21314318	ADAMTS17		Body	Enhancer			HYPO
cg22164009	cg22164009				Enhancer	CD83	JARID2	HYPO
cg14871544	cg14871544	DSG3		1stExon	Enhancer			HYPER
cg02515899	cg02515899				Enhancer	C10orf11	KCNMA1	HYPO
cg08072992	cg08072992	PRKACA		TSS1500	Enhancer			HYPO
cg27123273	cg27123273				Enhancer	PMFBP1	ZFHX3	HYPO
cg20544552	cg20544552					CREBZF	CCDC89	HYPO
cg09838336	cg09838336	C7orf44		5'UTR	Enhancer			HYPO
cg18765405	cg18765405				Enhancer	PITX1	H2AFY	HYPO
cg05235344	cg05235344				Enhancer	C6orf105	HIVEP1	HYPO
cg05426006	cg05426006	GTF2F2		Body	Enhancer			HYPO
cg23829395	cg23829395				Enhancer	SLC38A2	SLC38A4	HYPO
cg03577139	cg03577139	SOD3		TSS200	Enhancer			HYPO
cg22679014	cg22679014	PNOC		5'UTR				HYPO
cg19609438	cg19609438	VPS13B		Body;Body	Enhancer			HYPO
cg03699566	cg03699566	FOLR1		1stExon;TSS1500;1stExon;5'UTR;5'UTR	Enhancer			HYPER
cg19344322	cg19344322	FLJ23834		Body	Enhancer			HYPO
cg24254842	cg24254842	HIVEP3		5'UTR;5'UTR	Enhancer			HYPER
cg21944234	cg21944234				Enhancer	TBL1XR1	KCNMB2	HYPO
cg07810190	cg07810190	TNXB		Body	Enhancer			HYPO
cg17378686	cg17378686	PTH1R		Body				HYPER
cg23028740	cg23028740	C1orf100		Body	Enhancer			HYPO
cg04957903	cg04957903	VPS41		Body;Body	Enhancer			HYPO
cg08995449	cg08995449				Enhancer	PABPC1	YWHAZ	HYPO
cg14017402	cg14017402				Enhancer	ST3GAL5	LOC90784	HYPO
cg23220439	cg23220439	RIN1		TSS1500	Enhancer			HYPO
cg13247967	cg13247967	GRAMD1B		Body	Enhancer			HYPO
cg01171670	cg01171670				Enhancer	SHANK2	DHCR7	HYPER
cg02184697	cg02184697	KREMEN2		TSS1500;TSS1500	Enhancer			HYPER
cg03214420	cg03214420	C19orf61		5'UTR	Enhancer			HYPO
cg12789935	cg12789935	C2orf54		TSS1500;Body				HYPER
cg15963988	cg15963988				Enhancer	CD38	FGFBP1	HYPO
cg02506353	cg02506353	DAP		Body	Enhancer			HYPO
cg10298741	cg10298741	ZFHX3		5'UTR;5'UTR	Enhancer			HYPO
cg00174992	cg00174992	NOSTRIN		5'UTR;5'UTR;1stExon;5'UTR;5'UTR;1stExon;1stExon	Enhancer			HYPO
cg01045697	cg01045697	TBCD		Body	Enhancer			HYPO
cg05164181	cg05164181				Enhancer	MCTP2	LOC145820	HYPER
cg24194370	cg24194370					STC2	LOC285593	HYPO
cg18265575	cg18265575	SAMD4A		Body;Body	Enhancer			HYPO
cg26508164	cg26508164				Enhancer	NEUROD1	SSFA2	HYPO
cg01807748	cg01807748	ABCA4		Body	Enhancer			HYPER
cg07974833	cg07974833	ADAMTS3		Body	Enhancer			HYPO
cg19689330	cg19689330	FARS2		Body	Enhancer			HYPO
cg18067644	cg18067644	CELSR1		1stExon				HYPO
cg21497480	cg21497480	LOC286135		Body	Enhancer			HYPER
cg17020895	cg17020895				Enhancer	TSPAN9	PRMT8	HYPER
ch.10.80061816F	ch.10.80061816F					RPS24	LOC283050	HYPER
cg15732079	cg15732079				Enhancer	SNORD93	FAM126A	HYPO
cg13163833	cg13163833					EVX2	HOXD13	HYPO
cg18173230	cg18173230				Enhancer	COPS8	COL6A3	HYPO
cg23096144	cg23096144	EPHX1		TSS200;5'UTR	Enhancer			HYPER
cg03388712	cg03388712	TBX19		Body	Enhancer			HYPO
cg12149666	cg12149666	PNPLA7		Body;Body				HYPER
cg22449980	cg22449980	PDGFC		Body	Enhancer			HYPO
cg11851792	cg11851792					HDDC2	HEY2	HYPER
cg07273376	cg07273376				Enhancer	SVIP	LUZP2	HYPO
cg18816426	cg18816426				Enhancer	RNASE2	METT11D1	HYPO
cg27583534	cg27583534					PODXL	PLXNA4	HYPO
cg00755751	cg00755751	SYNE2		Body;Body				HYPER
cg23164054	cg23164054	SPRED1		Body				HYPO
cg14022542	cg14022542					WDR60	LOC154822	HYPER
cg12690929	cg12690929				Enhancer	ARSJ	UGT8	HYPO
cg02963414	cg02963414	OR4K13		1stExon				HYPER
cg03142741	cg03142741	SNAP47		Body	Enhancer			HYPO
cg21978128	cg21978128	ADIPOQ		TSS200				HYPER
cg16817348	cg16817348					CRY1	BTBD11	HYPER
cg11569718	cg11569718	RPS5		Body				HYPER
cg21655267	cg21655267				Enhancer	HS6ST1	LOC389033	HYPER
cg19947501	cg19947501	PCCA		Body;Body				HYPO
cg19063856	cg19063856	RAPGEFL1		3'UTR	Enhancer			HYPER
cg05652225	cg05652225	PLXDC1		Body	Enhancer			HYPO
cg02574175	cg02574175	DENND3		Body				HYPER
cg00544032	cg00544032				Enhancer	FAM46C	GDAP2	HYPO
cg08014430	cg08014430					LOC285194	IGSF11	HYPO
cg17828456	cg17828456				Enhancer	DLX4	DLX3	HYPER
cg23619910	cg23619910	AMPD3		TSS200;5'UTR;Body	Enhancer			HYPER
cg27359636	cg27359636				Enhancer	TBC1D14	CCDC96	HYPO
cg00024516	cg00024516				Enhancer	IL2	IL21	HYPO
cg22309568	cg22309568	PLEKHF1		TSS1500	Enhancer			HYPO
cg18367578	cg18367578	NNMT		TSS200	Enhancer			HYPO
cg08480996	cg08480996					LOC283867	CDH5	HYPO
cg11957475	cg11957475	PMAIP1		TSS1500	Enhancer			HYPO
cg20678800	cg20678800	NGF		5'UTR	Enhancer			HYPO
cg20135002	cg20135002				Enhancer	C1QTNF4	MTCH2	HYPO
cg10851763	cg10851763	UMODL1		Body;Body	Enhancer			HYPER
cg25349729	cg25349729	PTPN14		Body	Enhancer			HYPO
cg09244312	cg09244312				Enhancer	C13orf15	KIAA0564	HYPO
cg00328523	cg00328523	ATP6V1H		Body;Body;Body	Enhancer			HYPER
cg16353851	cg16353851	ENC1		TSS1500	Enhancer			HYPO
cg21406786	cg21406786	FBN1		Body	Enhancer			HYPO
cg10170654	cg10170654	KLC1		Body;Body;3'UTR				HYPO
cg02596994	cg02596994	HPD		TSS200	Enhancer			HYPO
cg04222728	cg04222728	KIAA1549		Body;Body	Enhancer			HYPO
cg19249874	cg19249874				Enhancer	CREB5	TRIL	HYPO
cg01369895	cg01369895				Enhancer	TBL1XR1	KCNMB2	HYPO
cg19193826	cg19193826				Enhancer	TMC3	MEX3B	HYPO
cg18813322	cg18813322	PKD1L1		Body	Enhancer			HYPO
cg17484944	cg17484944				Enhancer	HAS2	ZHX2	HYPO
cg15316289	cg15316289	ALG12	CRELD2	5'UTR;TSS1500;TSS1500	Enhancer			HYPO
cg17300723	cg17300723	SLC3A2		Body;Body;TSS1500;Body;Body;Body	Enhancer			HYPO
cg26550646	cg26550646	PRAGMIN		3'UTR	Enhancer			HYPO
cg12708287	cg12708287	DIO1		TSS1500;TSS1500;TSS1500;TSS1500	Enhancer			HYPER
cg23403980	cg23403980	SMG6		Body;Body	Enhancer			HYPO
cg07551060	cg07551060	GRK5		Body	Enhancer			HYPO
cg06618740	cg06618740				Enhancer	C1orf159	MIR200B	HYPER
cg12687767	cg12687767	RIN2		TSS200	Enhancer			HYPO
cg12691004	cg12691004	KRCC1		5'UTR	Enhancer			HYPO
cg03979024	cg03979024	DIP2C		Body	Enhancer			HYPO
cg16001913	cg16001913	HK1		TSS200;TSS200;TSS200				HYPO
cg04285666	cg04285666					PPIC	PRDM6	HYPO
cg09846177	cg09846177					SCRG1	HAND2	HYPER
cg03155345	cg03155345				Enhancer	HS3ST1	HSP90AB2P	HYPER
cg13910174	cg13910174				Enhancer	LOC388946	ATP6V1E2	HYPO
cg00506299	cg00506299	RFTN1		Body	Enhancer			HYPO
cg13957558	cg13957558	TSPAN16	RAB3D	Body;3'UTR	Enhancer			HYPO
cg19962565	cg19962565	HIC1		TSS1500				HYPER
cg14442890	cg14442890	BTN1A1		Body	Enhancer			HYPER
cg04286932	cg04286932	ITPK1		Body;Body;Body				HYPER
cg03699958	cg03699958	GTF2IRD1		5'UTR;5'UTR	Enhancer			HYPO
cg02895948	cg02895948	PLXNA2		Body	Enhancer			HYPO
cg07091529	cg07091529	FAM49A		5'UTR	Enhancer			HYPO
cg03125765	cg03125765	GATSL3		TSS1500	Enhancer			HYPO
cg25696974	cg25696974	SYNGAP1		Body	Enhancer			HYPO
cg16052901	cg16052901	VPS52	RPS18	TSS1500;Body	Enhancer			HYPO
cg00118808	cg00118808				Enhancer	C9orf106	C9orf50	HYPO
cg05385282	cg05385282				Enhancer	RPS10P7	NAV1	HYPO
cg24192909	cg24192909				Enhancer	PRAGMIN	CLDN23	HYPO
cg14989316	cg14989316	LOC283050		Body;Body;Body	Enhancer			HYPER
cg16109381	cg16109381	CHRM5		5'UTR	Enhancer			HYPO
cg00657780	cg00657780				Enhancer	PAPD5	ADCY7	HYPO
cg26242888	cg26242888	FOXN3		Body;Body				HYPO
cg21177599	cg21177599	GNE		TSS1500;Body				HYPO
cg14972827	cg14972827				Enhancer	ATXN1	RBM24	HYPO
cg23273866	cg23273866				Enhancer	PCGEM1	SLC39A10	HYPO
cg15653254	cg15653254				Enhancer	KIAA1486	IRS1	HYPO
cg21218627	cg21218627	FREQ		3'UTR;3'UTR				HYPER
cg12138695	cg12138695				Enhancer	TM4SF1	TM4SF4	HYPO
cg02518691	cg02518691	ADAMTS8		Body				HYPER
cg09602803	cg09602803					EBF3	GLRX3	HYPO
cg18100153	cg18100153	A2LD1		TSS1500				HYPER
cg02744632	cg02744632				Enhancer	KCNE4	SCG2	HYPO
cg16163382	cg16163382				Enhancer	CDC42EP3	FAM82A1	HYPO
cg08321382	cg08321382				Enhancer	ASB1	TWIST2	HYPO
cg03597699	cg03597699					PHF2	BARX1	HYPO
cg03944375	cg03944375	LDLRAD2		Body	Enhancer			HYPO
cg23856536	cg23856536				Enhancer	MYL10	CUX1	HYPER
cg06161720	cg06161720	SNX6		TSS200;TSS200				HYPO
cg16014606	cg16014606	MRVI1		1stExon;5'UTR;1stExon;5'UTR;TSS200	Enhancer			HYPO
cg04070847	cg04070847	CD200R1		1stExon;5'UTR;1stExon;5'UTR;1stExon;5'UTR;1stExon;5'UTR	Enhancer			HYPER
cg02286329	cg02286329					S100A11	TCHHL1	HYPER
cg14989661	cg14989661	OXSR1		Body	Enhancer			HYPO
cg14832352	cg14832352	COL1A1		Body	Enhancer			HYPO
cg17882587	cg17882587					NT5C1B	OSR1	HYPO
cg21521230	cg21521230	DAXX		Body;Body;Body;Body	Enhancer			HYPO
cg21656801	cg21656801	DLX6AS		Body				HYPER
ch.12.50831229F	ch.12.50831229F				Enhancer	C12orf44	KRT80	HYPER
cg08579540	cg08579540				Enhancer	CHRNA1	CHN1	HYPO
cg17382879	cg17382879					ALOX5AP	C13orf33	HYPO
cg00096065	cg00096065	SYNPO		Body				HYPO
cg08355863	cg08355863				Enhancer	C6orf227	ITPR3	HYPO
cg22274234	cg22274234	KCTD10		3'UTR				HYPO
cg06902558	cg06902558	PFKP		Body	Enhancer			HYPO
cg09033783	cg09033783	HAUS7		TSS1500	Enhancer			HYPO
cg02058628	cg02058628	SKI		Body	Enhancer			HYPO
cg12960126	cg12960126				Enhancer	FAT1	ZFP42	HYPO
cg15982972	cg15982972					PARP8	ISL1	HYPER
cg07213771	cg07213771				Enhancer	KIAA1009	TBX18	HYPO
cg12504877	cg12504877	SLA2		Body;Body	Enhancer			HYPER
cg03513388	cg03513388	PADI3		Body	Enhancer			HYPER
cg01443285	cg01443285	SNTB1		Body	Enhancer			HYPO
cg03704215	cg03704215	TRPC4		Body;Body;Body;Body;Body;Body	Enhancer			HYPO
cg07804470	cg07804470	STK24		Body	Enhancer			HYPO
cg24405543	cg24405543	C10orf47		5'UTR				HYPER
cg07832203	cg07832203	PVRL4		Body	Enhancer			HYPO
cg22642477	cg22642477	NLRP1		TSS1500;TSS1500;TSS1500;TSS1500;TSS1500	Enhancer			HYPO
cg07531343	cg07531343	MGAT5		Body	Enhancer			HYPO
cg02990474	cg02990474	BCAS4		Body;Body;Body	Enhancer			HYPER
cg21681643	cg21681643	LOC440839		Body	Enhancer			HYPO
cg13011604	cg13011604				Enhancer	PTH1R	CCDC12	HYPO
cg01007737	cg01007737	LOC100128788		Body;Body	Enhancer			HYPER
cg08169341	cg08169341	KIAA0146		Body	Enhancer			HYPO
cg07004075	cg07004075	REC8		3'UTR;3'UTR				HYPO
cg00519063	cg00519063	GCLM		Body	Enhancer			HYPO
cg14329026	cg14329026	SLA2		TSS1500;TSS1500	Enhancer			HYPER
cg16334244	cg16334244	PLAGL1		TSS1500;TSS1500				HYPER
cg21275838	cg21275838	MYO1E		Body	Enhancer			HYPO
cg08548284	cg08548284				Enhancer	PRDM2	KIAA1026	HYPO
cg21997727	cg21997727	PITPNM3		Body;Body	Enhancer			HYPO
cg12080687	cg12080687	LOC100134259		Body	Enhancer			HYPO
cg00676728	cg00676728	ARMS2		TSS1500				HYPO
cg23361127	cg23361127				Enhancer	ENC1	HEXB	HYPO
cg19346084	cg19346084				Enhancer	TTLL8	MLC1	HYPO
cg26877596	cg26877596	NUAK1		TSS1500				HYPER
cg13859639	cg13859639	KCNQ1		Body;Body	Enhancer			HYPO
cg16318882	cg16318882				Enhancer	MIR1208	GSDMC	HYPO
cg11845387	cg11845387	RHBG		3'UTR;Body				HYPER
cg04737759	cg04737759				Enhancer	RBM16	TIAM2	HYPO
cg04481779	cg04481779	IL20RA		1stExon;5'UTR				HYPER
cg24086268	cg24086268					RPS7	COLEC11	HYPER
cg00849854	cg00849854	TOM1L2		Body;Body	Enhancer			HYPO
cg03453744	cg03453744	HOXB3		3'UTR	Enhancer			HYPO
cg01707820	cg01707820	KLHL29		Body	Enhancer			HYPO
cg17838754	cg17838754	DVL1		Body	Enhancer			HYPO
cg10800620	cg10800620				Enhancer	PCGEM1	SLC39A10	HYPO
cg09075327	cg09075327	PSD3		Body	Enhancer			HYPO
cg20229734	cg20229734	MRVI1		5'UTR;5'UTR;5'UTR	Enhancer			HYPO
cg16646054	cg16646054	C5orf62		TSS200	Enhancer			HYPER
cg26638341	cg26638341	ATP8B3		Body				HYPER
cg09296270	cg09296270				Enhancer	SERTAD2	SLC1A4	HYPO
cg02312715	cg02312715				Enhancer	MTRR	SEMA5A	HYPO
cg02187259	cg02187259	FAM49A		5'UTR	Enhancer			HYPO
cg26971411	cg26971411	SPTBN4		Body				HYPO
cg05294497	cg05294497	KIAA1530		Body	Enhancer			HYPO
cg10657250	cg10657250	NPY2R		3'UTR				HYPER
cg04171392	cg04171392	LIN28B		TSS200				HYPER
cg02030141	cg02030141	FAF1		Body	Enhancer			HYPO
cg15717840	cg15717840	SLC22A23		Body;Body	Enhancer			HYPO
cg06748147	cg06748147	CSNK1E		TSS200;TSS1500	Enhancer			HYPER
cg21374307	cg21374307	SCHIP1		Body	Enhancer			HYPO
cg15361215	cg15361215	FAM45B	FAM45A	Body;Body				HYPO
cg15244874	cg15244874	RAB19		TSS1500	Enhancer			HYPO
cg07065759	cg07065759	ANKRD44		Body	Enhancer			HYPO
cg06470626	cg06470626	CDR2		Body	Enhancer			HYPO
cg01860706	cg01860706					LBXCOR1	PIAS1	HYPO
cg03580292	cg03580292				Enhancer	SCRG1	HAND2	HYPO
cg06670550	cg06670550	DDX42		5'UTR;5'UTR	Enhancer			HYPER
cg14490428	cg14490428				Enhancer	PTEN	RNLS	HYPER
cg16337763	cg16337763	GALNTL4		Body	Enhancer			HYPO
cg09447834	cg09447834	C16orf90		TSS1500				HYPER
cg27292099	cg27292099	MACF1		Body;Body	Enhancer			HYPO
cg03125341	cg03125341	ZDHHC14		Body;Body	Enhancer			HYPER
cg03608515	cg03608515	RAP2A		Body	Enhancer			HYPO
cg07986469	cg07986469	PTPRE		5'UTR	Enhancer			HYPO
cg10952234	cg10952234	PPFIA4		5'UTR;1stExon	Enhancer			HYPER
cg07076109	cg07076109	FOXK1		Body				HYPO
cg00494183	cg00494183				Enhancer	LATS2	SAP18	HYPO
cg24426208	cg24426208	TNXB		Body	Enhancer			HYPO
cg24143873	cg24143873	NCRNA00029		TSS200				HYPO
cg22487391	cg22487391				Enhancer	CNN3	ALG14	HYPO
cg04460364	cg04460364	NDEL1		Body;Body				HYPO
cg27587935	cg27587935	SLC44A4		Body	Enhancer			HYPER
cg21571602	cg21571602	ZC3H6		Body	Enhancer			HYPO
cg15030849	cg15030849	COX6B2		5'UTR;1stExon	Enhancer			HYPER
cg03992638	cg03992638	CXXC5		5'UTR	Enhancer			HYPO
cg15025240	cg15025240	C2orf65		Body	Enhancer			HYPO
cg23100626	cg23100626	ASTL		TSS200	Enhancer			HYPER
cg04634182	cg04634182	ZBTB47		5'UTR				HYPO
cg18372930	cg18372930				Enhancer	HSPA9	CTNNA1	HYPER
cg27655168	cg27655168				Enhancer	KRT20	KRT23	HYPO
cg12836643	cg12836643	GTPBP1		3'UTR	Enhancer			HYPER
cg24824472	cg24824472	FYN		5'UTR	Enhancer			HYPO
cg08241082	cg08241082	PTPRR		Body;TSS1500	Enhancer			HYPO
cg24425149	cg24425149	TBC1D4		Body	Enhancer			HYPO
cg15671181	cg15671181	AQP4	C18orf16	TSS1500;Body;TSS1500	Enhancer			HYPER
cg02704667	cg02704667	SYCE2		Body	Enhancer			HYPO
cg08654960	cg08654960				Enhancer	FAM92B	KIAA0182	HYPO
cg23052861	cg23052861				Enhancer	ACTN1	DCAF5	HYPO
cg05364884	cg05364884				Enhancer	LOC339047	XYLT1	HYPER
cg21995710	cg21995710	YIPF4		Body	Enhancer			HYPO
cg26091247	cg26091247				Enhancer	BCL9L	UPK2	HYPO
cg05242190	cg05242190				Enhancer	IRX5	IRX6	HYPO
cg13781956	cg13781956	TNC		Body	Enhancer			HYPO
cg25099490	cg25099490				Enhancer	C14orf119	CEBPE	HYPO
cg23239150	cg23239150	EVC		Body	Enhancer			HYPO
cg24338920	cg24338920	PLCE1		Body;Body	Enhancer			HYPO
cg14523238	cg14523238	GABBR2		Body	Enhancer			HYPER
cg20672711	cg20672711				Enhancer	PVRL3	CD96	HYPO
cg21011570	cg21011570	CORO1C		5'UTR				HYPO
cg16265553	cg16265553	ITPKB		Body	Enhancer			HYPO
cg01365117	cg01365117	PLEKHM3		Body	Enhancer			HYPER
cg26325335	cg26325335	CACNA2D2		Body;Body				HYPER
cg10827768	cg10827768	BRE		Body;Body;Body;Body;Body	Enhancer			HYPO
cg18477816	cg18477816	IRF7		3'UTR;3'UTR;3'UTR	Enhancer			HYPER
cg01400685	cg01400685	FADS2		Body	Enhancer			HYPO
cg24147582	cg24147582	TYRO3		TSS1500	Enhancer			HYPER
cg25941354	cg25941354	CXCR2		TSS1500;TSS200				HYPER
cg00249032	cg00249032	SDC4		Body	Enhancer			HYPO
cg25549819	cg25549819	RAP2C		TSS200	Enhancer			HYPO
cg06077305	cg06077305	PRSS22		Body				HYPO
cg06760566	cg06760566				Enhancer	DCN	BTG1	HYPO
cg10758676	cg10758676	ZDHHC14		Body;Body				HYPER
cg14642395	cg14642395	SLC22A11		TSS1500	Enhancer			HYPO
cg08670693	cg08670693	APBB2		5'UTR;5'UTR;5'UTR	Enhancer			HYPO
cg08764162	cg08764162	ZNF438		Body;5'UTR;Body;5'UTR;Body;Body;5'UTR;Body	Enhancer			HYPO
cg00108716	cg00108716	TRIM17		Body;Body;Body;Body				HYPER
cg05246645	cg05246645				Enhancer	HSPA9	CTNNA1	HYPER
cg19184878	cg19184878				Enhancer	ANKLE2	GOLGA3	HYPER
cg22199080	cg22199080	AGAP2		1stExon	Enhancer			HYPER
cg09089913	cg09089913				Enhancer	GSK3B	GPR156	HYPO
cg15120848	cg15120848	RHBDL2		TSS1500	Enhancer			HYPER
cg02395396	cg02395396	RAB3B		Body	Enhancer			HYPO
cg01995393	cg01995393	PRAM1		Body				HYPO
cg21655830	cg21655830	C21orf84		TSS1500	Enhancer			HYPER
cg10552523	cg10552523	IFITM1		TSS1500	Enhancer			HYPER
cg24482314	cg24482314				Enhancer	C8orf38	PLEKHF2	HYPO
cg21402640	cg21402640	CCDC37		Body				HYPER
cg22127848	cg22127848					APOH	PRKCA	HYPO
cg11783497	cg11783497	IL1RN		TSS200;TSS200;TSS200	Enhancer			HYPO
cg00951869	cg00951869	ADCY4	RIPK3	TSS1500;3'UTR				HYPER
cg14219262	cg14219262	KIAA1026		Body	Enhancer			HYPO
cg18766210	cg18766210				Enhancer	WNT5A	ERC2	HYPO
cg23078228	cg23078228	MIR548A2		Body	Enhancer			HYPER
cg14426428	cg14426428	AIM1		Body	Enhancer			HYPO
cg02794695	cg02794695	TG	SLA	TSS200;Body;Body;5'UTR				HYPER
cg20902758	cg20902758	FLOT1		Body				HYPO
cg25799589	cg25799589	ZNF827		Body	Enhancer			HYPO
cg14604522	cg14604522	ADAMTS2		Body				HYPO
cg26864526	cg26864526	HRH1		TSS1500	Enhancer			HYPO
cg17846122	cg17846122	PRKCA		Body	Enhancer			HYPO
cg15956565	cg15956565				Enhancer	IGFBP3	TNS3	HYPO
cg07199500	cg07199500				Enhancer	ACTC1	AQR	HYPO
cg19303076	cg19303076	ANO6		Body;Body;Body	Enhancer			HYPO
cg07905975	cg07905975	DAXX		Body;Body;Body;Body	Enhancer			HYPO
cg03239552	cg03239552	HOXC13		3'UTR				HYPO
cg09175485	cg09175485	KDM2A		Body;Body				HYPO
cg24394891	cg24394891	XPNPEP1		Body;Body;Body	Enhancer			HYPO
cg12681370	cg12681370	TNS1		5'UTR	Enhancer			HYPO
cg27181349	cg27181349				Enhancer	COL8A2	TRAPPC3	HYPO
cg00725356	cg00725356	KLF15		5'UTR	Enhancer			HYPO
cg07146912	cg07146912	PDZRN3		Body	Enhancer			HYPO
cg21778987	cg21778987	MAP3K5		Body	Enhancer			HYPO
cg03316934	cg03316934				Enhancer	SLC4A3	EPHA4	HYPO
cg11857452	cg11857452	HIVEP3		5'UTR;5'UTR	Enhancer			HYPO
cg03495053	cg03495053	THBS2		Body	Enhancer			HYPO
cg17939585	cg17939585	PLXNB2		TSS1500	Enhancer			HYPO
cg09549329	cg09549329	SCYL3		Body;Body	Enhancer			HYPO
cg11182199	cg11182199	LRP11		Body	Enhancer			HYPO
cg25679766	cg25679766				Enhancer	SCAND3	TRIM27	HYPER
cg27150896	cg27150896	PLEKHG6		TSS200;Body;Body	Enhancer			HYPER
cg18719158	cg18719158				Enhancer	RPS24	LOC283050	HYPER
cg13393327	cg13393327				Enhancer	FAM84B	POU5F1B	HYPO
cg26730763	cg26730763	XPO6		Body	Enhancer			HYPO
cg20658466	cg20658466				Enhancer	IGFBP3	TNS3	HYPO
cg19466563	cg19466563	SPARCL1		1stExon;1stExon;5'UTR;5'UTR	Enhancer			HYPER
cg08235220	cg08235220					ZMAT4	SFRP1	HYPO
cg18789685	cg18789685	ALPL		5'UTR	Enhancer			HYPER
cg10160842	cg10160842	C16orf79		TSS200	Enhancer			HYPO
cg02244386	cg02244386	GRB14		Body	Enhancer			HYPO
cg05162032	cg05162032	CYTH3		Body				HYPO
cg09990481	cg09990481	ACTA2		TSS200;5'UTR	Enhancer			HYPO
cg08452338	cg08452338	WWTR1		Body;Body;Body	Enhancer			HYPO
cg03238581	cg03238581	CSPG4		TSS1500	Enhancer			HYPER
cg02483449	cg02483449				Enhancer	LPHN2	TTLL7	HYPO
cg23508201	cg23508201				Enhancer	TNS4	CCR7	HYPO
cg25863967	cg25863967	TSGA14		Body	Enhancer			HYPO
cg04503593	cg04503593	SHROOM3		Body	Enhancer			HYPO
cg03532013	cg03532013	POU2F2		3'UTR	Enhancer			HYPO
cg27061889	cg27061889	LASP1		Body	Enhancer			HYPO
cg25560009	cg25560009				Enhancer	GPIHBP1	ZFP41	HYPER
cg06751920	cg06751920	AADACL4		TSS1500				HYPER
cg01884549	cg01884549	MAP1LC3B2		5'UTR	Enhancer			HYPO
cg05413061	cg05413061	GALNTL2		Body	Enhancer			HYPO
cg25181170	cg25181170	PRTFDC1		Body	Enhancer			HYPO
cg16135771	cg16135771	PLP1		TSS1500				HYPER
cg23764766	cg23764766	ERC1		Body;Body;Body;Body;Body	Enhancer			HYPO
cg22532377	cg22532377					BNIP3	JAKMIP3	HYPER
cg26209369	cg26209369					NDFIP2	SPRY2	HYPER
cg14003087	cg14003087					C8orf31	LY6H	HYPER
cg07654588	cg07654588	TBC1D5		1stExon;5'UTR;5'UTR	Enhancer			HYPO
cg20724032	cg20724032	ULK4		Body				HYPO
cg13200550	cg13200550	RPSAP52	HMGA2	TSS1500;Body;Body	Enhancer			HYPO
cg05599348	cg05599348	MIR1256		Body	Enhancer			HYPO
cg14293323	cg14293323				Enhancer	IFITM3	B4GALNT4	HYPO
cg17537719	cg17537719	GLS		Body	Enhancer			HYPO
cg07035454	cg07035454	OXR1		Body	Enhancer			HYPO
cg06232205	cg06232205	GPR176		Body	Enhancer			HYPO
cg22499297	cg22499297				Enhancer	FNDC3A	MLNR	HYPER
cg19718686	cg19718686				Enhancer	TBX3	MED13L	HYPER
cg15705813	cg15705813				Enhancer	ASPRV1	PCBP1	HYPO
cg18158670	cg18158670	IGF1R		Body	Enhancer			HYPO
cg26153182	cg26153182					DPP6	LOC100132707	HYPO
cg25007447	cg25007447				Enhancer	EEA1	NUDT4P1	HYPO
cg24209528	cg24209528				Enhancer	SIX2	SRBD1	HYPER
cg00977978	cg00977978	HIPK2		Body;Body	Enhancer			HYPO
cg04758329	cg04758329				Enhancer	MMP15	C16orf80	HYPO
cg22609522	cg22609522	LOC730668		Body	Enhancer			HYPO
cg11582223	cg11582223	IFITM2		5'UTR;1stExon	Enhancer			HYPO
cg07498415	cg07498415					CHST1	DKFZp779M0652	HYPER
cg06541733	cg06541733					SEMA6A	DTWD2	HYPO
cg04142661	cg04142661	CHN2		Body	Enhancer			HYPER
cg13147856	cg13147856				Enhancer	FBXL22	HERC1	HYPO
cg03839714	cg03839714				Enhancer	ZNF438	LOC220930	HYPO
cg01967580	cg01967580	PRSS50		TSS1500				HYPO
cg21554848	cg21554848					SLC25A5	CXorf56	HYPO
cg04875041	cg04875041	VPS13D		Body;Body	Enhancer			HYPO
cg23677311	cg23677311	DOCK5		Body	Enhancer			HYPO
cg09910207	cg09910207	KERA		TSS1500				HYPO
cg10735582	cg10735582	TSC22D2		Body				HYPO
cg09432154	cg09432154	MED12L	GPR87	Body;TSS200	Enhancer			HYPO
cg23175428	cg23175428	FSTL4		Body				HYPER
cg03537386	cg03537386	COL16A1		Body	Enhancer			HYPO
cg23642827	cg23642827				Enhancer	C10orf12	SLIT1	HYPO
cg16204357	cg16204357					MIR656	DIO3OS	HYPO
cg14281092	cg14281092	FMNL2		Body	Enhancer			HYPO
cg01688936	cg01688936	C16orf93		Body	Enhancer			HYPO
cg11454459	cg11454459				Enhancer	KIAA1462	MTPAP	HYPO
cg20428989	cg20428989				Enhancer	FN1	MREG	HYPO
cg15026569	cg15026569					MMP13	DCUN1D5	HYPO
cg19618897	cg19618897					HELZ	PSMD12	HYPO
cg23575688	cg23575688				Enhancer	THY1	PVRL1	HYPER
cg02848750	cg02848750				Enhancer	CPNE7	DPEP1	HYPO
cg04869854	cg04869854	ATPGD1		Body;Body	Enhancer			HYPER
cg21622002	cg21622002	RBM5		Body				HYPER
cg15783800	cg15783800	ALPK2		Body	Enhancer			HYPO
cg18174881	cg18174881	C14orf106		TSS1500	Enhancer			HYPER
cg19846447	cg19846447	STON1	STON1-GTF2A1L	Body;Body				HYPER
cg13720639	cg13720639	SIPA1L1		Body	Enhancer			HYPO
cg17536822	cg17536822				Enhancer	PROK2	RYBP	HYPO
cg19553402	cg19553402	PLXNB2		TSS1500	Enhancer			HYPO
cg23019886	cg23019886				Enhancer	VWF	CD9	HYPO
cg14327359	cg14327359				Enhancer	CALM2	EPCAM	HYPO
cg22567315	cg22567315				Enhancer	ANKRD7	KCND2	HYPO
cg06818582	cg06818582				Enhancer	SMAD6	SMAD3	HYPER
cg05531689	cg05531689	OTOF		Body	Enhancer			HYPER
cg00578673	cg00578673	IGFN1		Body				HYPER
cg09080444	cg09080444	FOLR1		Body;Body;Body;1stExon	Enhancer			HYPER
cg09721144	cg09721144	RNLS		Body;Body	Enhancer			HYPER
cg05211868	cg05211868					C4orf41	STOX2	HYPO
cg14114322	cg14114322					RREB1	SSR1	HYPER
cg15818005	cg15818005					HNMT	SPOPL	HYPER
cg02826890	cg02826890	ZNF767		Body;Body	Enhancer			HYPO
cg02274366	cg02274366				Enhancer	SMPDL3A	CLVS2	HYPER
cg19463193	cg19463193				Enhancer	CLN6	FEM1B	HYPO
cg25593954	cg25593954	SPOP		5'UTR;5'UTR;5'UTR;5'UTR;5'UTR;5'UTR	Enhancer			HYPO
cg16643422	cg16643422	DLC1		Body	Enhancer			HYPO
cg20567895	cg20567895					F3	SLC44A3	HYPER
cg22747490	cg22747490	PGS1		Body	Enhancer			HYPO
cg13909661	cg13909661	SSPN		3'UTR;3'UTR	Enhancer			HYPO
cg15026265	cg15026265				Enhancer	PTHLH	CCDC91	HYPO
cg21430748	cg21430748	MYH3		Body				HYPER
cg12005412	cg12005412				Enhancer	CD28	CTLA4	HYPO
cg03379631	cg03379631	ZFHX3		Body;Body				HYPO
cg19013399	cg19013399				Enhancer	LOC285627	ADRA1B	HYPO
cg20534662	cg20534662	PPARGC1B		Body	Enhancer			HYPER
cg16293656	cg16293656	FGF17		5'UTR;1stExon	Enhancer			HYPER
cg12027068	cg12027068	SCHIP1		Body	Enhancer			HYPO
cg13223682	cg13223682				Enhancer	SP3	OLA1	HYPO
cg26271776	cg26271776				Enhancer	OR4E2	DAD1	HYPO
cg09560549	cg09560549	SPG7		TSS1500;TSS1500	Enhancer			HYPO
cg00906169	cg00906169					MIR1246	HNRNPA3	HYPER
cg23496906	cg23496906	UBE2E1		Body;Body	Enhancer			HYPO
cg16383109	cg16383109	MPG		TSS1500	Enhancer			HYPO
cg17008160	cg17008160					TSNAX-DISC1	SIPA1L2	HYPER
cg20162696	cg20162696				Enhancer	YWHAZ	ZNF706	HYPO
cg03228945	cg03228945	FAM129B		Body;Body	Enhancer			HYPO
cg20788020	cg20788020				Enhancer	LRP12	ZFPM2	HYPO
cg25784280	cg25784280	DTNA		5'UTR;TSS1500;5'UTR;5'UTR;5'UTR	Enhancer			HYPO
cg20331980	cg20331980				Enhancer	UST	MAP3K7IP2	HYPO
cg22214800	cg22214800				Enhancer	DRD2	TMPRSS5	HYPO
cg05929056	cg05929056	PRDM15		Body;Body				HYPO
cg07721852	cg07721852				Enhancer	TREH	DDX6	HYPER
cg20515580	cg20515580	SYT12		Body	Enhancer			HYPO
cg13419087	cg13419087	NCOR2		Body;Body	Enhancer			HYPO
cg07657776	cg07657776	KCTD10	UBE3B	TSS1500;Body;TSS1500	Enhancer			HYPO
cg21369890	cg21369890				Enhancer	TBX18	NT5E	HYPO
cg04272613	cg04272613	DAAM1		5'UTR	Enhancer			HYPO
cg09844687	cg09844687	ADAR		5'UTR	Enhancer			HYPO
cg07984515	cg07984515				Enhancer	MIR135A2	TMPO	HYPO
cg04621866	cg04621866	ZC3H3		Body				HYPER
cg03879109	cg03879109	CREBBP		3'UTR;3'UTR				HYPO
cg24799460	cg24799460	TARSL2		Body	Enhancer			HYPO
cg10406676	cg10406676	NAT15	ZNF597	5'UTR;TSS1500				HYPO
cg09420993	cg09420993	TSC2		Body;Body;Body				HYPO
cg13261106	cg13261106					TBPL2	C14orf33	HYPER
cg24167667	cg24167667				Enhancer	RBMS3	TGFBR2	HYPO
cg16479323	cg16479323	ITPK1		3'UTR;Body;3'UTR				HYPER
cg19391583	cg19391583	EIF5B		Body				HYPO
cg02383399	cg02383399				Enhancer	RPS24	LOC283050	HYPER
cg00091004	cg00091004	PRELP		Body;Body				HYPO
cg09262100	cg09262100	CDC42BPB		Body				HYPO
cg14675871	cg14675871	CSF2		TSS1500	Enhancer			HYPER
cg14690649	cg14690649				Enhancer	AMN1	H3F3C	HYPO
cg21773820	cg21773820				Enhancer	C8orf37	GDF6	HYPO
cg06353655	cg06353655	TCERG1L		Body				HYPER
cg18768612	cg18768612	CDC42		TSS1500;TSS1500;TSS1500	Enhancer			HYPO
cg10762935	cg10762935				Enhancer	ATL3	RTN3	HYPO
cg03198029	cg03198029	LIMS2		Body;Body;5'UTR				HYPER
ch.4.154139216R	ch.4.154139216R				Enhancer	FHDC1	TRIM2	HYPER
cg03849851	cg03849851	RPS6KA2		Body;Body	Enhancer			HYPO
cg06048102	cg06048102	GUCY1B2		Body	Enhancer			HYPO
cg22027204	cg22027204	PNPLA1		5'UTR;5'UTR	Enhancer			HYPO
cg06640630	cg06640630	RD3		3'UTR;3'UTR				HYPER
cg27558387	cg27558387				Enhancer	CCNL1	VEPH1	HYPO
cg08683644	cg08683644					HNRNPA3P1	CXCL12	HYPER
cg06597858	cg06597858	TACR2		Body	Enhancer			HYPO
cg12361744	cg12361744	CPNE4		Body	Enhancer			HYPER
cg02584161	cg02584161					NOX3	ARID1B	HYPO
cg15754112	cg15754112	KCNMA1		Body;Body;Body;Body	Enhancer			HYPO
cg14695751	cg14695751	CDK15		5'UTR	Enhancer			HYPO
cg24029096	cg24029096				Enhancer	PDP1	CDH17	HYPO
cg00738897	cg00738897					FAM92B	KIAA0182	HYPER
cg08186575	cg08186575	SH3GL1		Body	Enhancer			HYPER
cg06178055	cg06178055				Enhancer	TRIML2	TRIML1	HYPO
cg13544294	cg13544294				Enhancer	SOX9	SLC39A11	HYPO
cg06726893	cg06726893				Enhancer	TUFM	SH2B1	HYPO
cg06512263	cg06512263	CDKAL1		Body				HYPER
cg07164556	cg07164556	PDZK1		TSS1500	Enhancer			HYPER
cg13855666	cg13855666				Enhancer	PCDH9	KLHL1	HYPER
cg13333800	cg13333800	GRAMD3		TSS1500	Enhancer			HYPO
cg25591260	cg25591260	PSMD8		Body	Enhancer			HYPO
cg23851088	cg23851088	BCOR		5'UTR;5'UTR				HYPER
cg26884581	cg26884581	PYGM		1stExon;1stExon;5'UTR;5'UTR	Enhancer			HYPO
cg05693530	cg05693530				Enhancer	NCKAP5	MGAT5	HYPO
cg10459017	cg10459017	CPNE5		Body	Enhancer			HYPER
cg20006618	cg20006618	SORBS2		5'UTR;5'UTR;5'UTR;5'UTR;5'UTR;5'UTR	Enhancer			HYPO
cg14429381	cg14429381	MURC		Body				HYPO
cg01119374	cg01119374				Enhancer	EDAR	SH3RF3	HYPO
cg06222383	cg06222383					MUC2	MUC5B	HYPER
cg06521149	cg06521149	LOC100132111	C2CD4D	Body;TSS1500	Enhancer			HYPO
cg09085932	cg09085932	GRK5		Body				HYPER
cg09552652	cg09552652	SCNN1G		5'UTR	Enhancer			HYPER
cg08720250	cg08720250					CRY1	BTBD11	HYPER
cg26513689	cg26513689	DAB1		TSS1500				HYPER
ch.3.1226245F	ch.3.1226245F	ERC2		Body	Enhancer			HYPER
cg17908947	cg17908947	MAFF		5'UTR;5'UTR;5'UTR;5'UTR	Enhancer			HYPO
cg01793445	cg01793445	RCSD1		Body	Enhancer			HYPO
cg06931515	cg06931515	SGIP1		Body				HYPO
cg07062130	cg07062130	RPL10L		TSS200				HYPER
cg27455613	cg27455613	TBCD		Body	Enhancer			HYPO
cg16797751	cg16797751	ATXN7L1		Body;Body	Enhancer			HYPO
cg16622403	cg16622403				Enhancer	KCTD15	LSM14A	HYPO
cg27428520	cg27428520	ETNK2		3'UTR	Enhancer			HYPO
cg12205230	cg12205230	TPM3		TSS1500	Enhancer			HYPO
cg05342469	cg05342469	ODZ3		Body	Enhancer			HYPO
cg04111344	cg04111344				Enhancer	TUBA3E	CCDC115	HYPO
cg10991184	cg10991184	PTPRG		Body				HYPER
cg14384093	cg14384093	C9orf5		Body	Enhancer			HYPO
cg26015163	cg26015163				Enhancer	CSNK1A1L	POSTN	HYPER
cg12404181	cg12404181	ASB13		Body;Body	Enhancer			HYPER
cg16257215	cg16257215	GPR37L1		1stExon	Enhancer			HYPER
cg01916918	cg01916918	CLU		Body;Body;Body				HYPER
cg13709682	cg13709682	UBE3B		Body;Body				HYPER
cg17025841	cg17025841	ATG7		Body;Body;Body				HYPO
cg20949700	cg20949700	NAV2		Body;Body;TSS200;Body				HYPER
cg11398451	cg11398451	CRTC3		Body;Body	Enhancer			HYPO
cg13538637	cg13538637	RPA3		TSS1500	Enhancer			HYPO
cg11229663	cg11229663	PRKG1		Body;Body	Enhancer			HYPO
cg04658021	cg04658021	PER1		TSS1500	Enhancer			HYPO
cg27275023	cg27275023				Enhancer	LOC285205	CD47	HYPO
cg03191919	cg03191919	UBXN7		Body	Enhancer			HYPO
cg02467956	cg02467956				Enhancer	MED13L	NCRNA00173	HYPO
cg26998850	cg26998850				Enhancer	PAPD5	ADCY7	HYPO
cg03842933	cg03842933	DCHS2		Body;3'UTR				HYPO
cg05726109	cg05726109	2005-09-01	GP1BB	Body;TSS1500	Enhancer			HYPER
cg22725830	cg22725830				Enhancer	C13orf16	SOX1	HYPO
cg19317960	cg19317960	LNX1		5'UTR	Enhancer			HYPO
cg06059069	cg06059069	SCG5		Body;Body				HYPO
cg22123915	cg22123915	CYR61		Body				HYPO
cg10438589	cg10438589				Enhancer	BOD1L	CPEB2	HYPO
cg00252616	cg00252616	PCGF3		TSS1500	Enhancer			HYPER
cg27024196	cg27024196					SOX2OT	ATP11B	HYPO
cg13419345	cg13419345				Enhancer	ALCAM	CBLB	HYPO
cg27144670	cg27144670	TMOD3		Body	Enhancer			HYPO
cg14505299	cg14505299	COBL		Body				HYPER
cg26558862	cg26558862	PBRM1		Body;Body;Body	Enhancer			HYPO
cg05730975	cg05730975	SPAG16		Body	Enhancer			HYPO
cg18824549	cg18824549	FAM117A		Body	Enhancer			HYPO
cg00409126	cg00409126				Enhancer	PIK3R1	SLC30A5	HYPO
cg16462433	cg16462433				Enhancer	FAM65B	CMAH	HYPER
cg23662331	cg23662331				Enhancer	VWA5B1	CAMK2N1	HYPO
cg21528399	cg21528399				Enhancer	DHX15	SOD3	HYPO
cg11080540	cg11080540				Enhancer	PPAP2A	SLC38A9	HYPO
cg10837404	cg10837404	DCP2		3'UTR	Enhancer			HYPO
cg00908292	cg00908292				Enhancer	TNS4	CCR7	HYPO
cg05864326	cg05864326	HOXD3		5'UTR				HYPO
cg02654164	cg02654164	JPH2		Body				HYPO
cg17745234	cg17745234	TMPRSS6		1stExon;5'UTR				HYPER
cg14612133	cg14612133	TRIO		Body				HYPO
cg24663003	cg24663003	ZP3	SRCRB4D	5'UTR;TSS1500	Enhancer			HYPER
cg13523144	cg13523144	ANAPC2		Body	Enhancer			HYPER
cg13221924	cg13221924	KIAA0753		Body	Enhancer			HYPO
cg00177243	cg00177243	CACNB2		Body;Body;Body;Body;Body;Body				HYPER
cg11210878	cg11210878	CHRM1		TSS200	Enhancer			HYPER
cg13145528	cg13145528	OR2F2		TSS1500	Enhancer			HYPO
cg09103187	cg09103187	TRERF1		Body	Enhancer			HYPO
cg00830492	cg00830492	TNS3		Body				HYPO
cg09941601	cg09941601				Enhancer	FOXC2	FOXL1	HYPO
cg18221341	cg18221341				Enhancer	UBL3	KATNAL1	HYPO
cg01794103	cg01794103	TBC1D2B		Body;Body	Enhancer			HYPO
cg08024038	cg08024038	RAI1		5'UTR	Enhancer			HYPO
cg16528345	cg16528345				Enhancer	GCLC	KLHL31	HYPO
cg06617879	cg06617879	RPTOR		Body;Body	Enhancer			HYPO
cg15378605	cg15378605	CHST15		1stExon				HYPER
cg09209669	cg09209669	PIK3R6		5'UTR;1stExon				HYPER
cg16215913	cg16215913				Enhancer	EMCN	PPP3CA	HYPO
cg07798560	cg07798560				Enhancer	DIRC1	COL3A1	HYPO
cg13549303	cg13549303	RPS6KA6		TSS1500				HYPO
cg20253268	cg20253268	GLIS1		Body				HYPER
cg07162162	cg07162162	AKR7L		TSS1500;TSS1500	Enhancer			HYPER
cg00860354	cg00860354				Enhancer	BANP	ZNF469	HYPER
cg10637688	cg10637688					HCCA2	SYT8	HYPER
cg02082083	cg02082083	PLA2G5		TSS200	Enhancer			HYPO
cg06688621	cg06688621					C18orf62	ZNF516	HYPO
cg11147251	cg11147251				Enhancer	ADCY8	EFR3A	HYPER
cg15354803	cg15354803	NCKAP5		Body;Body				HYPO
cg02152128	cg02152128				Enhancer	SH3BP5L	ZNF672	HYPER
cg04892766	cg04892766				Enhancer	RYBP	SHQ1	HYPO
cg16353568	cg16353568	C21orf45		3'UTR				HYPO
cg19968890	cg19968890				Enhancer	HSPH1	B3GALTL	HYPO
cg04590366	cg04590366				Enhancer	NHSL1	CCDC28A	HYPO
cg23351010	cg23351010	FLJ10213	PPP4R2	TSS1500;Body				HYPO
cg26064794	cg26064794	PIK3C2B		Body	Enhancer			HYPER
cg14112601	cg14112601	GCNT2		TSS1500	Enhancer			HYPER
cg23840027	cg23840027	EPB41		5'UTR;5'UTR;5'UTR;5'UTR;5'UTR				HYPER
cg22713958	cg22713958	LGALS3BP		TSS200	Enhancer			HYPER
cg24038192	cg24038192	HIPK2		Body;Body	Enhancer			HYPER
cg25936482	cg25936482	FBXL7		Body				HYPER
cg03628000	cg03628000	PARN		Body;Body	Enhancer			HYPO
cg12580156	cg12580156	RBM20		Body	Enhancer			HYPER
cg19404444	cg19404444	SKI		Body	Enhancer			HYPO
cg13735704	cg13735704	SLC39A8		Body;Body;Body	Enhancer			HYPER
cg12358041	cg12358041	GRB10		5'UTR;Body;Body	Enhancer			HYPO
cg18045195	cg18045195					SIX3	SIX2	HYPO
cg14254562	cg14254562	TLE1		Body	Enhancer			HYPER
cg16451803	cg16451803					CD180	PIK3R1	HYPO
cg06802565	cg06802565				Enhancer	GPR177	RPE65	HYPO
cg12220426	cg12220426	TACR1		Body;Body	Enhancer			HYPO
cg03598112	cg03598112				Enhancer	TMIGD1	CPD	HYPO
cg02012771	cg02012771	NEIL1	MIR631	Body;TSS1500				HYPO
cg06112923	cg06112923	STEAP2		Body;3'UTR;3'UTR				HYPO
cg09022230	cg09022230	TNRC18		Body				HYPER
cg20323175	cg20323175				Enhancer	MDM1	RAP1B	HYPO
cg19578183	cg19578183				Enhancer	UGGT1	HS6ST1	HYPO
cg13165983	cg13165983				Enhancer	KIAA1486	IRS1	HYPO
cg11790417	cg11790417					CD180	PIK3R1	HYPO
cg03120102	cg03120102	WWOX		Body	Enhancer			HYPO
cg21962562	cg21962562				Enhancer	POLS	ADCY2	HYPO
cg27383744	cg27383744	BRCA1		Body;Body;Body;Body;Body;Body				HYPER
cg01124523	cg01124523				Enhancer	CCKAR	TBC1D19	HYPO
cg00807389	cg00807389	ENGASE		Body				HYPER
cg08064068	cg08064068				Enhancer	DHRS7	PPM1A	HYPER
cg05678526	cg05678526	LOC399959		Body	Enhancer			HYPO
cg12399687	cg12399687				Enhancer	LCTL	SMAD6	HYPER
cg23525708	cg23525708	KIAA0247		Body	Enhancer			HYPO
cg04334496	cg04334496				Enhancer	EYA4	MGC34034	HYPO
cg07188648	cg07188648	C11orf88		Body;Body	Enhancer			HYPO
cg08276042	cg08276042	KCTD5		Body	Enhancer			HYPO
cg16055914	cg16055914	HLA-L		Body	Enhancer			HYPO
cg09954698	cg09954698	VSX2		TSS1500				HYPO
cg06466796	cg06466796	TNS1		Body	Enhancer			HYPO
cg06551996	cg06551996	NAV2		5'UTR;1stExon	Enhancer			HYPER
cg19455171	cg19455171	WDR25		Body;Body	Enhancer			HYPO
cg12612406	cg12612406	TRIM40		TSS1500				HYPO
cg23105697	cg23105697	HOXD10		Body				HYPO
cg15649932	cg15649932					ROCK2	E2F6	HYPO
cg13872236	cg13872236				Enhancer	GJB6	CRYL1	HYPO
cg11367159	cg11367159				Enhancer	MVK	C12orf34	HYPER
cg27485906	cg27485906				Enhancer	C13orf15	KIAA0564	HYPO
cg17475467	cg17475467	DHCR24		3'UTR	Enhancer			HYPO
cg23198558	cg23198558	ARHGAP26		Body;Body	Enhancer			HYPER
cg03902718	cg03902718	PRR5L		TSS200				HYPER
cg00571483	cg00571483				Enhancer	TACSTD2	MYSM1	HYPER
cg22670033	cg22670033				Enhancer	TRIM7	TRIM41	HYPER
cg14054279	cg14054279				Enhancer	TRA2B	ETV5	HYPO
cg24450653	cg24450653	RBBP5		Body				HYPO
cg14037088	cg14037088	SMAD4		Body	Enhancer			HYPO
cg07950469	cg07950469	HYDIN		TSS1500;TSS1500				HYPO
cg08687540	cg08687540	LSP1		5'UTR;1stExon;Body	Enhancer			HYPO
cg21376454	cg21376454	ERN1		Body	Enhancer			HYPO
cg16659899	cg16659899				Enhancer	ARHGAP29	ABCD3	HYPO
cg23363263	cg23363263	WDFY1		Body	Enhancer			HYPO
cg05388765	cg05388765	DDX28		3'UTR;1stExon	Enhancer			HYPO
cg08227583	cg08227583				Enhancer	H19	INS-IGF2	HYPO
cg20434422	cg20434422	UOX		Body	Enhancer			HYPO
cg13860281	cg13860281	VOPP1		Body				HYPO
cg22958248	cg22958248	MYL6B		TSS1500	Enhancer			HYPO
cg25988321	cg25988321					GSC	DICER1	HYPO
cg00269606	cg00269606	CRH		TSS1500				HYPO
cg12942932	cg12942932					TMEM18	C2orf90	HYPER
cg13008935	cg13008935	SRGAP3		Body;Body	Enhancer			HYPO
cg08593157	cg08593157	SMCR5	RAI1	TSS1500;5'UTR	Enhancer			HYPO
cg08645207	cg08645207	AOX1		Body	Enhancer			HYPO
cg04762351	cg04762351	OLAH		Body;Body	Enhancer			HYPO
cg06498232	cg06498232				Enhancer	PROK2	RYBP	HYPO
cg09862914	cg09862914	EXOC8		1stExon	Enhancer			HYPO
cg07228702	cg07228702				Enhancer	SLC39A12	CACNB2	HYPER
cg25281042	cg25281042	GJD4		Body				HYPO
cg16218715	cg16218715				Enhancer	LOC388955	UGP2	HYPO
cg02506908	cg02506908	HPD		TSS1500	Enhancer			HYPO
cg03503642	cg03503642	COL12A1		5'UTR;5'UTR	Enhancer			HYPO
cg05604486	cg05604486	POSTN		TSS200;TSS200;TSS200;TSS200	Enhancer			HYPO
cg26881360	cg26881360	MCC		Body;Body				HYPER
cg18916055	cg18916055	ST6GALNAC2		3'UTR				HYPER
cg12515517	cg12515517				Enhancer	ITGA11	CORO2B	HYPO
cg25214900	cg25214900	SYT1		Body;Body;Body				HYPER
cg23731908	cg23731908				Enhancer	DUT	FBN1	HYPO
cg09678539	cg09678539				Enhancer	LOC100128731	EMILIN1	HYPER
cg08299259	cg08299259					ASB5	SPCS3	HYPER
cg02306493	cg02306493	FARSA		TSS1500	Enhancer			HYPO
cg06291107	cg06291107	BLCAP		TSS1500;TSS1500	Enhancer			HYPO
cg23248351	cg23248351	ANGPT1		TSS1500	Enhancer			HYPO
cg12093936	cg12093936	FAM72A		Body				HYPO
cg01974549	cg01974549				Enhancer	COL5A2	WDR75	HYPO
cg08175413	cg08175413	LNPEP		Body;5'UTR;1stExon	Enhancer			HYPO
cg07899411	cg07899411				Enhancer	PITPNM2	MPHOSPH9	HYPER
cg05374238	cg05374238	C1orf168		TSS200	Enhancer			HYPER
cg07669969	cg07669969				Enhancer	C5orf43	ZSWIM6	HYPO
cg11473240	cg11473240	KRT31		TSS200	Enhancer			HYPER
cg09266087	cg09266087				Enhancer	KRR1	PHLDA1	HYPO
cg04058134	cg04058134	SNORA72	RPL30	TSS1500;Body	Enhancer			HYPO
cg27634991	cg27634991	IFNGR1		Body	Enhancer			HYPO
cg02753719	cg02753719				Enhancer	FAM20A	ABCA8	HYPER
cg00347563	cg00347563	GIPC2		1stExon;5'UTR				HYPER
cg04283838	cg04283838	KIAA0232		Body;Body				HYPO
cg07366506	cg07366506					EBF3	GLRX3	HYPO
cg00711291	cg00711291	SDK2		Body	Enhancer			HYPER
cg03254336	cg03254336				Enhancer	LOC143188	TCF7L2	HYPO
cg05361273	cg05361273	LIMS2	GPR17	3'UTR;Body;3'UTR;3'UTR;Body;Body;Body;3'UTR				HYPER
cg26157149	cg26157149	DMKN		TSS1500;Body;Body;TSS1500;Body;Body				HYPER
cg04646987	cg04646987	TRIO		Body				HYPO
cg02893429	cg02893429	C2orf58		Body	Enhancer			HYPO
cg20619751	cg20619751	ADPRHL1		Body;Body				HYPO
cg27486714	cg27486714	HS3ST1		5'UTR	Enhancer			HYPER
cg26294431	cg26294431	ERBB4		Body;Body				HYPER
cg04341343	cg04341343					LOC339788	ID2	HYPER
cg08974527	cg08974527				Enhancer	FRMD4B	MITF	HYPO
cg21067775	cg21067775	EPS15L1		Body				HYPER
cg20539986	cg20539986	ARMC7		Body	Enhancer			HYPO
cg17319198	cg17319198	LDLRAD3		Body	Enhancer			HYPO
cg13320436	cg13320436					MRPL15	SOX17	HYPER
[truncated: 463 more rows]
