# Supplementary material for: DNA methylation analysis identifies key transcription factors involved in mesenchymal stem cell osteogenic differentiation
Source: Biol Res. 2023 Mar 8;56:9. doi: 10.1186/s40659-023-00417-6 (PMC9996951; doi:10.1186/s40659-023-00417-6)
Supplement: Supplementary file 4 — Additional file 4: CpG_OB_AP_MSC. Methylation status (M-values) of CPGs differently methylated across the MSC differentiation to osteoblast and adipocyte. [file 40659_2023_417_MOESM4_ESM.xlsx]

## Sheet: CpG_OB_AP_MSC
	MSC1	MSC2	MSC3	AP1	AP2	AP3	OB1	OB2	OB3
cg14193430	1.51371	1.61937	1.64455	1.63485	1.50262	1.52911	-3.56307	-3.67284	-3.75472
cg24116380	1.87377	1.69028	1.82678	1.3044	1.41031	1.57989	-4.85213	-4.74511	-5.18625
cg27645858	1.49202	1.58702	1.33801	1.2504	0.950478	1.01837	-4.86222	-4.49272	-4.692
cg09599062	0.945524	0.737933	1.05042	0.499165	0.28989	0.275235	-3.84172	-3.89212	-3.79542
cg04478698	0.370469	0.421759	0.385609	0.53947	0.398289	0.430311	-4.11512	-3.81092	-3.99557
cg22485921	0.820245	0.738627	0.813299	0.827787	0.620245	0.789687	-3.8345	-3.52943	-3.84026
cg01896424	3.63687	3.43539	3.42644	3.11909	3.42158	3.54082	-1.47662	-1.3444	-1.46377
cg09866565	0.931699	0.520059	0.78418	0.387804	0.426835	0.465365	-3.81983	-3.77743	-3.66993
cg11319403	0.775402	0.773131	0.510806	-0.436587	-0.521507	-0.35553	-3.66352	-3.46866	-3.41931
cg12710800	-0.979694	-0.89934	-0.732806	-1.2454	-1.16172	-1.39144	-4.65255	-4.74413	-4.7426
cg07652189	1.60549	1.43079	1.4741	1.03532	1.02269	1.5831	-4.13319	-3.86382	-4.08035
cg04231042	0.427869	0.267568	0.328898	0.239683	0.0393188	0.286284	-3.34114	-3.27369	-3.42776
cg10440877	3.31633	3.12197	2.8025	2.94008	3.24052	2.86908	-1.98473	-1.91645	-2.01848
cg09729012	0.0928355	0.318672	0.27641	0.403242	0.22454	0.453317	-3.69842	-3.4803	-3.66736
cg20340720	2.179	2.07471	1.5709	1.62257	1.13195	1.58198	-3.97349	-3.95221	-4.1498
cg00031277	1.28047	1.30902	1.29265	0.573407	1.21237	0.930133	-4.41591	-4.37074	-3.95502
cg14670092	0.874441	0.709857	0.876333	1.14158	0.919182	0.864656	-3.00519	-2.79128	-2.99588
cg24967811	2.16111	1.69704	2.33181	1.5219	1.76744	1.96075	-3.66859	-3.37657	-3.61636
cg00063982	0.204633	0.248052	0.592627	0.22126	0.286865	0.351315	-3.42226	-3.58776	-3.50633
cg27531236	2.86495	3.33418	3.14252	3.0666	2.91024	2.34318	-3.33708	-3.42573	-3.8808
cg23174662	0.948715	0.64692	0.706446	0.476326	0.447695	0.507895	-3.44485	-3.52166	-3.10645
cg27421291	0.22951	0.764439	0.588481	0.207962	0.336701	0.146014	-3.83494	-3.9757	-3.77956
cg22672187	0.608972	0.963114	0.871765	0.950478	0.854798	0.998057	-3.06918	-3.36296	-3.00956
cg23768894	0.27143	0.168043	0.18373	0.0435415	0.204363	-0.302415	-3.83561	-3.62196	-3.77159
cg23002590	-0.236096	-0.173546	-0.00112803	-0.123641	-0.284703	-0.0939208	-3.53147	-3.30025	-3.40008
cg01132150	0.291601	-0.0119617	0.238686	-0.414774	-0.483961	-0.316272	-3.77646	-3.54309	-3.38478
cg05885688	0.351331	0.208292	0.262337	0.455565	0.266369	0.403104	-2.98673	-3.01685	-2.74361
cg02773192	0.242171	0.267485	0.468341	0.543146	0.650279	0.582556	-2.80823	-2.71158	-2.58236
cg26300517	0.124203	0.16928	0.327771	0.239111	0.0732721	0.28117	-2.96105	-2.79065	-3.02361
cg05343665	2.4861	2.07162	2.59759	2.62843	2.13467	2.44354	-2.56369	-2.23852	-2.54708
cg23109606	-0.928605	-0.935704	-0.871939	-0.816012	-0.896492	-0.947009	-3.88991	-3.6576	-3.65044
cg00975624	0.40681	0.196918	0.0656897	0.175669	0.1898	0.107035	-3.78028	-3.43027	-3.29396
cg22202381	0.290277	0.384396	0.424565	0.330243	0.0430108	-0.00734044	-2.65549	-2.57614	-2.75619
cg27227804	3.29468	3.24228	3.20018	3.02417	3.19878	3.32797	-0.309863	-0.00726732	0.0898836
cg08029299	2.52016	2.4664	1.83974	2.48085	2.43034	2.64156	-2.95468	-2.81627	-3.46843
cg14240790	-0.0192561	-0.0266221	0.143489	-0.132859	0.00593701	-0.255083	-2.97235	-3.0208	-2.77633
cg21860675	-0.268016	-0.0944632	-0.227874	-0.177189	-0.215138	-0.455948	-4.20737	-3.67181	-3.88325
cg16742481	0.715151	0.770126	0.924082	0.710639	0.867325	0.860482	-2.16119	-2.02112	-1.90733
cg19724522	3.31202	3.25683	3.46437	3.23933	3.19274	3.36196	0.501002	0.312124	0.147307
cg20882260	-0.0325845	0.113161	0.0573253	-0.0022204	0.345014	-0.0698622	-3.71991	-3.32052	-3.6027
cg05005073	3.15336	3.03201	3.03176	2.57505	3.02813	3.05527	-0.438499	-0.555498	-0.781049
cg14637685	3.93685	3.9065	3.47851	3.85645	3.50952	3.92506	-0.0856897	0.0296308	-0.192443
cg11185950	0.141723	0.113834	-0.0466368	0.0411318	-0.0326554	0.212203	-2.89208	-2.93076	-3.23591
cg25286679	0.0801421	0.78758	0.560868	0.326808	0.279331	0.0473028	-3.98069	-3.68186	-3.93551
cg11655490	0.357787	0.446855	0.29815	0.229936	0.0393929	0.317516	-2.95456	-2.57959	-2.95973
cg07591362	-0.197065	0.0273644	-0.13184	-0.00573726	-0.579143	-0.328241	-3.62617	-3.85009	-3.64325
cg03071245	0.748739	0.969869	1.01166	0.769425	0.894488	0.483227	-2.32333	-2.6723	-2.50445
cg00950343	2.73297	2.45797	2.33622	1.97092	2.53478	1.85304	-1.93131	-2.40124	-2.13224
cg00674220	1.32579	1.39041	1.4649	1.41922	1.26835	1.42403	-1.54641	-2.05524	-1.86886
cg17568039	3.41475	3.59165	3.45844	3.33193	3.42126	3.23607	-0.664905	-0.419325	0.0263813
cg02920600	1.00711	1.28616	0.703955	0.458059	0.711543	0.890458	-3.13405	-2.88903	-3.25537
cg13904481	3.29573	3.48786	3.30329	3.07966	3.32986	3.43958	0.531533	0.311655	0.333135
cg12400025	2.24206	2.06286	1.97406	1.98178	2.23975	2.4168	-2.25369	-1.62079	-1.87557
cg03879971	0.20625	0.281293	0.499879	0.256756	0.363796	0.628153	-3.26431	-2.83942	-3.06129
cg18087256	3.07279	3.10485	3.15318	3.15158	3.00949	3.19831	0.808371	0.838363	0.915099
cg20267775	-0.519934	-0.447836	-0.398236	-0.807162	-0.78389	-1.00908	-3.70931	-3.38817	-3.27002
cg26187031	0.767865	0.651294	0.717653	0.515284	0.560006	0.601473	-1.84002	-1.56032	-1.67584
cg03025473	3.41312	3.16941	3.13124	2.96182	3.09309	3.11434	-0.790881	-0.162232	-0.728473
cg21739584	0.11661	0.135226	-0.237072	0.131928	0.0405495	-0.261381	-3.14878	-3.13455	-3.22174
cg10819050	-0.521675	-0.437584	-0.515196	-0.284178	-0.363403	-0.379849	-3.19762	-2.84458	-3.02182
cg17349632	-1.0301	-1.11974	-1.02331	-0.90793	-1.11962	-1.01097	-4.02679	-3.72166	-3.6564
cg08940378	3.80961	3.82532	3.83361	3.93497	3.63372	3.71307	1.31773	1.45941	1.41267
cg11938718	0.383437	0.495094	0.59172	0.45193	0.427869	0.331425	-2.29737	-1.95625	-2.11045
cg17094249	1.05984	1.28733	1.4493	1.55942	1.55057	1.17497	-2.49553	-3.07495	-2.59254
cg22430700	0.546365	0.540061	0.4587	0.325319	0.341536	0.173189	-2.52531	-2.07893	-2.26915
cg23834919	1.12096	1.05895	0.826258	0.667477	0.382799	0.720276	-2.0223	-1.95656	-2.2863
cg26334518	3.23563	3.09521	3.01078	2.51841	2.27694	2.52007	-3.44672	-3.35114	-2.19426
cg21604970	0.83323	0.452044	0.39562	0.70911	0.798217	0.405652	-2.68332	-2.93382	-2.96492
cg26394380	1.82939	1.65937	1.67321	1.70708	1.64829	1.87912	-0.983463	-0.699301	-0.91338
cg25558617	3.92395	3.94488	3.96695	3.7309	3.8549	3.95852	1.24498	0.917677	0.739125
cg15369784	1.09221	0.963875	1.00163	1.0246	1.15347	1.04449	-1.39267	-1.18122	-1.20093
cg22209929	0.447853	0.134118	0.325319	0.151491	-0.145846	0.303339	-2.67824	-2.93911	-2.76701
cg23965588	0.651337	0.672148	0.679195	0.664146	0.552097	0.79681	-1.48415	-1.49423	-1.45804
cg16549994	-1.6594	-1.495	-1.59342	-1.41592	-1.51883	-1.64128	-4.04951	-3.92383	-3.83957
cg07536328	1.9097	1.73497	1.85889	1.49161	1.40444	1.03235	-2.2588	-1.97602	-2.74774
cg18544888	-0.455303	-0.0413004	-0.543346	-0.590117	-0.725311	-1.07009	-3.80102	-3.90271	-4.02712
cg19106326	0.824818	0.759409	0.723497	0.613542	0.508812	0.656277	-1.51342	-1.85386	-1.80161
cg07287508	2.15781	1.95054	1.90209	2.02731	1.81125	1.88934	-0.869186	-0.604159	-0.560065
cg09415485	3.80251	4.00732	3.95578	3.7128	3.51883	4.02857	0.310899	0.0773218	-0.357516
cg04555780	1.46727	1.58862	1.1939	1.66939	1.60865	1.10231	-2.38827	-2.4712	-2.89943
cg15690379	3.27867	2.59764	2.64276	2.86488	2.66211	2.77032	-2.32958	-1.77518	-1.53642
cg24311182	3.01316	2.55599	2.9725	2.80688	2.4466	2.89584	-0.438239	-0.528423	-0.710605
cg07488141	-1.00923	-0.51155	-0.924939	-1.32678	-1.78398	-1.80034	-4.32706	-4.22941	-4.41998
cg24020152	1.78779	1.61109	1.38231	1.2895	1.52805	1.6018	-2.17557	-1.65183	-1.74239
cg06772221	-0.561602	-0.889842	-0.581648	-0.51382	-0.711736	-0.503983	-3.61054	-3.28999	-3.42047
cg24969820	-0.18763	-0.0943183	-0.417297	-0.106189	-0.150209	-0.181495	-3.16253	-2.78436	-2.87118
cg10892497	1.11316	0.953633	1.4345	0.921609	1.17985	1.43039	-2.20595	-2.13339	-2.40028
cg19532942	1.15856	1.07236	1.35195	0.857533	1.14866	0.761214	-1.88349	-2.43754	-2.19134
cg26360953	3.13357	3.21045	2.99209	3.07152	3.0005	3.36868	0.508241	0.579824	0.352997
cg01451604	3.93995	3.884	3.92496	4.07985	3.73255	3.86625	1.63071	1.42476	1.38793
cg16278514	3.32937	3.09169	3.20489	3.48547	3.31454	3.58376	0.154291	0.617133	0.317442
cg02137970	3.42086	3.78992	3.41828	3.38109	3.51054	3.6111	0.796322	0.994664	0.884764
cg23601468	3.57261	4.01661	3.52154	3.35703	3.62594	3.77803	0.476571	0.350873	0.135659
cg04476427	2.75074	2.94911	2.57095	2.50802	2.49661	2.72576	-0.328376	-0.0695484	0.0719433
cg09357761	-0.488124	-0.0338395	-0.539476	-0.60583	-0.951588	-0.474353	-3.70699	-3.67755	-3.55794
cg18086475	1.82212	1.68969	1.42643	1.52087	1.43221	1.03341	-1.90931	-1.73987	-1.48647
cg08453008	-0.220366	-0.539923	-0.2152	-0.271961	-0.564165	-0.852549	-3.33229	-3.44806	-3.46946
cg23400169	1.59507	1.35412	1.72638	1.28504	1.15229	1.00217	-1.83834	-2.57124	-1.99533
cg22241045	-2.19744	-2.17557	-2.18081	-2.76215	-2.84932	-2.91999	-4.20504	-4.52418	-4.32592
cg21502250	1.02572	0.96579	0.934939	1.21401	1.39574	0.977092	-1.85681	-1.81629	-2.2751
cg14094498	0.904681	0.5044	0.45305	0.449508	0.528405	0.397483	-2.13425	-1.97002	-2.27918
cg16267322	0.0728119	-0.356559	-0.0817034	-0.0303361	-0.490683	-0.132318	-3.71224	-3.63874	-3.24236
cg09728393	2.59105	2.88496	2.46243	2.21466	2.31728	2.36752	0.0390221	0.25884	0.146425
cg00856273	3.41559	3.356	3.24183	3.29304	3.06794	3.41697	0.978305	1.10565	0.890758
cg13925809	-0.617445	-0.445253	-0.261808	-0.53666	-0.478621	-0.154079	-3.19692	-3.12619	-2.99993
cg02054108	4.39216	4.82323	4.51567	4.58994	4.50004	4.08673	1.19125	0.656015	0.608312
cg08667024	0.491466	0.461169	0.558269	0.539628	0.393949	0.784843	-1.80191	-1.69878	-1.84534
cg17598552	0.535216	0.711446	0.891887	0.783363	0.852265	0.682038	-1.65141	-1.64812	-1.47262
cg00651488	-0.279099	-0.192138	-0.00354618	-0.39257	-0.395649	-0.237129	-2.42068	-2.22354	-2.38956
cg04528720	0.723874	0.583071	0.517525	0.621047	0.610891	0.681111	-2.95192	-2.23421	-2.46306
cg27250427	-1.07287	-1.31827	-1.40037	-1.46342	-1.53212	-1.36175	-4.1229	-3.74941	-3.74867
cg06466222	0.478289	0.264131	0.317894	0.36373	0.352468	0.607678	-2.10331	-2.01501	-1.81694
cg24681963	-1.9043	-1.84163	-1.93343	-1.70621	-1.64751	-1.8989	-3.9116	-3.97645	-3.81657
cg02206807	2.92813	2.76686	2.67395	2.85702	2.30025	2.19875	-0.988976	-0.49082	-0.851289
cg09859596	-3.04156	-3.10296	-3.14243	-3.04156	-3.00252	-3.37648	-5.61803	-5.34802	-5.52349
cg26788142	3.94906	4.09552	3.3765	3.75822	3.7063	3.56671	-0.684371	-0.197292	-1.11581
cg02065790	0.0155412	0.0501261	-0.0323515	-0.176087	-0.131643	-0.174357	-2.26497	-1.91755	-2.24623
cg19755069	-1.66341	-1.69443	-1.69443	-1.90415	-2.10516	-1.59857	-4.83891	-4.36829	-4.55125
cg11818555	3.24467	3.055	2.90474	2.9135	2.73108	2.66495	-1.98849	-1.54832	-2.90543
cg01111006	1.88749	1.67591	1.68279	1.53514	1.40661	0.586846	-2.57159	-2.19628	-2.41294
cg04237609	-0.860405	-0.768622	-1.0499	-1.1046	-0.599512	-1.02908	-3.58407	-3.51127	-3.57694
cg11118690	0.860672	0.269813	0.0449927	0.0272203	-0.133291	0.237644	-3.33689	-3.0847	-3.39666
cg22587600	0.14968	0.0316218	0.339596	0.206816	-0.0602551	0.0373735	-2.61347	-2.20322	-2.61748
cg03591467	3.62059	3.26396	3.25389	3.53485	3.34013	3.69928	0.908409	0.956417	0.926725
cg21038795	-0.240106	0.0992545	0.152273	0.0734523	0.00835199	0.306195	-2.41842	-2.61856	-2.71268
cg07959609	1.75475	1.44378	1.78119	1.62312	1.99278	1.59769	-1.81898	-1.23172	-1.50669
cg17947364	-0.283712	-0.573341	-0.401196	-0.544597	-0.284617	-0.616607	-2.95479	-2.71955	-2.71512
cg21335012	3.55924	3.22835	3.18096	3.34446	3.25651	3.35357	1.15649	0.902597	0.918437
cg11638399	-2.8978	-2.79467	-2.46824	-3.02834	-3.21549	-3.27724	-5.05932	-5.20805	-5.07608
cg08115371	0.259714	-0.295938	-0.0176535	0.0880619	0.158516	0.0360442	-2.88008	-2.5418	-2.73441
cg02093951	-1.39001	-1.10953	-1.15672	-0.391513	-0.675892	-0.977856	-4.15312	-3.97338	-3.92868
cg22328837	0.22624	0.427401	0.393052	0.215349	0.129053	0.426835	-2.19029	-2.44241	-2.79224
cg04128967	1.7413	1.36214	1.6463	1.33725	1.5278	1.55311	-0.584773	-0.631199	-0.726606
cg00192882	-1.38873	-1.38249	-1.42646	-1.51055	-2.20455	-1.95538	-4.75077	-5.51806	-5.21852
cg08289567	0.628707	1.12734	0.693405	0.940079	1.04435	0.290394	-3.03117	-2.92065	-2.7091
cg07793905	1.34103	1.70698	1.1646	1.28852	1.74306	1.20633	-2.79844	-2.6041	-3.52979
cg10600534	1.33854	1.30256	1.12764	1.01175	0.904177	1.52653	-2.3153	-1.78336	-2.32491
cg03893663	0.836946	0.442823	0.556227	0.962491	0.200372	-0.213965	-3.6327	-3.78353	-3.82282
cg26671848	-2.41087	-2.2735	-2.20138	-2.59913	-2.41449	-2.69784	-4.2544	-4.46725	-4.51909
cg00264799	3.38921	3.29064	3.76338	3.44324	3.37889	3.92337	-0.432856	0.0799189	0.145673
cg17186103	2.37477	2.24265	2.03344	2.46382	2.34742	2.31058	0.210425	-0.0497727	-0.0464505
cg14420953	-0.303793	-0.294749	-0.216322	0.245792	-0.159036	0.114642	-2.37321	-2.28605	-2.35467
cg20420249	1.51755	1.42603	1.52951	1.47663	1.23176	0.989252	-0.712461	-0.966314	-0.975758
cg11807188	3.63761	3.22031	3.40043	3.05294	3.0986	3.47628	0.822194	0.505223	0.797914
cg09749364	-2.1502	-2.02937	-1.7363	-3.13591	-3.40372	-3.03264	-4.29606	-4.51157	-4.48612
cg03548035	-0.341182	-0.341182	-0.647243	-0.6991	-0.634207	-0.568915	-2.46857	-2.8197	-2.70377
cg11155784	-2.78381	-2.53555	-2.48895	-2.72991	-2.81801	-2.90054	-4.57621	-4.50518	-4.47184
cg08739221	-0.0135098	0.551582	0.303394	0.157839	-0.161596	-0.0226971	-2.34746	-2.20646	-2.29101
cg12628061	-0.332444	-0.281782	-0.308711	-0.656988	-0.926368	-1.12679	-2.43131	-2.71107	-2.61582
cg16525435	-1.27889	-1.3538	-1.12693	-1.19708	-1.23064	-1.37335	-3.85144	-3.34134	-3.64908
cg01206944	-1.88352	-1.7849	-1.70853	-1.88685	-2.15639	-2.15481	-4.20484	-3.81753	-3.97581
cg25545598	3.43883	3.26614	3.24858	3.43883	3.10346	3.47935	0.903117	0.579487	0.33351
cg09839874	3.71992	3.34939	3.21072	3.31272	3.39879	3.65243	0.991277	0.747642	0.725254
cg08462030	0.578676	0.276947	0.153859	-0.340658	0.099637	-0.166178	-2.04871	-2.08585	-2.19437
cg23575099	-0.795661	-0.702732	-0.65724	-0.88908	-1.35268	-1.16833	-3.24413	-3.16686	-2.88601
cg10610648	-0.913195	-1.17523	-0.930266	-0.474972	-0.783539	-1.18522	-3.89907	-3.71406	-3.8696
cg19100660	1.0963	1.14056	1.18647	1.59418	1.17137	1.32745	-2.64645	-1.75367	-2.38876
cg01406317	0.888439	1.14832	1.0186	0.722199	0.678659	0.861889	-2.35062	-1.65618	-1.70707
cg03053456	0.866886	1.04534	1.36427	1.51603	1.18211	0.995027	-2.29726	-2.18475	-1.74418
cg14702960	-1.07099	-1.00044	-1.09101	-1.14165	-1.41127	-0.856691	-3.83435	-3.47408	-3.48495
cg20346503	-2.89431	-2.89617	-2.73824	-2.98111	-3.08257	-3.34146	-4.75132	-4.98189	-4.98369
cg02302348	-0.910979	-1.04613	-0.853357	-1.78319	-2.43503	-2.30426	-3.50543	-3.55315	-3.52155
cg22734058	3.24273	3.13084	3.07118	2.96754	2.9654	2.90633	1.06988	1.39218	0.996494
cg07382129	0.668424	0.533557	0.796432	0.750786	0.595989	0.543615	-1.59569	-1.22657	-1.3909
cg13155421	1.36504	1.36282	1.3372	1.11718	1.30683	1.12681	-1.44386	-0.817214	-1.0373
cg16236228	-0.896492	-0.679863	-0.515019	-0.710332	-0.606204	-0.993518	-3.47983	-3.02399	-3.35081
cg26689186	2.71364	2.86638	2.72765	2.78005	3.01156	2.416	0.217989	0.395107	0.415179
cg09485853	1.81882	1.3567	1.53138	1.4201	1.43229	1.44448	-1.35194	-0.79425	-0.963056
cg26389955	2.04153	2.30813	2.44271	1.96828	2.04268	1.79574	0.0370588	0.234019	0.20625
cg11586591	0.136167	-0.00284991	0.115131	0.0279235	-0.0516831	-0.118431	-1.80531	-1.61512	-1.54832
cg22226680	-0.523039	-0.766473	-0.796079	-1.16313	-0.903078	-1.18278	-2.80737	-2.59846	-2.82723
cg04415610	-1.5381	-1.29928	-1.04454	-1.19092	-1.24658	-0.961822	-3.63441	-3.49893	-3.51561
cg04494051	1.16275	1.29157	1.15217	1.12449	1.07016	1.38276	-0.699107	-0.556891	-0.633891
cg12028646	-2.50193	-2.30729	-2.39595	-2.43468	-2.55203	-2.55043	-3.95751	-4.00282	-4.04347
cg16283183	-0.101747	-0.324992	-0.376025	-0.130506	-0.379271	-0.185806	-2.07171	-2.15787	-2.09632
cg18004235	0.940039	0.562138	0.604231	0.64806	0.879789	1.26195	-2.29186	-1.91864	-2.16428
cg14309002	-2.13235	-1.92159	-1.74162	-2.60884	-2.47325	-2.65823	-4.13728	-3.86327	-3.99095
cg00795584	3.57253	3.45848	3.39837	3.51627	3.40918	3.64035	1.59608	1.6991	1.36566
cg01432692	3.5848	3.29903	3.15013	3.29871	3.12601	3.81779	0.308067	0.54646	0.261028
cg01966425	-0.320069	-0.615493	-0.267644	-0.542971	-0.337097	-0.314728	-3.25943	-2.73518	-2.81373
cg18291443	-0.112313	0.426726	0.205261	-0.0668382	-0.162373	-0.357682	-2.48067	-2.73464	-3.13273
cg13351860	0.226505	0.120125	0.0728844	0.092424	-0.0907425	0.084899	-1.43476	-1.64301	-1.57247
cg01078772	1.00361	0.830068	0.937478	0.801782	0.791482	0.808751	-2.09334	-1.32759	-1.82991
cg15397593	1.44405	1.28713	1.12486	1.48771	1.58614	1.54693	-1.15298	-0.755827	-1.31689
cg10835651	3.17561	3.5467	3.13151	3.12155	2.85869	3.21546	1.00509	1.04044	0.75967
cg25996077	0.296432	0.70444	0.584486	0.325583	0.080409	-0.351899	-2.59326	-2.64332	-2.21103
cg01312167	0.45818	0.243259	0.342095	0.26451	0.113933	-0.076179	-1.88616	-1.60244	-1.59086
cg08911152	-1.13453	-0.946444	-1.0413	-1.19389	-1.17871	-1.31679	-3.38131	-2.96454	-2.97026
cg23731267	1.13475	1.48907	0.512108	0.955875	0.926564	1.47461	-2.65469	-2.51847	-2.82635
cg10494848	-0.541974	-0.563974	-0.440111	-0.417708	-0.399932	-0.40731	-2.18727	-2.02155	-2.3153
cg03224627	1.17416	1.04184	0.752565	0.866447	1.03178	1.1239	-1.55481	-1.12679	-1.48272
cg15491385	4.38105	3.83661	3.92721	3.98984	4.03473	4.01887	1.79476	1.4493	1.37201
cg04719721	-3.36809	-3.33053	-3.23086	-3.79288	-3.76054	-3.87718	-4.75728	-4.9015	-4.90508
cg09851620	3.86824	3.63417	3.54996	3.55285	3.66374	3.19175	1.20638	1.46935	1.43208
cg15648041	1.08503	0.422819	0.498124	0.687263	0.286109	0.400591	-2.19125	-2.12112	-1.99464
cg09354294	-2.89559	-2.81081	-2.89602	-2.8865	-2.93862	-2.9907	-4.44437	-4.28191	-4.34583
cg13579752	-2.29816	-2.33159	-2.31824	-2.07373	-2.37692	-2.4572	-4.20545	-4.05113	-4.16343
cg07363182	2.91918	3.24513	3.13577	2.88036	2.94468	2.70369	0.594731	0.827368	0.177846
cg01485549	4.15319	3.62228	3.58303	3.2167	3.75332	3.97216	0.629841	0.64127	0.712127
cg16581103	2.0959	2.29176	2.09175	2.16675	1.74126	1.8903	-1.36413	-0.496009	-1.1437
cg22683016	4.12653	4.80017	4.68782	4.00674	3.83251	4.21627	1.91364	1.53967	1.64594
cg07467618	-0.717678	-1.11015	-0.869114	-0.560873	-0.866562	-0.756931	-2.84482	-2.9713	-3.13024
cg12002455	0.0383484	0.356284	0.43364	0.286458	-0.139412	-0.0197713	-2.80268	-2.59438	-3.43183
cg02813542	0.582372	0.434692	1.04073	0.664479	0.513778	0.447161	-1.56915	-1.64253	-1.77035
cg11146034	-1.50145	-1.82238	-1.63858	-1.51837	-1.63382	-1.8852	-4.06283	-3.68078	-3.78771
cg12445424	2.65353	2.61767	2.45083	2.30766	2.45983	2.46535	0.293536	0.787454	0.475231
cg09253679	4.17095	3.83844	4.26197	4.04832	4.1343	4.6724	1.47664	1.20633	1.04574
cg24686845	3.90521	4.09937	3.79451	3.9053	4.02732	3.84794	1.78378	2.16522	1.8252
cg17395283	3.42281	2.74412	2.92829	3.12313	2.8309	2.94742	0.591071	0.569763	0.466336
cg24909660	-3.42734	-3.37823	-3.33152	-3.49279	-3.74963	-3.76038	-5.19786	-4.96466	-5.07558
cg08681890	1.65873	1.09371	0.681369	-0.0534691	-0.26864	0.632683	-3.49257	-2.88382	-3.05586
cg03875819	2.94494	2.40305	2.4391	2.18822	2.53918	2.48945	-0.534908	-0.476996	0.0420952
cg08900518	2.28557	1.93558	2.05246	2.12285	2.49539	2.53142	-1.20854	-2.04829	-2.44217
cg19389370	-0.758177	-0.794482	-0.507479	-1.09188	-0.798894	-0.841395	-2.90311	-3.47958	-3.00424
cg07808712	-0.57148	-0.58599	-0.332444	-0.446346	-0.32718	-0.25167	-3.4606	-2.90863	-2.76686
cg07451803	-1.71009	-2.05538	-1.98237	-2.10271	-2.08898	-2.36152	-3.98532	-3.75094	-3.83284
cg03453870	-1.26242	-1.28259	-1.16717	-1.03108	-0.829924	-1.18187	-3.10296	-2.90829	-3.20309
cg15473329	-0.162858	-0.261697	-0.0651054	-0.202418	-0.101039	-0.278555	-2.62111	-2.03399	-2.32895
cg01521274	-1.20158	-1.28568	-1.13272	-1.23777	-1.79265	-2.10284	-3.92664	-3.91069	-3.92469
cg11420771	0.767934	0.523101	1.12464	0.903909	0.366144	0.140318	-2.26884	-2.52974	-2.8663
cg09598437	-1.62479	-1.58497	-1.53465	-1.64399	-1.77758	-1.82092	-2.97405	-2.99654	-2.99252
cg20184056	3.03122	3.34416	3.15062	2.94307	2.40678	2.57988	1.06507	1.04269	0.917648
cg02138124	-3.19666	-3.10469	-2.82351	-4.47	-4.78125	-4.82251	-5.16604	-4.97965	-5.02427
cg02022375	0.460815	0.57895	0.0222804	0.137272	0.486376	-0.432856	-2.99136	-2.87174	-3.30414
cg07745671	1.64478	1.85657	1.67819	1.83154	1.57712	1.86752	-0.107055	0.0311522	-0.273485
cg00955413	-0.450644	-0.490755	-0.584892	-1.07532	-0.892269	-1.05905	-1.99899	-1.92397	-1.97317
cg11553153	2.77027	2.43052	2.53794	2.67975	1.74268	2.24037	-0.919519	-1.80393	-1.90079
cg15395971	-0.0436127	-0.94565	-0.794333	-0.971564	-0.930426	-0.566174	-3.85793	-3.62826	-3.77118
cg24624090	2.05441	1.86837	2.03333	2.46114	2.26233	2.51532	-0.592845	-1.43214	-0.685272
cg08106288	2.88839	2.99073	2.80694	2.36371	2.80474	2.91062	-0.213003	0.122019	-0.790389
cg01829632	1.52425	1.93622	1.95058	1.85075	1.78883	1.58899	-0.842615	-1.05757	-1.67211
cg07572233	-0.997257	-1.10398	-1.11053	-1.29188	-1.52121	-1.10135	-3.29113	-2.88405	-3.16766
cg25616600	4.46165	4.35775	4.44694	4.0728	4.17714	4.50968	2.34304	2.19303	1.80107
cg18209489	-2.83154	-2.64139	-2.59913	-2.78505	-3.04338	-2.95875	-4.45799	-4.26989	-4.51175
cg04121771	-0.766924	-0.793444	-0.994278	-1.68113	-1.19886	-1.05931	-3.2514	-3.2197	-3.03496
cg21450381	1.56963	1.01279	1.30111	1.02265	1.03885	1.30511	-0.961684	-0.872495	-1.22419
cg20649663	0.700726	0.693932	0.621114	0.0520961	0.326114	0.714774	-2.21127	-1.7139	-1.79916
cg15826810	-0.25559	0.276343	-0.0113308	-0.870273	-0.338071	-0.138744	-2.90001	-3.57551	-3.29898
cg12992827	1.95656	1.78832	1.73971	1.64259	1.85958	2.12741	-0.567038	-0.526619	-0.148313
cg25491905	2.61491	2.88889	2.83171	2.12523	2.43407	2.82979	-0.86948	-0.0266503	-0.720521
cg09856611	2.75459	2.79317	2.61613	2.70671	2.91713	2.71311	0.827022	1.13059	1.09204
cg15939920	-0.919519	-1.21608	-0.967621	-1.20071	-1.20182	-0.905621	-3.57618	-3.2246	-3.02991
cg02855302	2.7451	2.89012	3.01723	2.52351	3.05067	2.86417	0.798217	0.844556	0.539535
cg26994377	-2.64025	-2.66135	-2.45368	-2.58896	-2.93588	-3.04931	-4.40399	-4.45637	-4.46252
cg09218076	-1.80603	-2.33966	-1.91889	-2.07638	-2.0669	-1.90848	-4.15107	-4.23865	-4.59595
cg01399219	-3.81626	-3.7921	-3.65032	-4.23875	-3.96285	-3.95261	-5.35968	-5.69666	-5.61525
cg17274742	-0.0388307	-0.156424	-0.417841	-0.626098	-0.372543	-0.746347	-2.16141	-2.02404	-2.12635
cg04270489	0.0314653	-0.123074	-0.60746	-0.411622	-0.2152	-0.216513	-2.60688	-2.3723	-2.62374
cg23180841	3.49201	3.25021	2.98071	2.88651	2.52144	3.18501	0.496011	-0.0465134	-0.265814
cg19308989	2.44881	2.50793	2.79663	2.44792	2.23686	2.72409	-0.038256	-0.464778	-0.951793
cg23416081	-3.39976	-3.19426	-3.30728	-3.44317	-3.57127	-3.47361	-4.74172	-4.77381	-4.64171
cg16593865	1.84066	1.99637	1.73502	1.69508	1.50929	1.98699	0.0110639	-0.299963	-0.235058
cg07238699	3.77977	3.27594	3.55727	3.57666	3.45347	3.9123	0.913379	1.30779	0.799711
cg13693256	1.49505	1.83277	1.64811	1.70399	1.54072	1.47097	0.00966796	0.0772131	0.0383931
cg02923972	0.837054	1.11393	0.558267	0.641117	0.897876	0.847335	-1.44182	-1.15017	-1.50724
cg00378313	-0.487709	-0.585669	-0.360473	-0.368076	-0.200339	-0.483542	-2.63047	-2.22383	-2.74717
cg18688392	0.974995	1.00104	1.06165	0.862072	0.889146	1.29786	-1.40487	-0.887479	-1.1987
cg18107290	-1.35906	-1.25875	-1.57247	-1.91722	-1.39329	-2.28554	-4.19483	-4.0054	-4.15023
cg10087754	0.231918	-0.0895255	0.186581	0.0123494	0.241934	0.261745	-1.63269	-1.49075	-1.67659
cg14277677	-2.32586	-2.40648	-2.06011	-2.48868	-2.46884	-2.41253	-3.98855	-3.77511	-3.86303
cg03821121	0.266084	0.496632	0.580425	0.424515	0.390875	0.469179	-1.70784	-1.3122	-1.8965
cg02849956	-2.87499	-2.91327	-2.84624	-2.8989	-2.97621	-2.98969	-4.42506	-4.2396	-4.17184
cg21142398	3.02684	2.82691	2.57109	3.00567	2.79101	3.14078	0.576774	0.917452	0.760422
cg05028948	0.47668	0.351155	0.12042	0.116908	0.221844	0.156865	-1.41405	-1.34002	-1.18646
cg07064720	-2.74896	-2.61347	-2.42376	-2.49859	-2.59427	-2.88987	-4.32123	-4.46104	-4.42019
cg12800047	0.751214	1.52699	1.12407	0.523242	0.967394	0.894969	-1.88906	-1.96641	-2.65027
cg02527375	0.600738	0.250561	0.274725	0.303797	0.286284	-0.429853	-3.49709	-2.59308	-3.07792
cg05998333	1.91595	1.80853	1.36174	1.58214	1.71864	1.87485	-0.39257	-0.286325	-0.370011
cg07501955	2.77487	2.31079	2.54327	2.70259	3.04382	2.69557	0.0532858	0.475974	0.406337
cg21342586	0.0132852	-0.3134	0.0209377	-0.403821	-0.0321106	-0.187408	-2.78292	-2.14189	-2.60136
cg06055229	-2.15705	-2.35827	-2.18106	-2.43033	-2.7119	-2.58805	-3.76022	-4.03284	-4.10264
cg00417304	0.86542	0.934874	0.905178	0.735221	0.899882	1.00504	-2.39327	-1.39864	-2.03351
cg09223940	-1.34959	-1.1164	-1.48733	-1.22926	-1.60362	-1.49242	-3.57304	-3.24296	-3.76568
cg12192112	1.2344	1.59507	1.31098	1.90822	1.43596	1.09611	-1.8175	-1.21815	-1.59291
cg27074505	3.17373	3.38262	3.50162	2.98301	3.19776	3.12808	1.298	1.71226	1.34861
cg00864954	-1.5071	-1.6587	-1.80909	-1.28075	-1.52352	-1.58482	-3.39982	-3.2514	-3.50776
cg26215727	-3.11528	-3.05733	-3.03819	-3.01579	-3.1326	-3.06901	-4.30227	-4.42884	-4.52237
cg04851348	0.038945	-0.0747658	-0.22324	-0.414508	0.211873	-0.208801	-2.33505	-2.11179	-2.41783
cg00060649	2.03388	1.81658	1.72176	1.63846	1.86555	2.40056	-0.641191	-0.590841	-0.9901
cg03487387	2.42275	2.2416	2.14941	2.06255	2.09233	2.38299	0.57373	0.702312	0.633971
cg06166427	0.970622	0.858383	0.894038	0.982056	0.993269	1.09278	-0.372795	-0.650804	-0.496792
cg02923485	-1.69024	-1.48223	-1.18455	-1.42735	-1.64551	-1.67564	-3.44739	-3.23408	-3.37581
cg17262810	-0.740488	-0.912864	-0.959229	-1.11426	-0.774487	-1.81857	-3.86482	-3.8507	-3.68698
cg17171539	0.566872	0.4866	0.401223	0.68125	0.752665	0.573258	-2.38685	-1.54723	-2.24546
cg06327814	0.900407	0.938053	0.786073	0.193257	0.617018	0.755035	-1.06916	-1.00082	-1.25244
cg08136020	-2.02876	-1.94171	-1.98849	-2.0274	-2.20347	-2.12958	-3.38904	-3.21984	-3.35407
cg12308279	-2.39408	-2.21891	-2.08781	-2.48252	-2.75612	-2.88601	-3.95139	-3.93033	-4.08923
cg12523691	3.82425	3.19227	3.43921	3.8617	3.06988	3.63711	0.614307	0.405073	0.769184
cg12407867	-0.435372	-0.520079	-0.376243	-0.559588	-0.905905	-0.819353	-2.01336	-1.89469	-2.07027
cg17666418	1.54237	1.47034	1.3436	1.32317	1.95787	1.99714	-1.42073	-0.844032	-1.25476
cg15239627	0.0542305	0.426289	0.200233	0.69178	0.68699	0.362229	-2.26749	-2.0566	-2.8518
cg25304269	2.84781	3.29707	3.38666	3.0839	3.32955	3.17159	0.842645	1.18394	1.17117
cg25432300	0.0173896	0.0748388	0.215833	0.168149	0.236055	0.136925	-1.40091	-1.17048	-1.3981
cg10589330	-1.3336	-0.840525	-1.38508	-1.14397	-1.72314	-1.30858	-4.00415	-3.52174	-3.87605
cg13714378	2.6106	2.28085	2.26187	1.9803	2.12776	2.31123	0.709563	0.444206	0.387675
cg24072947	-0.991516	-1.04761	-1.1739	-1.2158	-1.4951	-0.849414	-3.28855	-3.00353	-3.24694
cg03977831	-0.359222	-0.349231	-0.388057	-0.503629	-0.573578	-0.628554	-2.05361	-1.73874	-1.7335
cg04737124	-0.488981	-0.98566	-0.797154	-1.72521	-1.28822	-1.66349	-2.80965	-3.19819	-3.29113
cg05949913	0.662494	0.91486	0.841641	0.914128	0.87988	0.530296	-1.82433	-1.26608	-1.25921
cg10528484	-1.01255	-1.30532	-1.19104	-1.27421	-1.48892	-1.18438	-3.29023	-2.86344	-2.95927
cg09970511	3.12303	2.79328	3.00213	2.76841	3.18397	3.21556	1.03343	1.1447	0.845188
cg01589587	0.16948	-0.157299	-0.0816154	-0.275551	-0.113816	-0.518298	-2.63388	-2.2663	-1.99878
cg19204958	-1.63538	-2.06704	-2.16711	-2.24264	-2.18178	-2.0615	-3.99842	-3.77537	-3.80608
cg10473059	0.223367	0.148553	-0.113321	0.0654693	-0.436319	-0.869888	-2.51234	-2.5465	-2.68229
cg24311643	0.587878	0.580945	0.520364	0.59237	0.463596	0.932827	-1.78955	-1.24149	-1.51905
cg06357908	3.15822	3.48002	3.34468	3.61244	3.85279	3.41845	1.51843	1.66325	1.51854
cg20584157	1.69262	1.65113	1.3831	1.37947	1.68551	1.66099	-0.64479	-0.3482	-1.0135
cg27397757	1.71982	1.90998	2.27325	1.44831	1.88892	2.17759	-0.800921	-1.31161	-0.691968
cg20109233	3.87917	4.10167	4.01494	3.55699	3.45823	3.80292	2.26828	1.76518	2.14004
cg08314176	-3.15028	-3.21108	-2.88903	-2.90014	-3.23878	-3.111	-4.73993	-5.00177	-5.15983
cg18325315	-0.52986	-0.0737278	-0.505829	-0.502699	-1.2886	-0.253017	-3.42847	-3.54174	-3.32474
cg18741044	2.4069	2.77429	2.75421	2.85313	2.6695	2.41717	0.708485	0.572873	0.86542
cg10230190	1.67397	1.21343	1.16732	1.38931	1.35319	1.60066	-0.585696	-0.433887	-0.552685
cg05362191	-1.08626	-1.34316	-1.18287	-1.33732	-1.25212	-1.48447	-3.10977	-2.82152	-3.37237
cg09232805	0.263262	0.530522	0.576455	0.186874	0.24842	0.222716	-1.22525	-1.52926	-1.08789
cg22402224	1.12727	1.10993	1.20975	1.25542	1.34704	1.32348	-0.0335083	-0.00991737	-0.116066
cg24428389	1.95456	2.06389	2.17434	2.2005	2.51434	2.13147	0.483949	0.47916	0.537721
cg11819702	1.51998	1.07035	1.22837	1.35883	1.17174	0.801782	-1.75775	-1.3792	-2.38764
cg19581790	2.33288	2.05194	2.0607	2.24439	1.61956	1.67397	-0.587442	-0.0523784	-0.2254
cg11391618	0.546975	0.218131	-0.24208	-0.528202	0.0275795	0.323126	-2.67272	-2.9059	-2.82672
cg13375188	-0.287987	0.118773	0.111967	-0.0884097	-0.154332	0.279292	-1.90754	-2.26183	-2.05496
cg05328461	-3.34929	-3.26339	-3.16789	-3.30721	-3.43302	-3.34127	-4.4629	-4.51518	-4.50228
cg20416769	0.267651	0.32338	0.215142	0.610226	0.539442	0.371618	-1.14324	-0.970175	-1.1485
cg13916421	-1.82176	-2.15521	-1.63652	-1.86314	-2.16021	-2.29687	-3.79606	-3.86462	-3.78241
cg18274619	-0.10853	-0.177002	-0.226771	-0.276539	-0.188271	-0.207381	-1.96475	-1.53602	-1.65215
cg18958693	2.49447	1.83969	2.23411	2.15229	2.08241	2.02972	0.0105841	-0.296365	-0.710734
cg09651708	1.43253	1.31765	1.34447	1.34442	1.45509	1.6918	-0.840895	-1.55408	-1.86314
cg25943661	0.570599	0.454659	0.365898	0.24904	0.579824	0.493353	-0.979206	-1.17936	-1.30017
cg24615251	-3.47867	-3.39438	-3.45264	-2.92577	-2.38685	-3.09318	-1.35232	-1.39352	-1.0867
cg01368780	3.99764	3.80543	3.87562	4.15569	3.7641	3.93175	2.23772	1.8464	1.69106
cg22956205	1.10239	1.11384	1.56158	0.792967	1.07608	0.860604	-0.626784	-0.790744	-1.12369
cg03666350	1.14652	1.19086	1.2013	1.08214	1.5731	1.42643	-2.32662	-1.59889	-1.28403
cg11876492	3.4435	3.71307	3.4934	3.71652	3.74665	3.62561	1.6123	1.84525	1.19173
cg26413192	2.99865	2.60274	2.55818	2.2439	2.27828	2.81046	0.59347	0.585477	0.596958
cg13173392	1.90061	1.59279	1.46239	1.5716	1.36206	1.99057	-0.834508	-0.439413	-0.613091
cg10062193	1.01232	1.10246	1.08255	1.36147	0.990737	1.2923	-0.748689	-0.442748	-0.483218
cg15989892	0.702571	0.605419	0.798858	0.651391	0.469793	0.838077	-1.11997	-1.34189	-0.866562
cg26366091	-2.91107	-3.13515	-2.54831	-3.52571	-3.60465	-3.48878	-4.70066	-4.71864	-5.02829
cg19414711	3.86301	3.96098	3.89462	3.5342	3.99361	4.27163	1.82005	1.64213	1.34899
cg00647859	3.05934	3.198	2.82171	2.95144	2.71364	2.65817	1.47067	1.45514	1.32735
cg08264906	-1.77501	-1.84475	-1.92288	-1.91645	-1.78336	-2.09825	-3.90525	-3.38358	-3.64827
cg19856845	-3.02655	-2.69763	-2.36845	-3.05782	-3.30337	-2.94793	-4.86308	-4.92565	-4.66499
cg01418188	-3.53165	-3.59379	-3.54025	-3.51619	-3.58091	-3.46935	-4.99683	-4.73491	-4.80629
cg21832142	-1.22316	-1.77711	-1.74503	-1.79999	-2.32333	-2.21317	-3.80912	-3.97243	-3.72173
cg20589096	-0.407912	-1.00893	-1.17732	-1.4793	-1.6468	-0.472451	-4.37517	-4.55884	-4.45825
cg26807233	1.85865	2.20905	1.94489	1.90834	1.31418	1.8252	-1.81228	-1.04465	-0.735636
cg07891268	0.74798	1.02112	1.21462	0.946272	0.797715	0.955544	-0.539177	-0.790684	-0.705313
cg18707723	-0.681234	-0.633042	-0.822796	-1.08098	-0.824127	-0.953748	-2.18507	-2.00756	-2.26578
cg00753548	-0.340136	-0.312428	-0.186779	-0.357682	-0.679867	0.178691	-2.53011	-2.52895	-2.64911
cg26475330	2.65628	2.57282	2.73492	2.8174	2.77516	2.50113	1.31643	1.18661	1.20796
cg00006459	2.58674	2.55691	2.5643	2.79788	2.91381	2.62076	1.08922	1.01694	0.655291
cg24128292	3.16252	3.94152	3.57847	3.17343	3.21482	3.41859	1.44186	1.27126	1.07466
cg12789488	0.81957	0.939492	0.398759	0.239901	0.102961	0.67263	-1.36115	-1.59138	-1.68803
cg20000107	-0.212373	-0.231469	-0.193173	-0.149682	-0.157286	-0.273303	-1.40236	-1.36394	-1.57846
cg08817836	2.18909	2.24535	1.73992	2.02224	2.25224	2.33205	-0.552405	0.0988878	-0.347192
cg23493020	0.783556	0.719842	0.922687	0.883634	0.743323	0.737135	-0.77648	-0.527548	-0.494276
cg10351914	-1.66588	-2.04245	-1.72864	-1.62227	-1.89798	-1.31189	-3.92188	-3.76933	-3.69784
cg00136547	0.3311	0.703789	0.0771504	0.630558	0.248544	-0.0440558	-2.54929	-2.19989	-3.02494
cg05649077	0.49154	0.64294	0.525974	0.445796	0.0588172	0.564063	-2.02875	-1.71177	-1.33532
cg21775570	-2.21198	-1.85323	-1.94336	-2.23852	-2.30494	-2.66585	-3.80983	-3.65875	-3.73288
cg05622577	-3.86452	-3.77791	-3.66847	-3.68661	-4.06282	-3.93307	-5.48957	-5.26538	-5.23743
cg21992501	3.00697	3.35405	2.88081	3.44078	3.35314	3.37275	1.48697	1.57458	1.52109
cg16464007	0.836525	0.675424	0.862883	0.996278	0.939148	1.17267	-0.768343	-0.519435	-0.875418
cg07778315	-2.55761	-2.45156	-2.43165	-2.45098	-2.47047	-2.41531	-3.64947	-3.61909	-3.82083
cg03274800	3.29393	3.19497	2.99182	3.17451	3.42831	3.73538	1.33205	1.11218	1.38934
cg04082512	1.28019	1.18399	1.33252	1.27676	1.18793	1.32981	0.0575166	0.0302781	0.146491
cg18551353	0.899057	0.773161	0.813297	1.06371	0.761342	0.811452	-0.59812	-0.67712	-0.982082
cg19229692	0.947626	0.734448	0.759135	0.821482	0.637181	0.862947	-0.771698	-1.37298	-1.35848
cg20450123	-0.365754	-0.375281	-0.502746	-0.579408	-0.961407	-0.552065	-2.27918	-1.9148	-2.1561
cg15714223	-0.664614	-0.525664	-0.762868	-0.696134	-0.862458	-0.860388	-1.94834	-1.89407	-2.08672
cg17313432	3.23607	3.17488	3.33811	3.39751	3.33791	3.13791	1.5593	1.67475	1.12115
cg21351647	-0.940207	-1.07188	-0.551255	-0.92611	-0.789654	-1.05266	-3.10691	-2.63336	-2.79175
cg14341177	-4.89767	-4.77976	-2.27348	-4.82746	-4.85613	-4.70994	2.93691	2.4185	2.69591
cg19595244	-2.52004	-2.59383	-2.53105	-2.66517	-2.80729	-2.78209	-3.7197	-3.63138	-3.77382
cg15312943	-0.28295	-0.730269	-0.725603	-1.07949	-2.04592	-1.3136	-3.53875	-3.20073	-3.3402
cg16874185	3.85116	3.33601	3.43702	3.79567	3.64411	3.58954	1.76348	1.53932	1.22402
cg00572560	1.18428	1.34466	1.28855	1.4001	1.30131	1.35583	0.0608943	0.178372	0.0128449
cg05529448	-0.639874	-0.836969	-1.03573	-1.51332	-1.68378	-1.40116	-2.43728	-2.93206	-2.66431
cg10288525	0.231937	0.153795	0.0523576	-0.0767944	0.0998828	0.650619	-2.08421	-1.85185	-2.3138
cg11751808	2.18939	2.25978	2.17779	2.20675	2.62067	2.45893	0.682636	0.847162	0.6074
cg13123962	0.217248	0.135971	0.0981438	0.456068	0.494558	0.533956	-1.91336	-2.98894	-2.3753
cg21741998	0.724295	0.277534	0.435082	0.301974	0.105588	0.365089	-1.79329	-1.4078	-1.24972
cg20984924	0.0988245	-0.0161496	0.00566217	-0.0670314	-0.371485	0.0802311	-1.46009	-1.43821	-1.4161
cg26580869	-0.10489	-0.0534538	0.0827823	-0.00632262	-0.00336004	0.125119	-2.332	-1.67019	-2.41724
cg08458711	-0.881641	-0.566283	-0.458729	-0.923197	-1.32173	-1.58566	-2.76481	-2.60136	-2.66814
cg06884875	1.16993	1.30552	1.0892	1.31	1.23402	1.41039	-0.261381	-0.00585148	-0.141972
cg17907520	-2.81008	-2.78834	-2.56077	-2.45961	-2.57025	-2.62531	-4.01731	-3.9503	-3.97286
cg14691971	0.94466	0.71645	0.821414	0.892796	0.972025	1.13737	-1.00663	-0.748038	-1.38485
cg02126477	1.39799	1.22562	0.995952	1.60725	0.968254	1.39829	-2.04544	-1.12832	-1.53576
cg13881790	-1.05596	-1.35438	-0.710605	-1.47984	-1.22171	-1.48213	-3.17356	-3.38073	-2.90411
cg07759833	0.582495	0.378545	0.403014	0.3899	0.349197	0.612368	-0.906203	-1.21956	-0.956533
cg05647567	-2.95609	-2.71603	-2.81459	-2.6929	-3.09011	-2.90948	-4.36487	-4.2885	-4.23336
cg20460166	1.2204	1.14535	1.1782	1.34286	1.11625	1.26707	-0.0616446	0.0402292	0.0202802
cg11815984	-1.73972	-2.04087	-2.08108	-1.76461	-1.84945	-2.01835	-4.10085	-3.60323	-3.66174
cg11724602	0.548636	0.277138	0.450087	0.577192	0.423275	0.305061	-1.06485	-0.869504	-1.13428
cg06547285	-3.34073	-3.44144	-3.328	-3.28398	-3.20235	-3.36796	-4.51908	-4.48119	-4.6384
cg19859993	2.83605	3.35759	3.60183	2.79401	2.54714	2.75746	0.430224	1.10643	0.754471
cg17862146	0.0511921	-0.121038	0.21389	0.064759	0.789224	-0.292006	-2.53445	-2.88829	-3.00192
cg04343045	-0.948603	-0.573523	-0.69024	-0.813005	-1.21624	-1.81421	-3.41208	-3.33425	-3.16995
cg16346032	-0.101679	-0.105901	-0.672534	-0.541327	-0.213719	-0.928666	-2.74604	-2.84932	-2.52217
cg23668581	-0.504126	-0.238988	-0.623052	-0.7769	-1.37443	-1.00277	-2.27222	-2.3536	-2.54135
cg14061067	0.486136	0.902765	0.269583	0.44521	0.572798	0.232891	-1.82447	-1.32566	-1.61661
cg20207327	-0.470147	-0.171314	-0.398025	-1.5636	-0.8856	-1.11191	-2.74662	-2.45461	-3.16942
cg02291556	-3.18501	-3.06644	-3.14841	-3.64306	-3.56524	-3.34602	-4.34312	-4.57621	-4.53105
cg09744840	-0.845994	-0.469894	-0.990977	-1.4622	-1.948	-2.1746	-2.9287	-2.93005	-3.00659
cg03924551	1.53811	1.76291	1.61464	1.62659	1.65444	1.31908	0.121338	0.266184	-0.0316471
cg15717617	-3.24088	-3.16289	-3.06962	-2.82293	-3.13808	-3.36429	-5.11696	-4.84818	-4.77811
cg00619628	-1.3012	-1.59153	-1.36479	-1.88958	-1.69465	-1.78937	-2.86656	-2.83776	-2.65578
cg09742895	-1.34734	-1.35569	-1.73588	-2.00684	-1.69137	-1.81598	-3.10512	-3.33999	-3.04011
cg14111437	2.05706	2.4926	2.25261	2.47508	2.38408	1.97971	0.0258421	0.482135	0.233657
cg17695791	1.06993	0.554549	0.555782	1.03136	0.925642	0.884617	-0.9184	-1.00229	-1.21432
cg00514486	0.818218	0.674733	0.685417	0.594564	0.775628	0.737823	-0.615434	-0.476416	-0.414649
cg26894575	0.96049	0.941643	1.03951	0.795358	0.781714	1.02054	-0.162279	-0.278868	-0.292888
cg01246617	2.9153	2.81259	3.38934	2.7618	2.87051	2.83788	0.999587	1.39005	1.05884
cg19651003	0.534226	0.360824	0.466771	0.45857	0.515163	0.559043	-1.25715	-0.791169	-1.02684
cg06012748	2.24803	2.82153	2.57848	2.24206	2.12092	1.99105	-0.375281	0.383153	0.325583
cg11571124	1.56716	1.66964	1.61838	1.65929	1.03951	1.8296	-1.40503	-1.57272	-2.64791
cg16490209	-2.62954	-2.76547	-2.61033	-2.59297	-2.40325	-2.54362	-3.84503	-3.793	-3.85773
cg13808936	-3.26019	-3.23001	-3.42187	-3.51433	-3.54249	-3.67306	-4.72643	-4.54946	-4.47751
cg07714276	-2.47791	-2.53484	-2.41496	-3.02546	-3.31346	-3.17301	-3.85374	-3.69537	-3.68953
cg13966448	-2.82959	-2.75796	-2.8572	-3.16553	-3.21969	-3.61529	-4.29031	-4.36113	-4.24052
cg27079194	1.86136	1.84264	1.63051	2.21499	1.65594	1.31286	-0.437092	-0.53666	-0.413235
cg11059873	2.29111	2.76652	2.67215	2.69981	2.5643	2.54816	0.386057	0.788262	0.905438
cg06085726	-3.94433	-3.68745	-3.74944	-4.51944	-4.64099	-4.5982	-4.95992	-5.00658	-4.97265
cg05925497	2.8576	2.71953	2.9556	2.35052	2.70342	2.66882	1.4417	1.08756	1.05435
cg10405729	-1.71996	-1.88553	-1.75111	-1.36143	-0.992028	-0.915588	-0.363542	-0.284066	-0.190229
cg14854503	1.84755	1.7512	1.42872	1.51724	2.02033	1.21087	-0.568641	-0.449428	-0.542224
cg18012556	0.0023451	0.600738	-0.151937	-0.420641	0.336738	0.0823747	-2.42125	-2.50978	-2.29378
cg17254386	1.54168	1.43945	1.5387	1.37481	1.62353	1.31527	-0.599702	-0.144498	-0.0294107
cg26971423	2.15208	1.42115	1.37303	1.40249	1.49857	1.82732	-0.544073	-0.743557	-0.734204
cg17308758	0.130738	-0.164376	0.194479	0.174977	0.136069	-0.00335072	-1.91987	-1.45336	-1.54057
cg19476334	1.88409	1.53434	1.51117	1.39917	1.40456	1.5941	0.262574	0.232231	0.206496
cg23750704	-0.802754	-0.699023	-0.834658	-1.97506	-1.21854	-1.65141	-2.70875	-2.61692	-2.7145
cg16233797	0.204866	0.0622018	0.103369	0.31028	0.182214	0.536341	-1.88657	-2.10384	-2.81966
cg08281415	3.96348	3.92395	3.81985	3.68412	3.8408	3.67037	2.75905	2.52603	2.40882
cg25506686	2.25685	2.49834	2.26334	2.30286	2.26793	1.98591	0.988644	0.891827	0.710571
cg04738464	1.11573	0.821515	0.958871	1.17778	0.895763	0.991876	-0.619198	-0.31857	-0.538997
cg09723776	0.0484038	-0.194603	0.0861486	-0.0638776	-0.149315	0.111381	-1.41301	-1.27838	-1.35209
cg10337540	-1.01142	-0.826564	-0.752587	-0.423972	-0.374816	-0.422668	0.324784	0.49091	0.282767
cg10331424	-0.588352	-0.536193	-0.490371	-0.578409	-0.588352	-0.481031	-1.8867	-1.72252	-1.6
cg05571063	-1.04213	-0.913288	-1.43301	-1.16754	-1.44592	-0.802381	-3.25967	-3.05371	-3.19293
cg16706749	-1.00782	-0.817074	-0.815738	-0.928054	-1.27131	-1.11747	-2.77096	-2.26757	-2.59148
cg21949194	1.26717	1.32027	0.830676	0.949815	0.74225	0.854858	-1.17299	-2.36606	-2.1985
cg12053891	-3.90914	-4.05842	-3.89248	-4.18211	-4.03693	-4.36171	-5.21152	-5.17226	-5.22509
cg27469726	-1.85765	-1.64343	-1.7929	-1.86612	-1.95752	-2.03447	-3.1247	-2.87416	-3.11096
cg27090988	-1.49723	-1.59617	-1.61912	-1.84542	-1.66845	-2.01176	-3.60886	-2.99946	-3.37861
cg04948016	-0.655998	-0.14131	-0.213719	-0.21976	-0.712213	0.30799	-3.14924	-2.86923	-2.89747
cg07036991	0.586967	0.496558	0.444399	0.443529	0.407328	0.292331	-0.561165	-0.62609	-0.77648
cg16931664	-2.4356	-2.43467	-2.11679	-2.08371	-2.82246	-2.70106	-4.36453	-4.37441	-4.33759
cg08190175	-1.81884	-1.86536	-1.47615	-1.61467	-1.93023	-1.88994	-3.42217	-3.17903	-3.25683
cg19512969	-1.45935	-1.12832	-1.39828	-0.782704	-0.699116	-1.12108	-2.9369	-2.91372	-3.25955
cg12331331	3.33767	3.36886	3.16177	3.07053	3.38957	3.49185	1.59693	0.979835	1.48444
cg01656216	0.937139	1.23791	0.792967	0.794377	0.866981	0.746717	-1.93828	-1.01921	-2.03284
cg11566441	-2.06462	-2.085	-1.58117	-1.92362	-1.63182	-2.55208	-4.57233	-4.45799	-4.26161
cg01005180	-2.99097	-2.7484	-2.82769	-2.72869	-2.83844	-2.83823	-3.94011	-4.0872	-4.05529
cg24620797	0.275085	0.174708	0.123337	-0.0223151	0.380322	0.204533	-1.39883	-1.0982	-1.27395
cg03373714	0.148459	0.143708	-0.704668	-0.316569	-0.263601	-0.443284	-2.30043	-2.65262	-2.55006
cg08106377	-1.32464	-1.28232	-1.44863	-0.865746	-1.17523	-1.17562	-3.25794	-2.72756	-3.09803
cg13641645	-1.64561	-1.16684	-1.00044	-0.705043	-1.20656	-0.851415	-3.30895	-3.29437	-3.17537
cg04657325	0.168934	-0.204349	-0.199052	-0.108531	-0.0833294	-0.171037	-1.3933	-1.44997	-1.37037
cg15408855	-2.16319	-1.98255	-2.1581	-2.27007	-2.39773	-2.01195	-3.59821	-3.54315	-3.36922
cg06891775	-2.94148	-2.85141	-2.60001	-2.60568	-2.72558	-2.86864	-4.20602	-4.06247	-4.16639
cg00732383	-3.01685	-2.79951	-3.02608	-2.94266	-3.01314	-3.13575	-4.10819	-4.12953	-4.1049
cg27058077	-1.99885	-2.05739	-1.91799	-1.71865	-1.72923	-1.93373	-3.52135	-3.14766	-3.48833
cg01625222	0.125762	-0.225886	-0.539181	-0.0385469	-0.467818	-0.0155999	-2.28865	-2.07881	-2.243
cg01040786	3.17639	2.53086	2.62419	2.31405	2.54056	2.68566	0.92189	0.948698	0.827836
cg07558690	-1.74657	-2.34572	-1.8965	-1.7027	-1.83921	-1.53356	-3.83995	-3.72791	-3.6418
cg19988181	-1.44974	-1.56733	-1.28192	-0.954431	-0.640949	-0.581069	-0.0206499	-0.0543475	-0.0692438
cg11601932	-1.57254	-1.10093	-1.69878	-1.61616	-2.14964	-1.60342	-3.51267	-3.42776	-3.51068
cg08095452	-2.21108	-2.14659	-2.18484	-2.28605	-2.34638	-2.41877	-3.70252	-3.28249	-3.66223
cg05230392	-1.14397	-1.24339	-1.19634	-1.31658	-1.26414	-0.992403	-3.28146	-2.80322	-2.69443
cg10447404	2.26772	1.9372	2.05286	2.05066	1.87521	2.12575	0.86074	0.66813	0.682105
cg11790673	0.113304	-0.0979174	0.0577994	-0.0677861	-0.0350405	0.0553014	-1.46534	-1.28634	-1.09915
cg09955705	-1.98255	-2.00969	-1.80544	-2.36892	-2.45334	-2.20576	-3.30531	-3.19559	-3.07313
cg22021794	-0.812316	-1.20496	-1.17974	-0.512974	-0.707936	-0.99634	-2.90515	-2.8731	-2.62141
cg18785787	0.835458	0.901793	0.948036	1.00401	1.40677	1.52705	-1.16807	-0.748376	-1.4333
cg02886838	1.54593	1.73701	1.53718	1.57378	1.09271	1.11107	-0.4095	-0.00649049	-0.0381106
cg04362790	-0.65518	-0.366442	-0.778984	-0.721672	-0.54924	-0.797972	-2.21308	-1.92775	-2.15845
cg01379344	-3.01895	-2.83802	-2.94578	-2.91169	-3.06713	-3.1532	-4.27098	-4.28502	-4.03693
cg10045881	-1.193	-1.03464	-0.680459	-0.7762	-0.889461	-0.891791	-2.36992	-2.49994	-2.43012
cg24574692	-2.47861	-2.18781	-2.27638	-2.63498	-2.68501	-2.87257	-4.98855	-4.46075	-4.07779
cg13030582	-1.88509	-1.92304	-1.56134	-1.53576	-1.65713	-1.78843	-3.62834	-3.19495	-3.34195
cg03341641	-2.15329	-1.30975	-1.77829	-1.08204	-1.50561	-1.17148	-3.92819	-4.63507	-4.31318
cg04153489	-1.72397	-1.76955	-1.7508	-1.7466	-1.72939	-1.55702	-2.78832	-2.78121	-2.82953
cg18104070	-1.33866	-1.6656	-1.56713	-1.99496	-2.04098	-2.73489	-3.71858	-3.51267	-3.51487
cg12307314	-0.399244	-0.506865	-0.369647	-0.374099	-0.617899	-0.393552	-1.86591	-1.59086	-2.0008
cg10667895	-3.55339	-3.3189	-3.11898	-3.52372	-3.71149	-3.70335	-4.65316	-4.78737	-4.66162
cg08737189	3.42205	3.34429	3.47288	3.19902	3.39282	3.43201	2.34246	2.19106	2.08129
cg12526473	0.441316	0.574181	0.563167	0.537756	0.205494	0.381816	-2.07953	-1.22704	-1.43012
cg17405000	-0.442506	-0.0223151	-0.425881	-0.00298184	-0.221179	0.0346633	-1.88531	-1.90358	-1.66574
cg00874032	-0.759183	-0.910121	-0.91896	-0.992949	-0.770708	-1.38808	-3.11505	-2.56976	-2.70271
cg25042258	-2.49791	-2.62374	-2.44026	-2.2741	-2.43754	-2.67787	-3.86334	-3.76631	-3.82976
cg11468193	-0.344474	-0.275729	-0.379954	-0.219473	-0.533478	-0.323097	-2.43404	-1.77466	-2.00586
cg10241183	2.81418	2.9747	2.42935	2.58267	2.57955	2.45503	0.660807	1.04446	1.15628
cg03148889	0.701092	1.01146	0.914048	0.608455	0.298002	0.352227	-1.90947	-1.42162	-0.93423
cg08455073	-1.16839	-1.18111	-1.48337	-1.36906	-1.28144	-1.63636	-2.80486	-2.92428	-2.61114
cg04649598	3.22447	3.22842	2.58926	3.04336	3.05289	3.36255	1.2241	1.09143	0.928843
cg17626734	-0.965379	-1.07024	-0.939499	-0.859159	-1.1396	-1.21364	-2.38837	-2.15874	-2.40682
cg12080831	-0.680064	-0.89678	-0.799834	-0.970881	-0.669631	-1.27627	-2.69606	-2.31952	-2.52668
cg18780288	-3.71029	-3.88814	-3.75583	-4.30281	-4.27579	-4.16864	-5.01575	-5.04886	-4.79449
cg05582286	2.29912	2.08963	2.12735	2.14206	1.92562	1.84189	0.794524	0.788862	0.368771
cg17416793	-3.76289	-3.68661	-3.52627	-3.71224	-3.96525	-3.91963	-4.8188	-4.90135	-4.80995
cg24598922	-3.52459	-3.60109	-3.4335	-4.07943	-4.04076	-3.7886	-4.65759	-4.76141	-4.89596
cg19007141	0.844618	0.66753	1.00422	1.02699	0.788124	0.787661	-1.39654	-0.831686	-1.72777
cg18369034	-2.87909	-3.08943	-2.93344	-2.94248	-3.01936	-2.86256	-4.31101	-4.0521	-4.11127
cg13043815	0.775828	0.812384	1.03855	0.87107	0.725441	0.69141	-0.521172	-1.21449	-1.01048
cg00764307	1.28201	1.12368	1.07956	0.978246	0.813538	1.01161	0.0138571	-0.0990851	-0.342461
cg08373187	-0.606204	-0.478928	-0.399092	-0.313867	-0.518361	-0.731398	-1.89868	-1.99359	-2.34924
cg15172484	-2.79669	-2.50181	-2.21198	-2.69246	-2.74432	-2.59964	-3.95169	-4.1066	-4.00835
cg17971251	0.0360442	0.122019	0.0545525	0.222227	0.119629	0.266389	-0.878795	-1.07351	-1.04835
cg26837399	-2.86879	-3.05226	-2.93728	-3.03806	-3.18294	-3.11269	-3.96691	-4.04546	-3.98707
cg10419556	0.653168	0.538372	0.478871	0.419575	0.432121	0.600738	-0.895419	-0.668314	-0.549732
cg13557213	-1.07838	-1.50523	-1.04292	-1.12127	-0.97224	-0.693762	-3.10997	-2.76012	-2.95001
cg02930866	-0.408024	0.00531324	-0.241811	-0.416694	-0.277451	-0.38904	-2.43485	-1.87266	-1.8113
cg14037036	-3.70728	-3.76319	-3.69977	-3.71738	-3.754	-3.6075	-4.68164	-4.73397	-4.72084
cg03044302	0.478557	0.390217	0.467555	0.763569	0.713673	0.829611	1.55636	1.64202	1.39524
cg14596967	-3.1917	-3.33997	-3.31516	-2.77526	-3.09178	-2.68916	-1.46759	-1.84272	-1.88731
cg00382999	-0.121684	0.175804	0.118583	-0.2948	-0.333764	-0.476267	-1.1779	-1.22368	-1.5167
cg06934394	-2.56664	-2.51032	-2.26411	-2.16269	-1.78264	-2.63119	-4.34178	-4.55534	-4.67332
cg08272996	1.57792	1.40992	1.47647	1.07894	1.02077	1.49202	-0.193816	-0.0817914	0.139251
cg15292097	-2.70199	-2.64467	-2.64859	-2.2304	-2.47166	-2.62584	-3.85726	-3.85777	-3.96035
cg09354380	0.685913	0.382243	0.281538	-0.361476	0.237371	0.511383	-1.56757	-1.99569	-1.89517
cg05928849	-3.61663	-3.35301	-3.31578	-3.53556	-3.80294	-3.67912	-4.71441	-4.76329	-4.60622
cg19778236	1.71204	2.1687	1.85185	1.94386	1.73805	1.76673	0.389705	0.165284	-0.22324
cg24883742	-1.8873	-1.76568	-1.4951	-0.713683	-0.799276	-0.668201	0.053353	-0.428575	-0.166395
cg06795649	0.377652	0.436192	0.326283	0.343526	0.32647	0.386499	-1.67065	-0.995215	-1.15161
cg15392819	-1.35303	-1.42962	-1.18094	-1.4243	-1.70474	-1.72288	-3.15563	-2.62872	-3.07678
cg17825294	1.75645	2.03674	1.715	1.92327	1.74775	1.63937	0.506747	0.33587	0.0460275
cg15617545	-2.7168	-2.82938	-2.812	-2.88074	-2.8404	-2.9863	-3.8219	-3.80413	-3.74155
cg13430464	-3.80684	-3.72841	-3.60396	-3.49884	-3.74603	-3.82211	-5.13152	-4.86138	-5.03459
cg01033205	1.8669	2.11465	2.20832	2.53868	2.74916	1.91964	-0.379147	-0.0753513	0.0900154
cg24315421	1.11042	0.821748	0.981993	1.01869	1.04468	1.21647	2.62989	2.2549	2.25166
cg23264547	-2.92855	-2.91493	-2.97403	-3.25845	-3.4811	-3.2082	-3.96761	-4.10175	-4.06177
cg11601398	0.959605	0.909757	0.918289	1.01471	1.23674	1.18368	-0.047396	-0.144741	-0.219693
cg12647574	-3.96702	-3.9105	-3.85201	-4.07314	-3.94448	-3.89499	-4.93242	-5.21656	-5.00652
cg15029037	2.52492	2.67369	2.17271	2.16502	2.30964	2.27613	1.00257	0.861788	0.505736
cg06139893	0.602143	0.614192	0.564262	0.0913809	0.312747	0.111614	-0.538031	-0.449995	-0.746053
cg16261857	-2.96822	-2.54739	-2.60663	-2.49151	-2.64452	-2.09865	-1.14356	-0.969545	-0.980994
cg05275832	3.25378	2.68551	2.26809	2.36731	2.87443	2.87106	0.476801	0.327702	0.32647
cg18141622	1.80954	2.10111	1.97184	2.1788	2.02802	1.32088	-0.62846	-0.022641	-0.498835
cg13660126	-1.92773	-1.52267	-1.60913	-1.09104	-1.0762	-1.13316	-0.374815	-0.491094	-0.48333
cg14861545	0.990793	0.625666	0.786919	1.17696	0.738195	0.595874	-1.89673	-1.62877	-1.02437
cg07708516	2.35494	2.4936	2.31398	2.10365	2.20649	2.3993	1.3081	1.04207	1.101
cg02657855	-1.31986	-1.71829	-1.28287	-1.7139	-1.76849	-2.0348	-2.80542	-3.06895	-3.10469
cg16238149	-4.24834	-3.87861	-3.80818	-4.36276	-4.30227	-4.52441	-5.49693	-5.25787	-5.39935
cg02135122	2.423	2.52344	2.7314	2.32929	2.73188	2.44878	1.24678	1.15865	0.943095
cg22260016	2.51862	1.82603	1.7351	1.88976	2.06515	2.20319	0.0307969	0.165819	0.0712424
cg05045335	-0.962724	-1.08219	-1.13428	-0.825531	-1.21026	-0.489288	-3.25489	-2.70304	-3.05103
cg17876645	-1.86575	-1.34468	-1.65799	-1.69309	-1.44834	-1.66097	-3.98368	-3.37406	-3.34592
cg12058875	1.17774	1.45033	1.62646	1.5257	1.13624	1.51912	-0.299262	0.00385749	-0.298389
cg11956866	-3.07246	-2.60382	-2.4621	-2.61406	-2.90926	-2.97433	-4.34724	-4.38795	-4.63027
cg16396933	4.9343	5.30241	5.22647	4.81523	4.96338	5.00757	3.76374	3.27832	3.72186
cg13860360	3.5961	3.44794	3.33729	3.38028	3.1705	3.66239	2.12494	2.09169	2.02038
cg02793828	-1.22748	-1.01951	-1.19689	-1.19871	-1.19448	-1.22519	-2.96981	-2.49988	-2.41807
cg07813445	4.43952	4.77262	4.67583	4.97543	4.98537	5.4325	3.21036	3.16019	3.09362
cg15653209	2.93708	2.76711	2.47795	2.74254	2.99425	3.18694	1.09445	1.29172	1.20763
cg02584610	-0.241731	-0.0693456	-0.0303361	0.0361757	-0.087777	0.394065	-2.15551	-1.57417	-2.19696
cg02104138	0.73694	0.0559285	0.495326	0.198172	0.244212	0.303797	-1.18187	-1.1476	-1.46838
cg27016549	2.64251	1.72168	2.20519	2.20907	1.7755	2.20123	-0.0793893	0.147699	-0.257761
cg05884192	-3.92782	-3.55656	-3.85103	-4.06024	-3.97847	-3.96318	-5.06851	-4.96537	-5.31501
cg06539938	-0.842494	-0.964622	-1.19452	-0.761616	-1.09915	-1.0166	-2.95745	-2.56759	-2.40878
cg26366554	0.0261369	0.364238	0.236918	0.175519	0.162815	-0.86659	-2.24931	-2.93355	-3.14141
cg00121339	0.838855	0.423838	0.667252	0.526498	0.588066	0.671411	-1.08398	-0.73374	-0.649994
cg03678729	2.06269	1.97251	1.61606	1.61887	1.93663	2.53486	-0.792906	-0.270245	-1.09972
cg10997190	3.82893	3.77702	4.00449	3.85192	3.94798	3.90763	2.66849	2.06249	2.39592
cg04121415	-1.80909	-1.74638	-1.27864	-1.64455	-1.79344	-2.18658	-3.77511	-3.28227	-3.73854
cg06635797	-0.986651	-1.48296	-1.18575	-1.49264	-1.44949	-1.1365	-2.91598	-2.60183	-2.88966
cg02232751	-2.81151	-2.9301	-2.83619	-2.88085	-2.81602	-2.98736	-4.13111	-3.8278	-3.95249
cg24667736	0.736981	0.970785	0.913218	1.06171	0.792116	0.733263	-1.01953	-1.23287	-2.05367
cg04139043	-3.78043	-3.76192	-3.75231	-3.84183	-3.99892	-3.99546	-5.11218	-4.77992	-4.82897
cg17347063	-4.37918	-4.28877	-4.08793	-4.26483	-4.63409	-4.49465	-5.66187	-5.52083	-5.45179
cg13554018	0.16899	0.0658778	0.191556	-0.00502281	0.0348326	0.366144	-2.58911	-1.55855	-2.05089
cg14852394	0.497286	0.187955	0.0405471	0.129882	0.571601	0.102672	-1.36076	-1.41286	-1.78466
cg11378101	0.149176	0.14596	0.198403	0.0637564	0.142798	0.302409	-1.84272	-1.17182	-1.32513
cg07008193	-1.32121	-1.52259	-1.27532	-1.28577	-1.50265	-0.964531	-2.87069	-2.74352	-2.76385
cg26060817	-0.462113	-0.436994	-0.209111	-0.221866	-0.449337	-0.189446	-1.66691	-1.4502	-1.5923
cg24884820	1.70244	1.34379	1.54613	1.54696	1.40382	1.34884	0.396453	0.374134	0.369459
cg07665929	3.10155	3.13273	2.95462	2.91995	3.15215	2.63926	1.63397	1.81001	1.58843
cg08285151	-0.416998	-0.187453	-0.24516	-0.900488	-1.05038	-0.502362	-2.33182	-3.25741	-2.3604
cg05866021	2.28411	2.17174	2.05782	2.37503	2.43266	2.49285	3.1709	3.26089	3.12878
cg00691948	1.03641	1.08526	0.959796	0.962354	1.04182	1.22925	0.0368954	-0.0362913	-0.126862
cg26056277	0.281582	-0.00812724	0.0745443	0.165298	-0.108816	0.501281	-1.35527	-1.423	-1.39033
cg15388210	-3.76148	-3.71421	-3.63536	-3.52305	-3.60378	-3.63287	-4.91219	-4.65161	-4.69359
cg02235918	-0.215024	-0.0722767	-1.00518	-0.115854	-0.10413	-0.487302	-2.52433	-2.61375	-2.84782
cg22980156	-4.24461	-4.20573	-3.86174	-4.1579	-4.2428	-4.4352	-5.52258	-5.66888	-5.3263
cg19938436	0.989213	0.938988	1.0655	0.622269	0.692326	0.931185	-0.602111	-0.128288	-0.576959
cg14141880	-2.19249	-2.23462	-2.58075	-2.26319	-2.69606	-2.73518	-4.21242	-3.77758	-4.10774
cg27652459	-3.86079	-3.47904	-3.6239	-3.45552	-3.83534	-3.69174	-4.99061	-4.90735	-5.05353
cg27117792	-2.18868	-1.99965	-2.11273	-2.03695	-2.20405	-1.80274	-3.31825	-3.24316	-3.45379
cg09959242	-0.130673	-0.581954	-0.249535	-0.397212	-0.398639	-0.376144	-1.68175	-2.23597	-1.81075
cg24586039	3.42966	2.76917	2.79992	2.74883	3.35437	3.22321	1.02213	0.891325	0.47743
cg27115788	1.66862	2.00381	1.98999	1.84325	1.45638	1.50351	0.460895	0.509532	0.612282
cg22013055	-1.11015	-1.172	-1.19069	-0.916717	-1.06716	-1.36443	-2.47772	-2.40665	-2.30066
cg24312792	-0.29223	-0.474625	-0.566313	-0.399596	-0.36654	-0.461314	-1.46952	-1.77934	-1.5624
cg04899656	-3.14801	-3.2514	-3.09588	-3.38904	-3.35528	-3.47994	-4.56932	-4.14501	-4.40299
cg19939693	1.67121	2.46388	2.06396	2.02308	1.88559	1.20998	-1.22704	-0.438064	-1.66939
cg19683417	0.363531	0.23434	0.676689	0.00178197	0.724295	0.132583	-2.1673	-1.55168	-2.50668
cg25336900	-2.82986	-2.66284	-2.57893	-2.51729	-2.77252	-2.88019	-4.1094	-3.9209	-3.85103
cg21446772	1.38896	0.817831	0.83323	0.866297	0.982631	0.635913	-1.49198	-0.766924	-0.92775
cg18711535	1.20638	1.1875	0.888524	0.787984	0.895541	0.995583	-0.0609498	-0.161415	0.00270004
cg09848010	-0.660104	-0.555024	-0.391158	-0.246707	-0.233324	-0.443081	-1.63006	-1.65024	-1.89218
cg25324164	-2.41704	-2.76228	-2.88885	-2.89868	-3.1519	-3.00726	-4.05236	-3.95248	-4.21337
cg03600432	0.533009	-0.115648	-0.0548434	0.235488	0.201761	0.819902	-1.7867	-2.02421	-2.27588
cg15172966	-2.60266	-2.35653	-2.37938	-2.42125	-2.70936	-3.50032	-4.67571	-4.70431	-4.61288
cg27270516	-0.0957709	0.0898836	0.0939016	-0.160301	-0.344797	-0.963056	-2.00925	-3.04627	-2.98539
cg23973885	-2.27759	-2.29455	-2.01383	-2.43207	-2.29785	-2.62631	-3.58434	-3.44947	-3.33027
cg17552357	-0.307477	-0.233468	-0.340028	-0.347392	-0.341028	-0.265748	-1.82771	-1.38618	-1.41237
cg17564529	-1.06724	-1.50114	-1.38568	-1.34388	-1.25508	-1.34797	-2.57619	-2.46108	-2.51134
cg14333579	3.57497	3.17863	3.25626	3.44955	3.15088	3.42107	2.12141	1.78637	1.84607
cg18148659	3.00248	3.0056	3.17535	3.20355	2.85267	2.53907	0.118958	1.16083	0.763274
cg22495058	-1.51783	-1.57968	-1.63467	-1.78682	-1.39085	-1.62895	-2.81794	-2.6917	-2.68539
cg19128261	2.73197	2.52078	2.62551	2.31429	2.76407	2.57725	1.43059	1.15235	1.02917
cg26734335	-0.419008	-0.253379	-0.416998	-0.428374	-0.436994	-0.409341	-1.33961	-1.56452	-1.77945
cg13971849	-4.04845	-3.79385	-3.85777	-4.0312	-3.96607	-3.98662	-4.8849	-4.87444	-4.86827
cg10586672	-1.35438	-0.57998	-0.27081	-0.0931069	-0.354191	0.0109519	-2.8853	-3.37257	-3.53433
cg15618336	-1.16781	-1.55958	-1.42197	-1.87741	-1.42659	-1.33695	-3.25114	-2.82009	-3.15581
cg18041815	-2.76614	-2.90026	-2.85767	-2.73825	-2.65231	-2.91656	-3.86608	-3.79998	-3.9223
cg23367146	-0.501582	-0.619754	-0.636668	-0.65638	-1.07529	-0.995635	-1.8258	-1.88398	-1.70626
cg16001165	-2.99993	-3.19639	-2.88709	-3.21332	-3.34732	-3.14286	-4.49892	-5.11017	-4.45899
cg08528970	-2.30206	-2.28525	-2.08838	-2.18868	-2.1746	-2.68413	-3.93369	-3.60541	-4.13644
cg08541642	-1.31251	-1.32415	-1.60342	-1.09632	-1.23365	-1.3364	-0.22128	-0.368511	-0.24019
cg02643580	1.02424	0.387854	0.336701	0.282834	0.760742	0.564872	-1.15352	-1.73403	-1.55326
cg06434490	1.58336	2.00097	1.98393	1.91868	1.25227	1.69617	-0.0619562	-0.314236	-0.941709
cg08216099	-0.99069	-1.67959	-0.942576	-1.10283	-1.73436	-0.895083	-3.64311	-3.34124	-3.61039
cg08783934	0.89845	0.538564	0.484299	0.730808	0.30912	0.409558	-1.34405	-1.99987	-2.63217
cg03486379	-4.04149	-3.95577	-4.04522	-3.89364	-3.93315	-4.08026	-5.13846	-4.89535	-5.0745
cg07083818	-1.55634	-1.87704	-1.5005	-1.52892	-1.59759	-1.46534	-3.12538	-2.81676	-2.82037
cg02722808	-3.53474	-3.28612	-3.40692	-3.52537	-3.65629	-3.66637	-4.63831	-4.35543	-4.53055
cg23217940	0.490564	0.329277	0.289372	0.295099	0.401801	0.430731	-0.759868	-0.537481	-0.806939
cg18917486	3.34298	3.12952	3.4618	3.29749	3.26834	3.33199	2.31893	1.99504	2.0819
cg12559925	3.48901	3.56145	3.38089	3.29766	3.0671	3.13369	2.4244	2.09045	1.91008
cg19273995	-2.11696	-1.98802	-1.8154	-1.74676	-2.05327	-1.98322	-0.660741	-0.836404	-0.435463
cg07992500	3.80767	3.70839	3.61478	3.505	3.87931	3.53339	1.35658	2.24745	1.746
cg25597366	1.94782	2.092	2.26344	2.33436	1.74183	1.8565	0.140962	0.657563	0.218439
cg06164260	-3.02133	-3.10676	-3.02311	-3.11096	-3.20675	-3.20304	-4.19057	-3.94688	-3.97383
cg24597131	1.23889	1.24195	1.23168	1.42107	1.15919	1.39873	0.110399	0.315669	0.161334
cg11031737	-1.41483	-1.61831	-1.19389	-1.36413	-1.51205	-2.00575	-3.22531	-2.92995	-3.30289
cg19409254	-3.60564	-3.62043	-3.36543	-3.60883	-3.56711	-3.77791	-5.00764	-4.72781	-4.61693
cg11134334	-0.329565	-0.252676	-0.913195	-1.8833	-1.51628	-1.1302	-3.21215	-2.86041	-2.48082
cg12313969	-0.625333	-1.5641	-1.52164	-1.45949	-1.7566	-1.17237	-3.7506	-3.3641	-3.66297
cg11492288	-1.64059	-1.11236	-1.08364	-1.49723	-1.69617	-1.85672	-3.42033	-2.81338	-3.09427
cg03535079	1.68092	1.17148	1.33882	1.21092	1.18215	1.27847	-0.415338	-0.553723	-1.37768
cg14077111	3.07166	2.35145	2.24459	2.04827	1.73502	2.09934	0.755947	0.445657	0.288659
ch.2.71774667F	-5.3209	-5.37411	-4.99603	-4.30422	-4.28098	-4.33384	-4.12682	-3.95556	-3.73015
cg25655489	0.133275	0.820369	-0.019033	0.145234	0.34297	-0.00265486	-2.08588	-1.5796	-1.6437
cg24522654	-1.42814	-1.00702	-0.991965	-0.978554	-0.978554	-0.579029	-2.85962	-2.67693	-2.52518
cg17316966	1.03802	1.01004	0.999051	0.925766	0.789037	0.898178	-0.361884	-0.070735	-0.701189
cg06433467	1.37975	0.946979	0.980086	1.03598	0.880304	1.11992	-0.183909	-0.164293	-0.45941
cg22899000	1.33814	1.34478	1.24788	1.32525	1.63316	1.39768	0.279371	-0.0170479	-0.157988
cg03453572	2.57539	2.53736	2.45498	3.05745	2.9004	3.27401	3.62572	3.93189	3.66491
cg19725377	-2.07008	-1.94315	-2.40452	-2.20271	-2.39631	-1.77927	-3.7782	-3.98891	-3.69063
cg11211952	1.12125	1.24975	0.897976	1.09119	0.704098	1.18987	-0.229335	-0.677826	-0.540134
cg10123201	-1.01724	-1.07923	-0.792317	-0.357242	-0.677999	-0.633362	0.420208	0.22404	0.169795
cg04674421	1.45514	1.29929	1.15148	1.4895	1.39288	1.78485	0.135676	-0.138333	-0.249535
cg00913954	-3.40757	-3.34052	-3.46912	-3.3791	-3.32926	-3.62109	-4.42724	-4.38619	-4.49571
cg10864794	-2.41449	-2.71807	-2.83391	-2.59642	-3.10761	-2.69909	-4.14513	-4.04874	-4.18285
cg23484741	1.35742	1.20347	1.41771	1.51124	1.20746	1.35002	0.244111	-0.130589	0.140267
cg25119946	4.13676	4.02497	4.21532	4.3597	4.29513	4.2705	3.03751	3.26145	3.13109
cg19440115	-2.31805	-2.18315	-1.89024	-2.05208	-2.32124	-2.6046	-4.19242	-3.64152	-3.81257
cg10220068	-0.646859	-0.35446	-1.37432	-1.76429	-1.19853	-2.20384	-3.44391	-3.32121	-3.62947
cg18737349	-0.771778	-1.3981	-0.440927	-1.05553	-0.337398	-1.34316	-3.33475	-3.62997	-3.47228
cg26964636	-0.675892	-1.4194	-0.934778	-1.18843	-1.40584	-0.526048	-3.80082	-3.22279	-3.3044
cg12067423	-1.73849	-1.78293	-1.69168	-1.41668	-1.53823	-1.56578	-0.746583	-0.863701	-0.868035
cg16638092	-0.591034	-0.623484	-0.600931	-0.520079	-0.487058	-0.441562	-1.59818	-1.48607	-1.41339
cg11946165	2.0225	2.09641	2.02579	1.60227	1.8552	2.2373	-0.0118795	0.628356	0.267057
cg25623459	-3.35049	-3.36474	-3.25429	-2.92448	-2.61527	-3.11898	-2.13283	-2.11511	-1.95498
cg23314893	-0.336254	-0.00561347	-0.0095676	0.17005	-0.21262	-0.320992	-2.50411	-1.77168	-2.77655
cg01546047	-1.64392	-1.2749	-1.2428	-1.83761	-2.25576	-1.94515	-2.65851	-3.01146	-2.94096
cg20168495	-2.00834	-1.06857	-1.13795	-1.54491	-1.4447	-0.823935	-3.91833	-3.7435	-3.72676
cg23417096	-0.871134	-1.17092	-0.857383	-1.15688	-0.905621	-1.17838	-2.06252	-2.33984	-2.42937
cg14517133	0.346529	0.493753	0.534208	0.200092	0.414357	0.386163	-0.78548	-0.816232	-1.34535
cg13392885	-1.98699	-1.64304	-2.15934	-1.44816	-1.59582	-1.63382	-3.25366	-3.13515	-3.40556
cg00496462	0.687562	1.07345	0.734242	0.853525	0.608718	0.889824	-1.21935	-0.563525	-0.719798
cg14415629	-2.96152	-3.3588	-3.28364	-3.2442	-3.54609	-3.02222	-4.52978	-4.66338	-4.70643
cg11960655	0.64062	0.907874	0.856042	0.963494	0.35076	0.463306	-1.88171	-0.955135	-2.00457
cg27232494	2.00553	2.19095	2.2531	2.3096	2.27557	1.97274	1.04778	0.841547	0.641105
cg07357716	0.855755	0.455974	0.778524	0.663438	0.856742	0.774403	-0.48944	-0.716528	-0.426501
cg22004693	-2.3966	-2.58371	-2.88968	-3.14101	-2.70887	-3.25429	-4.11728	-4.14676	-4.16033
cg19884556	0.560413	0.568677	0.771341	1.10439	0.453616	0.691511	-0.851951	-0.743195	-1.01699
cg20651644	0.0391707	0.359306	0.328406	0.0370588	-0.17988	0.262185	-1.14282	-1.76648	-1.31746
cg18882687	-0.00795697	0.562577	0.728669	-0.0225302	0.657635	0.895152	-2.56744	-1.78301	-2.72504
cg24394624	-2.43735	-2.60235	-2.62263	-2.47017	-2.70899	-2.57808	-3.64939	-3.9953	-3.61286
cg12107072	0.0922039	0.343242	0.154152	0.480783	0.206816	0.62936	-1.56828	-1.21946	-1.04259
cg10884544	-2.06496	-2.05418	-2.04469	-1.8752	-2.01818	-2.11712	-3.47926	-3.0745	-3.12405
cg10039523	-1.19069	-0.964021	-0.493497	-1.88826	-1.88494	-2.31631	-2.51941	-3.18331	-3.04587
cg04236915	1.33042	0.926919	1.08099	1.24352	1.12264	1.36885	-0.83921	-0.160301	-0.478621
cg09606564	-3.2881	-3.21984	-3.22822	-3.2244	-3.4254	-3.51626	-4.57917	-4.20187	-4.39536
cg00986910	0.162374	0.330623	-0.768343	-0.201315	-0.0260343	-0.292755	-2.16944	-2.3807	-2.55025
cg17804356	-0.674626	-0.552261	-0.791793	-1.50441	-1.70118	-1.30337	-1.82833	-1.8167	-2.10428
cg14043316	-1.17574	-1.52566	-1.4011	-1.16741	-1.03021	-1.21889	-2.42902	-2.43388	-2.39996
cg14422093	0.0407609	0.0579797	0.19575	-0.0805614	0.138078	0.0888022	-0.78389	-0.994696	-1.02096
cg25407528	2.29415	2.33735	2.12182	2.39982	2.58599	2.40219	1.28309	1.32232	1.2431
cg07868561	1.13898	1.20488	0.892472	0.43187	0.653168	-0.00344845	-1.18109	-0.861427	-0.45667
cg22761483	1.89593	1.51435	1.59532	1.93419	1.40945	2.09952	-1.15912	-0.773739	-0.128432
cg14127046	-3.52123	-3.59554	-3.4227	-3.36695	-3.37711	-3.67716	-4.57176	-4.59074	-4.51403
cg03758697	0.192214	-0.0428639	0.157434	-0.0515738	-0.0670314	-0.0713345	-0.875767	-0.777107	-0.813436
cg16479476	-4.39638	-4.06122	-4.27372	-4.20187	-4.26502	-4.48119	-5.42327	-5.27851	-5.47992
cg11791922	0.347463	0.407206	0.711196	-0.175479	0.457374	0.287542	-1.10681	-1.26265	-0.943539
cg14776168	1.23551	0.734955	0.945767	0.687962	0.776721	0.829083	-0.367449	-0.253161	-0.698421
cg26568756	-1.11128	-0.891854	-0.929027	-0.185419	-0.218498	-0.372278	-0.050522	-0.0046471	-0.011523
cg19835796	1.98364	1.50096	1.95314	1.39879	1.63884	1.96508	0.33653	-0.103342	-0.205457
cg05499736	3.45634	3.80107	3.723	3.56178	3.8617	3.79811	2.20097	1.36223	1.26076
cg08651590	-2.67867	-2.89804	-2.36064	-2.65703	-2.58569	-3.06867	-4.20725	-4.22901	-4.04951
cg00672802	-3.23433	-3.10648	-3.26285	-3.09882	-3.27334	-3.11503	-4.09433	-4.1274	-4.10336
cg12743165	2.31191	1.8773	2.06426	2.63108	2.66983	2.96254	3.30312	3.51895	3.7495
cg26835798	3.62987	2.99138	3.18111	2.72367	2.77205	3.08198	1.84009	1.38141	1.38434
cg14206056	3.13562	3.17064	3.18288	3.11058	3.41502	3.13151	2.22103	1.9827	2.11201
cg00288598	1.75521	1.62506	1.75929	1.46047	1.88337	1.24853	-0.079421	0.29715	-0.386356
cg07764334	4.33128	4.06417	4.05507	4.14576	4.02189	4.16942	2.7553	2.7737	2.10194
cg24941342	3.8573	4.3232	3.74238	3.62955	3.83136	3.66338	2.69093	2.3365	2.50052
cg13446584	-1.14093	-1.10502	-0.925683	-0.843222	-1.26884	-1.95846	-3.1027	-3.24459	-3.07286
cg25992382	-3.63387	-3.68843	-3.54238	-3.23642	-3.53836	-3.47822	-4.71121	-4.65552	-4.55923
cg07168060	-0.394472	-0.280656	-0.312044	-0.522626	-0.465159	-0.421084	-1.67162	-1.26909	-1.34189
cg13670898	-2.39546	-2.13283	-2.26381	-2.4734	-2.14189	-1.9617	-3.44294	-3.59004	-3.64631
cg19043800	-0.0377767	0.671827	-0.100408	0.225381	-0.0141285	0.341103	-2.9263	-1.96147	-2.02708
cg19778647	-1.61251	-2.04676	-0.990548	-1.5015	-1.72521	-1.11067	-3.67842	-3.74582	-3.79596
cg14191024	4.14939	4.11947	3.94589	3.94616	4.029	3.89815	2.92477	3.12996	2.69237
cg14851460	4.05856	3.99799	3.8352	3.46801	3.62398	3.72608	1.50612	2.53286	1.97841
cg20364025	0.346941	0.426401	0.474426	0.618545	0.864335	0.63059	1.46825	1.54166	1.30607
cg03286535	-3.60242	-3.36239	-3.43227	-3.62179	-3.78131	-3.74388	-4.59289	-4.35338	-4.4928
cg11554335	-3.68688	-3.62271	-3.6752	-3.77429	-3.53275	-3.65601	-4.73348	-4.57747	-4.54188
cg16444607	-0.710013	-0.879893	-0.993928	-0.625333	-0.821553	-0.937725	-1.98901	-2.03137	-2.38015
cg14338073	3.77581	3.33033	3.62002	3.34995	3.59593	3.57981	2.40733	1.90392	2.07041
cg00790071	-0.592092	-0.457754	-0.420245	-0.753475	-0.239409	-0.699208	-1.95051	-1.66721	-1.9241
cg01816186	0.514765	0.48436	0.639724	0.555261	0.617369	0.70929	-0.336866	-0.299081	-0.398639
cg17958516	0.235934	0.25994	0.248991	0.390194	0.162566	0.442094	-1.24984	-0.79156	-1.39864
cg05755408	1.03591	0.581041	0.982175	0.877885	0.804172	0.785788	-0.325231	-0.293022	-0.245966
cg07321993	2.32272	2.36847	2.61068	2.53561	2.51605	2.18924	0.324696	1.11689	0.685162
cg23823000	-0.189894	-0.425444	-0.557558	-0.398688	-0.563355	-0.516133	-1.57675	-1.3625	-1.54193
cg16144864	-4.18568	-3.92685	-3.88361	-4.14003	-4.11455	-4.23939	-5.09474	-4.94502	-5.24904
cg00504569	-1.86135	-1.57362	-1.44352	-1.48074	-1.18951	-1.22445	-0.184286	-0.253632	-0.516689
cg01973676	1.9644	1.83123	1.79605	1.85981	1.75211	1.86663	0.675385	0.888854	0.364979
cg25727093	-4.11908	-4.16432	-3.97854	-4.13274	-4.11186	-3.89641	-4.98644	-5.15684	-5.09029
cg01647204	-3.71319	-3.60883	-3.48287	-3.58846	-3.57898	-3.88071	-4.67384	-4.58779	-4.71135
cg16125214	2.75727	2.66289	2.27365	2.41466	2.65886	2.94316	1.06982	1.14868	0.784149
cg21940640	-4.03438	-3.8258	-4.03959	-4.00002	-4.09914	-3.99188	-5.0127	-4.81614	-4.9472
cg18810022	1.09392	0.905525	0.942613	0.959939	1.28754	1.55587	-0.860732	-0.297405	-0.690383
cg01643712	2.26362	1.9612	1.70289	1.82526	1.8388	2.45117	-0.511404	0.257006	-0.087777
cg09874659	-1.40988	-0.101951	-0.452987	-0.781361	-0.828682	-0.995569	-3.09737	-3.36194	-2.92032
cg20169521	-1.79577	-2.01657	-2.00504	-2.10319	-1.62705	-1.30085	-3.76798	-3.46968	-3.55292
cg07474842	-2.66135	-2.4712	-2.19884	-1.81734	-2.04494	-2.2469	-3.73487	-3.74024	-3.99109
cg12876620	0.931334	0.730751	0.781598	0.49955	0.89756	0.749691	-0.436587	-0.227019	-0.285857
cg26531231	2.1729	2.50773	2.15069	2.04224	2.08379	2.25532	1.19214	1.02393	0.770874
cg19979108	-2.31542	-2.00062	-2.04784	-2.21901	-2.00168	-2.69627	-3.73477	-3.53064	-3.82619
cg20528837	-0.550685	-0.480121	-0.0446236	-0.642013	-1.16084	-1.09275	-1.77908	-1.914	-2.00942
cg15998505	0.677964	0.366286	0.39137	0.625004	0.608181	0.67065	-1.21079	-0.651329	-0.774299
cg14106046	-1.08843	-1.63215	-1.06796	-0.889654	-1.55873	-1.13356	-2.99818	-2.88651	-3.11537
cg01262952	0.569763	0.636578	0.329035	0.333983	0.114759	0.517431	-1.92072	-0.932116	-1.69124
cg14244636	-2.37513	-2.32235	-2.39832	-2.58601	-2.25369	-2.0078	-3.55012	-3.61854	-3.62674
cg12338137	4.3079	4.48008	4.21496	4.31959	4.16602	4.33704	3.10276	3.35362	3.36874
cg02463022	-2.20919	-2.10395	-2.38789	-1.31679	-1.75762	-1.55011	-3.34299	-3.40842	-3.44026
cg19207017	4.16563	3.91013	3.69869	3.84178	3.89038	4.27081	2.54172	2.3755	1.96726
cg19850931	0.334745	0.573552	0.934234	0.332505	0.499467	0.698403	-1.25161	-1.97389	-1.08762
cg05705335	-3.81419	-3.7923	-4.24904	-3.98329	-4.01324	-4.05803	-5.17649	-5.0868	-5.06924
cg03536961	1.12621	1.4584	1.16678	1.41355	1.3364	1.54542	-1.80086	-0.634816	-0.746156
cg08939850	-1.76513	-1.704	-1.49102	-1.78272	-1.48319	-1.61493	-2.93467	-2.87505	-2.62059
cg05594356	0.905116	0.8881	0.917523	0.996243	0.904637	1.18181	-0.203027	-0.132138	-0.604104
cg00449482	0.288825	0.669549	0.637919	0.0309187	-0.166178	0.122904	-0.98179	-0.593681	-0.728467
cg25738326	-3.42312	-3.26574	-3.27134	-3.23242	-3.31563	-3.15915	-4.23434	-4.19233	-4.15506
cg02739280	-3.38216	-3.3121	-3.45314	-3.45541	-3.36611	-3.42518	-4.56307	-4.20392	-4.38475
cg23782866	1.74904	1.9066	1.84368	1.62177	1.85766	1.79961	0.912448	0.643833	0.459472
cg13724550	-4.47711	-4.33384	-4.24859	-4.24374	-4.07903	-4.24114	-5.54896	-5.26003	-5.3333
cg19408207	1.07697	0.550503	0.795278	0.34833	0.553528	1.32402	-1.07129	-1.38617	-1.513
cg20464884	4.27595	4.2946	3.82696	4.24623	4.48311	3.71208	2.48225	2.42459	2.27822
cg12447928	2.72253	2.90066	3.08573	3.23318	3.2873	3.30528	1.34317	1.61264	1.87576
cg23986590	-2.48929	-2.45387	-2.37266	-2.4071	-2.78863	-2.77687	-4.18555	-3.63256	-3.73373
cg25066772	3.59773	3.57762	3.23656	3.6038	3.83132	3.75281	2.3197	1.65503	1.8669
cg05438378	-0.280972	-0.0743449	-0.218313	-0.143678	-0.061759	-0.266726	-1.06954	-1.09397	-1.21854
cg19000647	-1.59982	-1.33461	-1.72989	-1.35698	-1.15059	-1.5556	-0.417002	-0.295523	-0.333381
cg14117392	-3.49781	-3.51384	-3.55925	-3.63172	-3.83256	-3.70867	-4.43958	-4.5232	-4.84514
cg16121206	-2.00346	-1.87876	-2.00027	-2.02295	-2.42408	-2.08552	-3.18619	-2.94816	-3.2481
cg01183244	4.4306	4.58562	4.53284	4.5755	4.14626	4.4815	3.24626	3.50701	3.31132
cg13488013	-4.19357	-4.34799	-4.19483	-4.25913	-4.23359	-4.29517	-5.09426	-5.07374	-5.0453
cg09583374	3.71273	3.71336	3.36391	3.32971	3.20821	3.35323	2.63006	2.50658	2.46438
cg26871180	1.29022	1.31527	1.79056	1.50326	1.10879	1.50621	-0.0376098	0.10459	0.108664
cg06287548	-2.70253	-2.8228	-2.47098	-2.38625	-2.6325	-2.55947	-3.64499	-3.87092	-3.98048
cg13575139	0.281477	0.264832	0.240802	-0.123263	-0.13552	-0.311294	-3.43604	-1.70982	-2.65655
cg13783323	-2.25476	-2.10518	-1.97969	-1.54294	-1.80068	-1.70474	-3.39269	-3.14118	-3.09493
cg02134022	-2.77855	-2.9931	-2.98058	-3.02205	-3.09114	-3.43896	-3.96535	-4.29149	-4.1741
cg00285620	2.74922	2.73698	2.63941	2.13047	2.67535	2.62667	1.48718	1.43397	1.17965
cg03325407	-1.19116	-1.21935	-1.55069	-0.83528	-0.739692	-0.69356	-0.257283	-0.314982	-0.319069
cg10594543	4.19015	3.89071	3.98673	3.97546	3.87078	4.36941	2.77525	2.50261	2.19731
cg16845126	1.89006	1.83325	1.71401	1.60396	1.69318	1.73795	0.916414	0.533872	0.395977
cg23254045	0.994137	1.58523	1.46618	1.20525	1.06265	1.02149	-1.06195	-0.131171	-0.611026
cg17575314	-1.66031	-1.5243	-1.2353	-1.16958	-1.27135	-1.30126	-3.44032	-2.68987	-3.03295
cg24065641	1.25312	1.49315	1.42908	1.14722	1.30114	2.12634	-0.449337	-0.476267	-0.511623
cg10397932	-4.4294	-4.30088	-4.51803	-4.31914	-4.36205	-4.21208	-5.37655	-5.24262	-5.31714
cg10233454	-3.97281	-3.87557	-3.97684	-4.12977	-4.15694	-3.98166	-4.84439	-4.72674	-4.85414
cg27638057	1.32473	1.45833	1.4207	1.69439	1.39674	2.14356	-0.887934	-0.124409	-0.406359
cg24686189	-4.40571	-4.44279	-4.36597	-4.07059	-4.41717	-4.40825	-5.63002	-5.37793	-5.80407
cg15895121	-3.68313	-3.57396	-3.66588	-3.64368	-3.66273	-3.58436	-4.45899	-4.65713	-4.44279
cg21332304	3.06972	2.15337	2.37027	2.41746	2.31963	2.68079	0.830068	0.601032	0.370561
cg11888982	1.042	1.05028	0.940333	1.17195	1.19177	1.31795	-0.498615	-1.59368	-0.784769
cg07145921	0.558234	0.407825	0.747711	0.0953772	0.0586271	0.176503	-0.648792	-0.413737	-0.38449
cg22064048	-1.19775	-0.90139	-1.04554	-1.02322	-1.88934	-1.99823	-3.1833	-3.09577	-2.8308
cg24872815	-0.631199	-0.853188	-0.747381	-0.40101	-1.73466	-0.488124	-3.36895	-3.17151	-3.22736
cg09698395	-2.25149	-2.26756	-2.5243	-2.19954	-2.03444	-2.73336	-4.4495	-3.86785	-3.97823
cg05647733	-3.63781	-3.49098	-3.39905	-3.41763	-4.13207	-3.88611	-4.89182	-4.93708	-4.97685
cg12648671	1.32634	1.1926	1.42808	0.645828	0.813819	0.678133	0.064712	0.125326	0.45174
cg05287372	1.93857	2.9396	1.55804	1.76767	1.70255	1.46475	-0.274969	-0.997292	-0.392277
cg22556768	2.29248	2.49457	2.02259	2.1942	2.43651	2.70885	0.945153	0.602119	0.330121
cg18407864	-2.63162	-2.66929	-2.67456	-2.33524	-2.54362	-2.35212	-1.81629	-1.8449	-1.72864
cg15736994	0.702379	0.656105	0.666572	0.926342	0.590169	1.29948	-1.37422	-0.823623	-0.811043
cg17329760	1.78739	2.36763	2.19122	1.95239	1.85754	1.87154	0.225298	0.743558	0.762162
cg01626885	-2.03369	-1.8785	-1.68113	-1.79171	-1.89832	-2.06098	-3.05936	-2.90752	-2.85871
cg12165841	1.55003	1.42054	1.23949	0.92252	1.04872	1.15865	-0.667433	-0.00996831	0.0800532
cg11285496	-3.09483	-2.97726	-2.57107	-2.37806	-1.91461	-1.80016	-0.832013	-0.734132	-1.419
cg15442737	-1.67236	-1.98179	-1.69812	-1.79301	-1.82186	-2.14586	-3.35425	-2.87072	-3.16256
cg14254480	0.754227	0.753752	0.876487	0.442707	1.1508	0.701391	-0.736023	-0.521897	-0.586964
cg05827190	2.6336	2.55941	3.36681	2.81438	2.28184	2.07427	0.965827	0.572808	0.300078
cg06579738	0.602101	0.856563	0.777186	1.04111	0.85971	0.777186	1.63739	1.79304	1.85865
cg07408148	4.67743	4.34972	4.14391	4.40743	4.37708	4.30161	3.28496	3.23064	3.21818
cg19321887	1.01858	1.03637	0.908122	0.973963	0.912058	0.867256	-0.0227532	0.0795515	0.228467
cg13206932	-1.47618	-1.27203	-1.40937	-1.15663	-1.15347	-1.35261	-2.25754	-2.27994	-2.31308
cg11958234	-2.0178	-2.21958	-1.88542	-2.12929	-2.5357	-2.33486	-3.35148	-3.13192	-3.16219
cg25406518	0.575833	0.466779	0.676324	0.37922	0.601779	0.408514	-0.596922	-0.311241	-0.403773
cg27150476	-2.09153	-2.14037	-2.11684	-2.19832	-2.11867	-2.21186	-3.042	-2.88745	-2.88413
cg03425782	-3.93564	-3.75933	-4.05741	-4.02183	-3.89907	-4.05272	-4.93134	-4.92283	-4.77596
cg01165817	3.07993	2.26496	2.53959	2.50731	2.79686	2.72643	1.15517	0.919301	0.986835
cg23845009	3.69243	4.08515	3.68303	3.84301	3.6195	3.46132	2.62582	2.64509	2.60281
cg21531389	-3.57407	-3.48005	-3.57407	-3.53631	-3.47761	-3.60516	-4.49048	-4.28352	-4.43745
cg10936999	-2.37801	-2.3282	-2.06143	-2.02611	-2.0879	-2.10998	-1.25089	-1.19676	-1.39142
cg07359183	-1.64209	-1.03819	-1.02884	-1.41449	-1.06441	-2.09863	-3.8519	-3.28421	-3.43253
cg16797473	-0.652769	-0.740488	-0.656753	-1.14832	-0.79027	-1.08806	-2.03971	-1.63748	-1.8242
cg26927232	0.0887867	-0.485151	0.00742995	-0.0669717	-0.4374	-0.210582	-1.62175	-1.38394	-1.65642
cg04039799	0.492004	0.299104	0.420665	0.205183	0.323816	0.43187	-0.45091	-0.514137	-0.679016
cg21690921	1.33421	1.36434	1.79424	1.5238	1.48343	1.55227	0.347725	0.447853	0.370685
cg26618903	-3.80708	-3.90347	-3.80347	-3.90246	-3.72272	-3.90403	-4.66853	-4.64464	-4.75747
cg03275851	3.5098	3.24273	3.25948	3.52275	3.20963	3.61304	2.29533	1.89523	1.88805
cg06034336	2.17616	2.04232	1.77333	2.22393	2.07909	2.84324	0.325319	0.492046	0.322079
cg18560551	2.00332	2.65081	2.82626	2.65226	2.62901	2.75871	1.05222	0.812828	0.773131
cg12469001	-4.45476	-4.5465	-4.43745	-4.13655	-4.06076	-4.19969	-5.23837	-5.47609	-5.35408
cg02838877	-0.525385	-0.281194	-0.444373	-0.755491	-0.772586	-0.990263	-1.85252	-1.36425	-1.62476
cg21199093	-1.08112	-0.618234	-0.884297	-0.878599	-0.643048	-0.678323	-2.1116	-2.79275	-2.94167
cg00805193	0.0719227	0.102869	0.303601	0.0868506	0.119333	-0.192217	-0.84525	-0.897584	-0.790324
cg08035694	-2.62497	-3.07341	-2.70485	-2.94823	-3.11071	-3.18871	-4.05488	-3.89911	-3.89047
cg10736330	1.75222	2.17657	2.63911	2.47792	2.75074	2.47838	0.393833	-0.668783	-0.0792726
cg02293775	-0.806716	-0.800414	-0.772375	-0.864629	-0.667975	-0.79529	-2.13301	-1.6356	-2.0209
cg07808701	3.23053	3.01108	2.92424	2.38509	2.83406	2.26843	0.700138	1.22159	1.59722
cg22805381	-3.97684	-4.06399	-3.97512	-4.35795	-4.17051	-4.22711	-4.80145	-4.82099	-4.84087
cg07901003	-0.303971	0.0103055	-0.139871	-0.522884	-0.515578	-0.454153	-1.30169	-1.03281	-1.08286
cg06267075	-3.00956	-2.94031	-3.03342	-2.72789	-2.65682	-2.7484	-3.7139	-3.83407	-3.83102
cg17004906	-2.13938	-1.4596	-1.74019	-1.27378	-0.969524	-0.875025	-0.429657	-0.252336	-0.258571
cg11830694	0.258698	0.600016	0.943362	0.758615	0.922346	0.540873	-1.30379	-1.49524	-0.793265
cg24328944	2.62318	2.44336	2.58015	2.35315	2.15728	2.15588	1.67514	1.71602	1.58895
cg20931951	-0.579029	-0.693504	-0.710426	-0.692153	-0.913195	-0.641946	-2.01364	-1.79301	-1.56003
cg12058064	-3.76977	-3.80546	-3.81092	-4.14826	-4.44636	-4.14665	-4.74694	-4.80386	-4.65471
cg07908039	0.487803	0.566693	0.40401	0.408939	0.522931	0.465076	-0.295145	-0.299735	-0.372957
cg25952192	-4.37719	-4.28841	-4.27214	-4.29724	-4.51421	-4.31765	-5.09895	-5.37062	-5.31184
cg13753946	0.00503848	-0.037922	0.066112	0.229289	-0.0455124	0.135885	-2.30338	-1.2878	-1.71931
cg12972064	-0.293022	-0.19559	0.221104	-0.432856	-0.447946	-0.169827	-1.88576	-1.30039	-1.59569
cg07257747	2.2625	2.57384	2.24129	2.63471	2.02526	1.83114	0.624273	0.889205	0.603947
cg06743312	-3.44204	-3.55599	-3.45011	-3.40284	-3.52378	-3.67914	-4.41917	-4.50815	-4.30083
cg27221631	1.29612	0.758872	0.728611	0.878807	0.71878	1.07018	-0.587333	-0.311406	-0.67217
cg08285677	-2.71955	-2.63757	-2.80891	-2.75034	-2.83736	-3.12198	-3.74765	-3.70033	-3.67735
cg24506394	3.50501	3.63515	3.47152	3.32949	3.40919	3.8412	2.1109	2.12299	1.44711
cg20332503	2.56591	2.0208	1.58222	1.92487	2.06759	2.3499	0.281032	0.147534	0.298562
cg10603136	3.87787	3.66258	3.19038	3.4361	3.27937	3.82684	2.12418	1.89101	1.881
cg07339236	0.137041	-0.0848273	-0.643179	-0.459615	-1.43301	-0.160657	-2.72869	-2.63288	-2.67251
cg00623826	3.32628	4.92936	3.96145	4.47442	4.35712	4.11887	1.60769	1.22562	1.30521
cg11770323	-3.86414	-3.99389	-3.8345	-4.05529	-4.07441	-4.32523	-4.76598	-4.95434	-5.11302
cg01597342	0.544761	0.715328	0.591943	0.55971	0.693129	0.83089	-1.27502	-1.27379	-0.492783
cg08734527	-1.4613	-1.43106	-1.27547	-1.22368	-1.04722	-1.44144	-3.15598	-2.47295	-2.85887
cg13242871	-1.32436	-1.18188	-1.21381	-1.41266	-0.892502	-1.47041	-2.69754	-2.39352	-2.59297
cg06961086	-1.33914	-1.57982	-1.29348	-1.56445	-1.85227	-1.71417	-2.4127	-2.33228	-2.42464
cg11779299	2.27782	1.91018	1.86144	1.62794	1.38399	2.00875	0.583785	0.657299	0.629768
cg24498636	-3.38003	-3.1443	-3.27355	-3.35992	-3.35674	-3.44238	-4.30091	-4.06054	-4.41227
cg22893755	-2.00625	-2.48413	-1.8829	-2.8619	-2.79777	-2.75071	-3.51819	-3.31094	-3.3457
cg02360001	0.246538	0.393283	0.599558	0.856698	0.928945	0.365607	-1.60881	-0.895307	-1.3625
cg18300008	-1.25161	-1.01174	-0.875418	-1.60881	-1.72864	-1.14909	-2.56219	-2.8853	-2.34561
cg20457051	2.51545	2.22472	2.53529	2.28765	2.62	2.97182	1.15154	0.825601	0.883543
cg24251218	2.19095	1.70471	1.88691	1.56923	1.78394	2.17674	0.566938	0.406337	0.537797
cg22366897	3.01491	2.85099	3.01434	2.12244	2.45169	2.24171	1.9258	2.01922	1.65672
cg00251358	1.72498	1.34711	1.46253	1.70309	1.76364	1.4783	-0.14775	-0.786702	-1.5265
cg22586603	3.90081	3.5378	3.47845	3.73632	3.45795	3.97492	2.2	2.05568	1.46844
cg00328219	-0.522118	-0.806069	-0.712122	-1.3245	-1.03241	-0.268117	-2.43874	-3.17781	-2.97403
cg09548718	1.49087	1.11947	0.900695	1.28	1.62476	1.29443	-0.143544	-0.31324	-0.0817034
cg07399209	4.07208	4.31966	4.38672	4.38808	4.27288	4.35823	3.08503	3.38833	2.97515
cg08333463	2.83872	2.23546	2.23116	2.56038	2.68637	2.7541	1.12874	1.14624	1.06502
cg04633676	-2.91156	-3.04684	-2.7576	-2.76421	-3.04721	-3.06083	-3.86462	-4.08057	-4.28004
cg06380401	3.33368	3.46944	3.3409	3.47859	3.73956	2.88449	1.36973	1.86966	1.75287
cg01965380	-0.340369	0.425455	0.0631048	0.401431	0.281538	-0.215809	-2.41578	-1.73762	-1.7913
cg26829395	0.0719433	-0.100408	-0.0346197	-0.0541725	-0.30755	0.242411	-1.94171	-1.20869	-1.72628
cg08893087	0.9784	0.659966	0.314865	0.598564	0.612717	0.350581	-1.95258	-0.960837	-2.17688
cg15087178	-1.26059	-1.4855	-0.878599	-1.42962	-1.21956	-1.37432	-2.51797	-2.34701	-2.603
cg25828963	0.993869	1.1779	1.02466	1.31123	0.825821	0.636171	-0.927948	-0.240507	-0.650804
cg03601886	-1.61556	-1.76225	-1.60501	-1.39233	-1.40714	-1.38937	-0.592059	-0.776134	-0.902373
cg03290871	2.52614	1.97483	2.08759	1.66056	1.56193	1.58194	1.06213	1.06611	1.00366
cg21546522	-3.13234	-3.0264	-2.97145	-3.05854	-2.88137	-3.23604	-3.97216	-3.97095	-3.98738
cg24166463	1.41317	1.30946	1.26444	1.44538	1.4988	0.778651	-0.265958	0.0058683	-0.222354
cg07786355	2.57187	2.59376	2.72675	2.7585	2.38129	1.81691	0.529967	0.991393	0.978305
cg03162721	1.50278	1.23243	1.20673	1.13953	1.16063	1.22738	0.482482	0.324794	0.218784
cg20893936	1.70903	1.87815	1.36484	1.49655	1.70136	1.45672	0.106298	-0.0993876	-0.890033
cg01012026	-0.40699	-0.457121	-0.180985	-0.653442	-0.442456	-0.406589	-1.6841	-1.29574	-1.40372
cg25587431	-1.71131	-1.25738	-1.90881	-1.71034	-1.87538	-1.00615	-3.7503	-3.34634	-3.65865
cg18736448	-3.82054	-3.68876	-3.75851	-3.73898	-3.74941	-3.67706	-4.60188	-4.45988	-4.59271
cg27367142	-2.58339	-2.67893	-2.09825	-1.40584	-1.7867	-1.88783	-1.01073	-0.739002	-1.08797
cg09217644	-1.91357	-1.97948	-1.9592	-0.795537	-1.51606	-0.764784	-0.445142	-0.450528	-0.532982
cg14403090	2.29339	2.04248	1.93779	1.96172	1.83557	2.57751	0.602206	0.58801	0.599302
cg06758448	-3.07289	-2.8955	-2.99161	-2.8827	-3.01085	-2.89047	-3.74116	-4.04749	-3.95061
cg21827203	-0.4174	-0.134894	-0.638239	-0.434549	-0.458376	-0.545613	-2.95073	-1.81214	-2.45511
cg09492693	2.78147	3.19171	2.68784	3.04634	3.19387	3.20495	1.5716	1.5362	0.938121
cg26340725	-2.6429	-2.53733	-2.48439	-2.39122	-2.68588	-2.75576	-4.07242	-3.72201	-3.56444
cg09644157	-1.67636	-1.38346	-1.58055	-1.54788	-1.43106	-1.42527	-2.6149	-2.35454	-2.56773
cg03704073	3.03304	3.26025	3.54601	3.08236	3.1902	2.37456	1.47039	1.5757	1.65835
cg17591816	1.72477	2.04729	1.74887	2.08136	1.45412	2.20373	0.341276	-0.244398	0.181277
cg16352830	-0.866995	-0.907768	-0.965162	-1.05478	-1.4066	-1.08206	-2.39832	-1.85586	-2.26867
cg01056400	-0.414162	-0.625121	-0.501082	-0.404565	-0.396543	-0.493703	-2.4345	-1.8382	-1.64877
cg03975447	-2.57744	-2.56285	-2.7	-2.65227	-2.63492	-2.74362	-3.97075	-3.44455	-3.94673
cg26780125	-3.66239	-3.53921	-3.60734	-3.42427	-3.8647	-3.87811	-4.63132	-4.92755	-4.72585
cg12263377	0.823025	0.755999	0.452306	0.285716	0.494038	0.459537	-0.294379	-0.460148	-0.70959
cg04992757	-1.60351	-1.66245	-1.85714	-1.11736	-1.30145	-1.09147	-0.69202	-0.571947	-0.87315
cg23729407	3.26108	3.07631	2.87506	2.43838	2.94975	3.16905	1.73962	1.38031	1.40343
cg20885569	2.1859	2.0327	2.31497	1.62291	1.55264	1.37393	1.30422	1.2368	1.22239
cg04478875	0.483626	0.315066	0.430448	0.099529	0.12756	-0.0140045	-0.327292	-0.565231	-0.496009
cg26451345	3.46203	3.37094	3.57165	3.31684	3.65936	3.60093	2.49792	2.5656	2.45266
cg10061805	2.01811	1.78436	1.72392	1.41115	1.52493	1.75549	0.899234	0.711788	0.560413
cg23731826	-3.26132	-3.15949	-2.87592	-2.8254	-3.05572	-2.94729	-4.49262	-4.10734	-4.17973
cg05915362	-2.22473	-2.25913	-2.11003	-2.03611	-2.29662	-2.24239	-3.33821	-3.00852	-3.36933
cg13778274	-2.88303	-2.8999	-2.412	-2.68589	-2.76327	-2.65796	-3.86722	-4.12361	-3.81584
cg16216269	-0.236258	-0.194671	-0.285592	-0.245079	-0.307206	-0.144498	-1.6072	-1.13321	-1.2069
cg12581682	0.282599	0.520677	0.0233751	0.444654	0.775236	0.192214	-1.59431	-1.00159	-1.47828
cg13459035	1.33701	1.08635	0.918239	1.36076	1.02852	1.0948	-0.0344231	-0.0993093	-0.515774
cg06601993	1.83265	1.66364	1.45818	1.6414	2.03116	1.96311	0.195672	0.192319	0.620921
cg01678580	2.51883	2.80326	2.56536	2.37539	2.60707	2.38373	1.72123	1.68395	1.68604
cg23730109	3.20095	3.18245	3.02913	2.57734	2.44818	2.27525	2.29835	2.22044	2.15806
cg25957300	3.50536	3.25778	3.19357	3.28328	3.49483	3.4703	2.40031	2.38294	2.38515
cg07303577	1.56697	1.40908	1.27573	1.16366	1.58159	1.59145	0.400723	0.149209	0.177471
cg01245224	1.16626	1.51482	1.32258	1.67962	1.66667	1.2472	0.275377	-0.0188782	-0.103786
cg10449409	-0.100279	0.0257338	-0.0352561	0.396969	0.432548	0.34687	0.704003	0.741962	0.697863
cg08015107	1.04909	1.04458	1.07159	1.09609	1.0345	1.27087	-0.412722	-0.195819	-1.11584
cg18519072	2.7758	2.63427	2.63916	2.70688	2.74054	2.68058	1.79715	1.88327	1.9721
cg26336935	-1.58381	-0.976331	-1.3994	-1.48175	-1.31921	-1.6159	-2.6244	-2.56885	-2.51957
cg08211895	-1.12369	-1.38097	-1.46009	-2.10832	-2.07034	-1.55555	-2.88709	-2.74082	-2.5033
cg18276155	1.05126	1.01492	0.829083	0.714697	1.1813	0.852771	-0.932543	-0.277451	-0.367638
cg16773768	-0.536002	-0.266726	-0.462233	-0.322252	-0.331287	-0.568827	-1.92055	-1.44579	-1.49423
cg08858295	0.999826	0.827867	0.921782	0.702801	0.682788	0.987718	-0.0401195	-0.390176	-0.054533
cg05676570	0.122896	0.00255457	-0.143984	-0.583146	-0.241338	-0.668957	-1.50397	-2.812	-2.33702
cg10168494	4.13537	3.3842	3.70211	3.83839	4.00034	4.27766	2.30938	1.72386	2.07156
cg13943355	1.3449	1.17479	1.27645	1.46187	1.48811	1.40474	0.485728	0.499165	0.280808
cg10449466	-0.0381106	-0.0647383	0.3853	-0.0793532	-0.925653	-0.798302	-1.79679	-2.90926	-2.14043
cg21167335	3.16789	3.18632	2.85007	2.94029	2.97054	2.74781	2.06385	2.15337	2.02971
cg14812743	1.81818	2.10008	2.178	2.01307	1.96421	2.20629	0.325047	0.8868	0.852265
cg25633271	0.655207	0.209884	0.399968	0.479595	0.446428	0.0143258	-0.990759	-1.32217	-0.790578
cg01803679	-3.30428	-2.89411	-3.35549	-3.36562	-3.33713	-3.51063	-4.84369	-4.40921	-4.31826
cg20093139	4.10458	4.15178	4.17332	4.11724	3.83486	4.25166	3.21796	3.14853	2.92748
cg14340889	-3.15416	-3.07891	-2.98649	-3.21837	-3.29647	-3.19219	-3.93801	-3.82019	-3.82426
cg26791242	1.20049	0.989607	1.05542	1.87362	2.53405	2.22337	2.23942	2.71215	2.54638
cg05262777	-0.979035	-0.393449	-0.13136	-0.649842	-0.875178	-1.30783	-2.21296	-2.26867	-2.64709
cg24972816	2.11789	2.32505	2.32086	2.19169	2.13109	2.19731	1.09433	1.48448	1.26252
cg12360123	-1.64029	-2.38587	-2.08178	-1.93227	-1.94732	-1.67235	-3.76808	-3.304	-3.71529
cg00015639	-0.417887	-0.479181	-0.219473	0.0667276	0.123114	0.178555	0.53246	0.450895	0.419717
cg14232108	-4.01578	-3.99005	-3.94448	-3.93779	-4.07779	-4.20821	-5.05025	-5.00028	-4.73941
cg09361958	-2.93841	-2.94505	-2.71547	-2.73452	-2.73689	-2.71142	-1.98219	-2.07394	-2.09222
cg04717699	0.787502	1.01042	1.01575	0.818834	0.77563	1.04716	0.0670413	-0.178857	3.23277e-06
cg01182171	1.92705	1.72468	1.77255	1.77026	2.11908	1.72676	0.118021	0.747391	0.505416
cg25839877	-2.87927	-2.69712	-2.85269	-2.98212	-2.79139	-3.04292	-3.63606	-3.68953	-3.65698
cg20090162	-2.94878	-2.63655	-2.95509	-2.8683	-3.28275	-2.91168	-4.1655	-4.12886	-3.85603
cg21519654	3.79815	3.78801	3.84772	3.66104	3.98897	3.9066	2.74424	3.01737	2.74459
cg02468649	2.5284	2.22817	2.44774	2.32127	2.22443	2.4034	1.55387	1.3414	1.51452
cg03178983	-2.48168	-2.69973	-2.29816	-2.49303	-2.52609	-2.26167	-1.08898	-1.18699	-1.54491
cg00120332	0.957354	1.29436	1.12365	1.20512	1.2436	0.782301	0.0416278	-0.128171	-0.365458
cg19763108	-1.76814	-1.78454	-2.70417	-2.61334	-2.34701	-2.43813	-3.71543	-4.30894	-4.0818
cg17272838	-1.92935	-1.68054	-1.71785	-1.7913	-1.66602	-1.8362	-2.67728	-2.5818	-2.62167
cg05115791	1.07746	0.986976	0.768875	0.929601	0.873012	1.14191	-0.334712	-1.13034	-0.417297
cg06420129	-2.3574	-1.6746	-1.7312	-1.70805	-2.22242	-1.30523	-3.99624	-3.7586	-3.72754
cg26098768	-0.167918	-0.395015	-0.456335	-0.574127	-0.469101	-1.2318	-1.72206	-1.83091	-2.03689
cg23184690	-1.5258	-1.30085	-1.31387	-0.964422	-0.725603	-0.916283	-0.399863	-0.534012	-0.523348
cg02332491	0.252355	0.342634	-0.130889	0.298914	0.290208	0.127229	-1.92362	-1.33234	-1.10422
cg13842800	0.0126043	-0.113569	0.0204438	-0.00976458	-0.685411	-0.649538	-1.48688	-2.25709	-1.64139
cg04678141	1.94954	2.26912	2.36211	2.17403	1.80705	1.61399	0.413895	0.747126	0.967914
cg21162938	2.91514	2.61223	2.56016	2.8079	2.60422	2.79146	1.0807	1.38327	0.39562
cg08899105	2.73992	2.74593	2.72963	2.54874	2.51404	2.65162	1.87626	1.19625	1.4496
cg21751873	0.191389	-0.292275	-0.113178	-0.810523	-0.74654	-0.836404	-1.13063	-1.02222	-1.29834
cg02620335	-2.62351	-2.93546	-2.64568	-2.79372	-3.20867	-2.47673	-4.17888	-4.38403	-4.02401
cg09286367	0.00663757	0.144446	0.188731	0.284115	0.184416	0.275285	1.13163	0.830204	1.03054
cg03532815	3.07166	3.23762	3.35129	3.08254	3.23982	3.1221	2.22329	2.44931	2.25303
cg06795216	1.98538	2.08861	1.96967	2.26016	2.01487	1.66793	0.544208	0.585679	0.97429
cg04958528	1.59437	1.63881	1.59901	1.37282	1.34206	1.32216	0.908968	0.930037	0.853244
cg10111629	4.6892	5.06528	4.4657	3.96691	4.56524	4.67803	3.22916	2.55669	2.41401
cg02449762	-2.50238	-2.4572	-2.21151	-2.55398	-2.53638	-2.79093	-3.59345	-3.27815	-3.39462
cg17605814	3.81314	3.97625	3.85661	3.63474	3.84294	3.57872	3.06368	3.04339	3.01448
cg19853143	-0.436169	-0.271238	0.079495	-0.966714	-2.35086	-1.5796	-2.64758	-2.29131	-2.83763
cg10582795	0.754423	1.42293	1.73684	1.52951	1.48545	1.32826	-0.480328	-0.203755	-0.491095
cg03162823	-0.532719	-0.479332	-0.392087	-1.39004	-1.36204	-1.15214	-1.24369	-1.32499	-1.3069
cg09932730	-0.231469	0.0209491	-0.0670085	-0.699318	-0.519837	-0.713623	-2.27234	-1.4596	-1.41592
cg19080233	0.851485	0.187462	0.267818	0.130553	0.71639	0.316325	-2.1464	-1.58997	-1.16912
cg04165508	0.724649	0.623877	0.44974	0.393094	0.58009	0.404869	-0.531229	-0.22946	-0.326863
cg03726739	0.905054	0.516371	0.769645	1.14747	1.4477	1.56088	1.79375	2.13059	1.86307
cg04468741	-2.82648	-2.81528	-2.8518	-2.96577	-2.71032	-3.325	-4.25071	-3.86918	-4.16847
cg23428387	-1.228	-1.33367	-1.19873	-0.969885	-0.95033	-0.883621	-0.277474	-0.443702	-0.546599
cg27185501	1.72753	1.63778	1.52483	1.45641	1.75962	1.5249	0.707849	0.362229	0.0970463
cg20782117	-2.30969	-2.08838	-2.243	-2.45026	-2.02559	-2.57246	-3.4665	-3.497	-3.24559
cg26672952	-3.04049	-2.91168	-3.03871	-3.49772	-3.42266	-3.78923	-4.40603	-3.99894	-3.99235
cg12486493	1.23514	1.5952	1.99462	1.51674	2.06645	1.36614	-0.618535	0.0248449	-0.793862
cg26035892	-2.96701	-2.7915	-2.63904	-2.21657	-2.0937	-1.91815	-1.81836	-1.87681	-1.87327
cg17433546	-2.20866	-2.88627	-2.89239	-2.49477	-2.88046	-2.15817	-4.39661	-4.31684	-4.31363
cg07362569	-3.69852	-3.64494	-3.64121	-3.68167	-3.50212	-3.83238	-4.97382	-4.50607	-5.02639
cg11136886	2.21019	2.01821	1.93115	1.86229	1.72822	2.34465	0.883965	0.706654	0.816803
cg18712231	2.52931	2.88325	2.47194	2.3356	2.15002	1.99829	1.26739	1.63095	1.45848
cg18922620	-3.18598	-2.98294	-3.11597	-2.32295	-2.54141	-2.72588	-1.45992	-2.10572	-1.75569
cg17508816	-2.54296	-2.50892	-2.42202	-1.89517	-1.99117	-1.88349	-1.76306	-1.33269	-1.50563
cg08067983	0.905687	0.346366	0.659078	0.393484	0.448885	0.199908	-0.860158	-1.8807	-1.05791
cg09154256	-1.81763	-1.55733	-1.17721	-1.71142	-1.69467	-1.90762	-3.13588	-2.70004	-2.79723
cg02806156	-0.0295205	-1.64253	-1.72288	-2.86923	-2.80737	-2.95142	-3.94346	-4.47415	-3.86418
cg21621104	-1.61485	-1.84166	-1.2797	-1.5672	-1.60501	-1.65327	-3.22647	-2.77955	-2.71211
cg13777287	-1.33553	-1.39489	-1.4316	-0.443915	-0.486602	-0.887261	-0.485002	-0.261885	-0.252905
cg25355291	0.713901	0.569635	0.7097	0.658982	0.709459	0.866031	-0.274282	-0.104332	-0.119857
cg25037165	3.61929	3.41928	3.6479	3.54767	3.547	3.50183	2.71967	2.81555	2.54146
cg23240927	-2.90724	-2.00851	-2.66415	-3.27049	-3.27693	-2.77028	-4.18562	-4.30421	-4.21658
cg20059928	-4.07575	-4.02753	-4.07212	-4.52362	-4.55623	-4.44913	-4.88481	-5.21852	-4.83603
cg03653817	-4.90982	-5.06635	-5.05502	-5.24172	-5.05855	-4.93395	-5.83038	-5.85737	-5.94124
cg06099303	-2.03284	-1.96927	-2.32015	-1.98686	-2.37838	-1.81214	-0.765556	-0.737958	-1.01366
cg03272170	-3.24795	-3.07961	-2.97318	-3.11385	-3.13405	-3.45116	-4.51338	-4.13807	-4.10272
cg08265392	1.36101	1.35764	1.20185	1.06037	0.927578	1.66828	-0.642834	-0.161325	-1.18455
cg24393783	-0.0385252	-0.0310181	0.113745	-0.175872	-0.173344	-0.129935	-0.943403	-0.676805	-0.797862
cg17920195	-2.57726	-2.49644	-1.97704	-2.7032	-2.61655	-2.91384	-3.94999	-3.75437	-3.49645
cg14029912	3.70126	3.35532	3.28315	3.44764	3.52121	3.5432	2.2409	1.78762	1.25071
cg01298514	-3.20323	-3.2643	-3.26917	-3.06979	-3.26608	-3.31676	-4.15367	-3.96649	-4.10189
cg14428590	-1.36401	-1.38613	-1.25037	-1.43932	-1.41606	-1.24353	-0.261773	-0.557627	-0.504353
cg00308440	0.993331	1.23578	1.21962	0.922149	0.840179	1.08165	-0.0728842	-0.900362	-1.2304
cg07044414	-0.581954	-0.304806	-0.216845	-0.263886	-0.324514	-0.513969	-1.58117	-1.25564	-1.70743
cg06960881	-1.44863	-1.54308	-1.28768	-1.60287	-1.68444	-1.71779	-2.29816	-2.18842	-2.20867
cg22800862	2.07171	2.99518	2.32809	2.84275	2.2843	1.94399	0.284803	0.653209	0.175388
cg15280363	-1.08489	-1.32479	-0.974946	-1.2566	-1.3792	-1.80676	-2.53984	-2.19821	-2.50253
cg23257934	-0.722377	-0.877675	-0.860132	-0.786108	-0.81144	-0.945636	-2.19855	-1.6319	-2.18805
cg01034813	-3.75671	-3.68781	-3.63356	-3.86418	-4.09519	-3.876	-4.42968	-4.59309	-4.52452
cg08216304	-2.10072	-2.55705	-1.99546	-2.8411	-2.85161	-3.38405	-3.57051	-3.76836	-3.57999
cg03911745	2.09154	2.00871	2.1825	1.72644	1.80904	2.16707	0.462863	1.0588	0.869005
cg27159987	1.56097	1.41818	1.63009	1.44423	1.41856	1.18146	0.162016	0.654621	0.0284967
cg07409629	-0.172077	-0.0368589	-0.240507	-0.24866	-0.00305753	0.503993	-1.80339	-1.61135	-1.36557
cg26083045	4.60319	4.40195	4.69012	4.26635	4.59085	4.99263	3.1607	3.17029	2.59591
cg04424119	1.73575	1.56147	1.22624	1.1912	1.29268	1.66985	0.392595	0.0200092	-0.0202912
cg01704739	2.35595	2.81576	2.37889	2.44826	1.89478	2.31735	1.01661	1.18935	1.30721
cg10276869	3.37275	3.30812	3.45042	3.18872	3.17691	3.69228	2.37496	2.0201	2.14514
cg07809831	-2.85242	-2.89786	-3.01685	-2.97255	-2.77884	-2.78796	-3.64854	-3.82965	-3.74995
cg04263511	-1.86854	-1.66735	-1.62611	-1.83015	-1.79358	-1.67545	-3.01185	-2.51351	-2.85015
cg12378753	-1.6941	-1.62375	-1.69806	-1.62513	-1.55015	-1.68864	-2.65049	-2.35081	-2.49706
cg09613192	-0.188513	0.288923	-0.32244	0.0759494	-0.212446	0.479594	-1.49934	-1.74836	-1.56651
cg09143713	3.42121	2.8336	3.36216	3.12964	3.36861	2.65248	1.18082	1.70602	0.816179
cg09075484	-1.47327	-1.64224	-1.32833	-1.28943	-1.49569	-1.62748	-3.15291	-2.66424	-2.53929
cg19184897	-1.55923	-2.04038	-1.86524	-1.74373	-2.01989	-1.42044	-3.15049	-3.17653	-3.02205
cg27280037	-4.54429	-4.4227	-4.51899	-4.59117	-4.45245	-4.73141	-5.41839	-5.43377	-5.22472
cg03693486	0.877246	0.827527	0.802953	0.588433	0.72481	0.979021	0.0325544	-0.266196	-0.228846
cg11145282	1.8427	2.03089	2.20009	1.73244	1.73751	2.05177	0.960922	0.960326	0.522638
cg14576319	-2.21278	-2.2822	-2.08048	-1.9404	-2.23504	-1.84999	-1.17309	-1.26405	-0.86659
cg26617272	-0.0662283	-0.185519	-0.313867	-0.865145	-0.0701136	-0.193097	-1.55733	-1.84756	-1.59935
cg09347430	-3.61088	-3.69516	-3.61168	-3.59111	-3.81919	-3.49953	-4.80049	-4.41645	-4.80786
cg02532824	-1.2002	-1.15323	-1.19625	-1.64481	-1.57018	-1.51299	-1.90632	-2.03339	-1.85351
cg09309979	-1.51003	-1.23666	-0.990833	-0.726606	-0.920342	-1.16255	-3.19843	-2.44138	-2.80493
cg08682625	0.0524448	0.135391	-0.606284	0.14212	-0.691796	0.113161	-2.55006	-2.16154	-1.91254
cg22075924	-2.08125	-2.01673	-1.90591	-2.27044	-2.20099	-2.43754	-3.2378	-2.90969	-2.8342
cg22106280	-2.49583	-2.46015	-1.78843	-2.41512	-2.81643	-2.78648	-3.88384	-3.61447	-3.71178
cg03511957	-3.57372	-3.49287	-3.33839	-3.35343	-3.44635	-3.39012	-4.34834	-4.22138	-4.20828
cg07244783	1.12359	1.39454	0.895999	0.923065	1.28841	1.35785	-0.279624	-0.344797	0.0731844
cg18257574	-1.37298	-1.47346	-0.914144	-1.04576	-0.946499	-1.67756	-3.32813	-2.75188	-2.90937
cg07484065	3.45333	3.66091	3.47461	3.37375	3.37421	3.18264	2.77818	2.53776	2.41739
cg09530108	0.77089	0.110323	0.377091	0.216813	0.244967	0.228706	-1.62366	-0.766524	-1.38392
cg03935729	1.48293	1.32687	1.54733	1.53218	1.84996	1.91451	-1.28232	-0.233389	-0.13094
cg13209822	-3.08382	-2.96	-3.0055	-2.58996	-2.51578	-2.70385	-2.06957	-2.32805	-1.99636
cg15420678	1.5635	1.4748	1.65534	1.68907	1.73966	1.97172	2.56227	2.36748	2.39968
cg13508136	-3.85893	-3.81535	-3.76984	-3.80545	-4.01269	-3.99499	-4.6755	-4.50346	-4.73251
cg18025275	0.372435	0.291233	0.472675	0.305912	0.146425	0.311072	-1.45594	-0.707411	-0.798575
cg03185794	0.209427	0.14667	0.409349	0.188056	0.402158	0.500992	-0.580879	-0.664637	-0.749605
cg02516419	-1.38699	-1.6263	-1.0451	-1.36374	-1.57029	-1.66206	-2.78748	-2.43906	-2.54555
cg07212541	-2.64842	-2.5908	-2.25072	-2.38175	-2.23864	-2.53061	-3.63032	-3.55603	-3.40588
cg07523958	1.50832	1.3282	1.54943	1.29458	1.07197	1.39123	2.38509	2.39257	2.27933
cg13525639	-0.202345	-0.460986	-0.262519	-0.455474	-0.153941	-0.327956	-1.21433	-1.30899	-1.13079
cg10483871	-2.462	-2.37859	-2.40725	-2.17955	-2.3952	-2.35475	-3.3332	-3.19803	-3.12906
cg08343834	-3.79455	-3.95406	-3.84423	-4.01493	-3.81853	-4.23856	-4.70757	-4.86723	-4.88367
cg27380915	3.1467	3.21648	3.42587	4.05079	3.7078	3.19503	0.700261	1.3627	1.70197
cg01901466	0.0698347	-0.212036	-0.0545395	-0.219503	-0.0430715	-0.284733	-1.11884	-0.999455	-0.854834
cg12804677	-1.22197	-1.55936	-1.33868	-0.999455	-1.24451	-1.10731	-0.23584	-0.533673	-0.0915229
cg23920016	0.672584	1.36108	0.901974	0.997044	1.14614	0.338559	-0.735507	-1.03616	-0.623542
cg04881228	-0.784577	-1.22316	-0.804351	-1.11085	-1.15767	-1.15688	-2.3894	-1.9727	-1.96596
cg17254383	-3.5976	-3.3291	-3.16627	-3.15261	-3.24199	-3.30692	-4.42178	-4.24844	-4.29651
cg08951452	0.754471	1.23524	1.01906	0.596755	0.661856	0.5044	0.0172432	-0.665848	-0.574381
cg09246103	2.47144	1.79148	1.45788	1.94407	1.38596	2.07682	0.0611253	0.0644153	-0.0430812
cg11692181	2.36914	1.80436	2.3557	1.74611	2.1378	2.51301	0.513335	0.64939	0.695568
cg18651578	0.0648165	0.0986679	0.129593	-0.0169745	0.0495999	0.184186	-0.586067	-0.659683	-0.733916
cg25180248	-0.200738	0.168306	-0.197558	-0.764427	-0.219473	-0.854598	-2.51759	-1.4998	-1.95545
cg26785303	-3.82538	-3.86231	-4.10101	-4.47347	-4.37286	-4.23102	-4.70989	-4.95812	-4.89216
cg16356013	1.8983	1.92715	1.95375	1.81284	1.96894	1.53911	0.885162	1.10183	0.932184
cg06505273	-2.80202	-3.01471	-3.00018	-2.998	-2.92811	-3.54384	-4.12841	-4.12317	-4.13517
cg24804768	-1.97764	-2.63603	-2.19147	-2.52654	-1.8003	-2.74853	-4.29732	-4.06196	-3.9692
cg15156712	0.354103	-0.213204	0.598564	0.27143	0.565634	0.543032	-1.63458	-1.14136	-2.00327
cg14247287	0.449043	0.48601	0.458355	0.611999	0.561291	0.729699	-0.414649	-0.278879	-0.707936
cg00906812	-4.12789	-4.02409	-4.0784	-4.01725	-4.0652	-4.35918	-4.99018	-4.8826	-4.94851
cg05160751	1.67291	1.36571	1.02921	1.02319	1.50428	1.29056	0.156723	-0.439674	-0.35953
cg24197567	-3.09463	-3.06425	-2.65915	-2.62605	-2.8941	-2.58881	-4.15994	-3.94258	-3.99941
cg05609780	3.46446	3.93005	4.45228	3.79495	4.14562	4.01418	1.93577	2.4441	2.24486
cg13777668	0.246358	-0.0475504	0.361928	0.0920611	0.161761	0.366937	-0.859566	-0.744107	-0.7769
cg12942597	0.41681	0.474708	0.526423	0.0822836	0.105961	0.215367	-0.196665	-0.510325	-0.365894
cg02799905	1.46061	1.49325	1.15797	1.44563	1.24111	1.06837	0.426145	0.314425	0.380461
cg03047059	-3.3044	-3.34692	-3.10099	-3.17371	-3.06751	-3.30214	-4.28334	-4.21643	-4.0021
cg10524576	-1.22343	-1.33613	-1.05652	-0.988741	-1.20854	-1.09932	-0.240727	-0.297284	-0.447725
cg08480609	2.90757	3.00289	2.77578	3.43031	3.4055	3.49631	3.58713	3.82389	3.71692
cg23722096	2.61678	2.00323	1.75077	1.55109	1.75577	1.97053	0.00221737	0.700526	0.303737
cg24156261	3.16325	2.70449	2.98387	2.64049	2.86585	3.0504	1.88627	1.89487	1.82042
cg13473086	0.280808	0.861382	0.448544	-0.0453959	0.44826	0.184725	-0.737049	-0.691383	-0.749958
cg11911769	2.73023	2.09817	2.4085	2.00222	2.31405	2.19861	1.25953	1.22385	1.2294
cg03718655	-4.80566	-4.94199	-4.80943	-4.61832	-4.43636	-4.43597	-3.88453	-3.99121	-4.1569
cg10210397	0.863012	1.5948	1.36876	1.1142	1.04034	0.795278	-0.0544674	0.0184385	-0.0698622
cg16925459	2.20259	2.10133	1.97522	2.0715	2.06385	1.82415	0.83687	1.28034	1.08121
cg02030542	-3.6654	-3.68874	-3.50801	-3.66993	-3.62826	-3.70767	-4.32159	-4.35203	-4.36472
cg04384031	-3.89807	-3.89433	-4.01586	-4.0121	-4.17985	-4.15122	-5.03173	-4.67095	-4.77504
cg02633036	1.53138	2.19341	1.82303	2.22141	2.04232	1.94939	-0.205915	0.633774	0.160507
cg12637085	-1.77901	-1.84652	-1.82021	-2.00792	-2.03622	-2.30403	-2.68139	-2.65127	-2.56794
cg24993400	-2.25353	-2.2451	-2.11318	-1.97807	-1.99613	-2.00159	-1.47238	-1.55251	-1.36637
cg01923775	1.84689	2.06876	1.99251	2.11729	1.86375	1.22766	0.227865	-1.2454	-1.20467
cg13319446	-3.11291	-3.19735	-3.07322	-2.83038	-2.84959	-2.7449	-2.38751	-2.12046	-2.40528
cg08313539	3.59347	3.84995	3.43232	3.17566	3.37401	3.85094	2.28114	1.797	1.34201
cg22524332	-2.25203	-2.07702	-1.78856	-1.8437	-2.21825	-2.47135	-3.77588	-3.32855	-3.33438
cg26026748	-2.43075	-3.04977	-2.31183	-2.20519	-2.05593	-2.2175	-0.91303	-0.85179	-1.41286
cg09460229	3.09261	2.70934	2.65001	2.72281	2.62454	2.74542	1.90721	1.4373	1.33814
cg04756252	-3.03064	-2.72285	-2.99274	-3.04371	-2.44182	-3.08135	-4.1208	-4.25657	-4.20247
cg22809683	-1.46663	-0.0863043	-0.730026	-0.45104	-0.996369	-0.545787	-2.71309	-3.50956	-3.40806
cg03604424	-1.78706	-2.2222	-2.10284	-1.58566	-2.09718	-1.55976	-3.29338	-3.20309	-3.30644
cg14208613	-3.57487	-3.47908	-3.5372	-3.49516	-3.58977	-3.63662	-4.35376	-4.33973	-4.16454
cg03290131	-3.95791	-3.829	-3.87707	-3.9109	-3.86231	-4.18269	-4.80699	-4.89357	-4.64742
cg13005635	2.58669	2.59956	2.84975	3.05715	2.96391	2.96587	1.80242	1.83794	1.44404
cg19981982	-0.852851	-0.903918	-1.21008	-1.26392	-1.2268	-1.17484	-2.48223	-2.02198	-1.94554
cg23901920	3.40098	3.46933	3.65014	3.38477	3.74993	3.50952	2.34634	2.67188	2.49143
cg02452500	-3.70207	-3.64075	-3.39558	-3.67497	-3.58965	-3.70734	-4.50384	-4.39177	-4.35177
cg06747543	-4.21034	-4.17989	-4.27477	-4.08013	-4.28124	-4.22398	-5.07928	-5.19096	-4.89441
cg11903206	1.03704	0.90493	1.00309	0.93651	0.946481	1.19944	0.0134592	-0.206261	-0.710013
cg02926035	3.91455	4.15429	3.75627	3.91652	3.94137	3.99292	2.65928	3.09713	2.92561
cg03202034	-0.459464	-0.334268	-0.378541	-0.524861	-0.252681	-0.640081	-1.52729	-1.31107	-1.22632
cg03897851	-0.228846	-0.256581	-0.467994	-0.365261	-0.0455313	-0.307802	-1.393	-1.11412	-1.34946
cg01209984	-3.37898	-2.99274	-2.91792	-3.16805	-3.49918	-3.22519	-4.21796	-4.20071	-4.0872
cg03573747	-2.91999	-2.76291	-2.68706	-2.56641	-2.39913	-2.26899	-1.97791	-1.84549	-1.60244
cg07150145	-3.14494	-3.0745	-3.0264	-3.2246	-3.29595	-3.28862	-4.29549	-3.78004	-4.20412
cg12725520	2.58432	2.85807	2.46027	2.56855	2.29533	2.40626	1.60388	1.40844	1.75425
cg10161638	2.32665	2.36187	2.23293	2.03203	2.11854	1.85102	1.58769	1.45333	1.49292
cg18618206	-3.69181	-3.78419	-3.77829	-3.74338	-3.75933	-3.86371	-4.45164	-4.41206	-4.56497
cg02100150	-4.63016	-4.40352	-4.52621	-4.48553	-4.51199	-4.79257	-5.31349	-5.7224	-5.68943
cg25123225	-3.34404	-3.16219	-3.47831	-3.40882	-3.46946	-3.52291	-2.48205	-2.50181	-2.17042
cg25754852	-3.03732	-3.18535	-3.12198	-2.92082	-3.04991	-3.21159	-3.96285	-3.8737	-3.90525
cg19090861	-2.49791	-2.48716	-2.38891	-2.3577	-2.55564	-2.5034	-3.40247	-3.20654	-3.1713
cg00004773	2.68679	2.93646	2.63631	3.01131	2.70296	2.41564	1.56963	1.57919	1.69323
cg10612237	-4.31252	-4.13181	-4.35629	-4.109	-4.21337	-4.07939	-5.07356	-5.00395	-5.00019
cg07056299	-2.32863	-2.43735	-2.06729	-1.39054	-1.29	-1.22027	-1.24485	-1.48095	-1.3538
cg04456219	0.929149	1.0491	0.375641	0.105824	0.207243	0.106724	-0.71185	-0.490112	-0.317604
cg10442355	-0.898605	-0.819795	-1.01222	-0.647893	-0.500155	-0.580309	-0.159843	-0.218379	-0.145716
cg07964219	-3.56421	-3.40145	-3.32346	-3.15767	-3.21303	-3.47586	-4.47028	-4.209	-4.50753
cg27092704	-0.207643	-0.136702	-0.223542	-0.0119617	-0.154633	-0.174583	-2.14708	-1.18269	-1.66588
cg18921637	0.345109	0.362429	0.569034	0.401687	0.5424	0.479875	-1.1156	-0.566527	-1.52121
cg00952322	-3.4159	-3.18598	-2.998	-2.99854	-3.49245	-3.36285	-4.63137	-4.35935	-4.25826
cg13893720	3.34607	3.67683	3.51372	3.38893	3.92375	3.56716	2.26621	2.40267	2.50449
cg05151824	0.949672	0.809831	0.938589	0.594173	0.796638	0.836404	-0.0224271	0.149597	0.142959
cg12157761	0.241552	0.367691	0.188156	0.194335	0.0632691	0.489751	-0.642513	-0.71615	-1.02667
cg12750431	-1.32141	-1.04228	-1.29231	-0.895307	-0.5511	-0.549053	0.11777	-0.0269527	-0.347582
cg27425413	-2.5625	-2.25115	-2.45201	-2.51504	-2.74604	-2.43354	-3.62089	-3.32157	-3.32455
cg26253070	-2.15551	-1.72611	-1.66193	-1.36514	-1.47841	-1.2566	-0.862991	-0.756647	-0.849969
cg18049182	-3.56018	-3.36112	-3.45206	-3.31812	-3.67109	-3.77483	-4.40738	-4.4127	-4.40262
cg00847221	2.13182	2.74775	2.04567	2.45528	2.37117	2.35785	0.820217	1.15208	1.04534
cg02849401	-1.81959	-0.721055	-1.42987	-1.3737	-1.1121	-1.01174	-3.23851	-2.9267	-3.06098
cg25785241	0.894849	0.799153	0.808042	0.945153	0.977519	1.04493	1.51521	1.48918	1.66651
cg17351862	1.59125	1.46913	2.09093	1.13546	1.55952	1.37333	0.473541	0.472714	0.504172
cg23344338	2.45418	2.76616	2.44538	2.75366	2.80868	2.07852	1.15235	1.27762	1.09719
cg07925587	-2.94845	-2.79022	-2.75948	-3.02625	-2.93474	-3.01506	-3.77974	-3.49545	-3.64768
cg26561401	0.2752	0.302388	0.222132	0.300711	0.189848	-0.259839	-0.868834	-1.00318	-0.679598
cg14700325	0.774118	0.422158	0.865267	0.596611	0.571557	0.782772	-0.423929	-0.202496	-0.299719
cg25940392	-0.89674	-0.874796	-0.99673	-1.53227	-1.46876	-1.30335	-2.15466	-1.66659	-1.90545
cg20546777	-0.577119	-0.490399	-0.404352	-0.27721	-0.523039	-0.445365	-1.36011	-1.19886	-1.29411
cg22791030	-4.02133	-3.94187	-4.08776	-4.00098	-3.90185	-3.84251	-4.68854	-5.08278	-4.93335
cg10364862	-2.39122	-2.2487	-2.13235	-1.66166	-1.68239	-2.13681	-1.30191	-0.979543	-1.15584
cg14651919	0.767401	0.369546	0.477351	0.0358795	0.0626483	0.0872948	-0.50565	-0.78765	-0.302393
cg13531637	-2.32222	-2.53305	-2.34778	-2.54114	-2.42733	-2.53271	-3.46571	-3.16969	-3.16487
cg23992886	2.17485	1.87242	2.22145	2.04248	2.48949	1.8103	0.821583	0.88048	0.861788
cg26216433	-4.39745	-4.40602	-4.42279	-4.33846	-4.42976	-4.46423	-5.1002	-5.15715	-5.03359
cg10979364	0.262574	0.292671	-0.0465762	0.0130211	0.384807	0.44252	-0.894972	-1.70348	-1.66332
cg14210094	4.81606	4.59426	4.61248	4.3782	4.50562	4.40817	3.95705	3.67989	3.50663
cg22367631	-0.417421	-0.810541	-0.711851	-0.0610026	-0.568677	-0.837303	-2.33963	-1.91282	-2.07791
cg21368479	-3.95524	-3.98272	-4.06408	-4.1725	-4.17509	-4.28737	-4.82008	-4.63277	-4.73014
cg23344780	-3.39509	-3.27281	-3.4108	-3.39352	-3.39667	-3.5305	-4.09684	-4.1647	-4.01408
cg11187807	-2.87964	-2.50668	-2.28289	-1.95578	-2.28426	-2.18242	-1.48161	-1.40873	-1.40073
cg07253712	0.153944	-0.0188503	-0.127851	-0.29905	-0.00102258	-0.446304	-0.88411	-1.05379	-1.01481
cg02092885	-4.09812	-3.96745	-3.9339	-3.95692	-4.11902	-4.31937	-4.90952	-5.17287	-4.8188
cg26050734	-2.67155	-2.76715	-2.49359	-2.56759	-2.67755	-2.55689	-1.89517	-1.76668	-1.90641
cg23621912	-0.271131	-0.0144162	-0.015027	0.223167	-0.149964	-0.844548	-1.62667	-1.95735	-1.76224
cg00587342	-3.87666	-3.83003	-3.66899	-3.96127	-4.06315	-4.03968	-4.99691	-4.63182	-4.57189
cg11752430	-3.71745	-3.46957	-3.5751	-3.64949	-3.55247	-3.52943	-4.67675	-4.3591	-4.37014
cg07138962	-1.39921	-1.03108	-0.946245	-0.378253	-0.327456	-0.226314	-0.134099	-0.245322	-0.178764
cg19008877	2.66152	2.53404	2.24109	2.78416	2.27398	1.81551	0.217087	0.77043	0.93364
cg16885557	-0.990263	-0.932358	-1.13464	-0.800269	-0.879356	-1.10899	-2.10144	-1.76477	-2.0015
cg15792713	0.953419	1.07599	1.06067	1.08486	1.29161	1.59522	0.147474	-0.0498657	-0.227102
cg23903588	-2.37769	-2.49182	-2.34085	-2.36046	-2.39125	-2.39021	-3.32	-3.05896	-3.12626
cg18120259	-0.160989	-0.139412	0.110896	0.0665037	-0.486434	0.128585	-1.31155	-1.16899	-1.27864
cg05602799	1.13763	0.995343	1.0215	0.612663	0.75995	0.825723	0.0715426	0.21606	0.371354
cg02049833	3.13605	3.47315	3.71172	3.11749	3.38187	3.33517	2.38554	2.39567	2.32577
cg07311659	-1.95395	-1.98902	-1.86221	-1.6111	-1.7113	-1.52616	-1.05312	-1.00748	-1.2946
cg21199922	-0.180183	-0.169931	-0.639125	-0.777107	-1.02685	-0.685688	-1.29231	-1.59556	-1.67933
cg00390775	-3.99188	-4.04592	-4.10789	-3.98917	-4.15073	-4.10448	-4.84772	-4.84063	-4.67594
cg04322572	-2.6502	-2.59949	-2.51417	-2.45732	-2.57933	-2.34245	-1.8043	-1.79776	-1.90598
cg03522083	3.52843	2.96527	2.97916	3.3155	3.40041	3.57021	2.11746	1.99321	1.91614
cg04604708	2.97731	3.26434	2.75553	2.94699	2.79405	3.39751	1.74967	1.8106	1.56368
cg25633067	-4.00682	-3.89637	-3.85773	-3.99899	-3.88991	-4.00149	-4.9694	-4.56993	-4.88152
cg14555350	-4.22435	-4.36311	-4.17933	-4.13005	-4.2994	-4.3773	-5.12999	-4.95447	-5.08585
cg10495164	-2.60324	-2.81869	-2.62554	-2.56015	-2.73137	-2.90937	-3.71192	-3.5887	-3.46799
cg09285683	-1.92605	-1.45877	-2.05812	-2.12892	-1.41301	-2.01454	-3.28381	-3.22649	-3.33251
cg02563137	-1.87269	-2.12817	-1.92964	-1.87539	-1.8462	-1.75699	-1.28563	-1.17658	-1.0731
cg08133699	-0.454548	0.0900154	-1.10944	-1.11137	-1.39742	-0.777413	-2.19884	-2.71459	-2.81589
ch.8.128185533F	-4.77272	-4.62162	-4.72707	-3.88814	-3.96659	-4.12498	-4.00386	-3.7782	-3.93615
cg16997314	-0.678323	-0.496636	-0.741705	-1.2483	-0.624335	-0.838058	-2.92718	-1.95258	-2.21638
cg06691616	0.0895072	-0.496935	0.069389	-0.329866	0.120851	-0.71894	-1.93706	-1.67648	-2.53765
cg18936997	-3.23502	-2.9863	-2.98708	-2.70042	-2.62825	-3.34969	-4.36629	-4.33028	-4.35948
cg09233659	0.129342	0.300184	0.00349885	0.0990062	0.171555	-0.152469	-2.23103	-1.96818	-1.02351
cg25684105	3.69563	4.06282	4.06674	3.8908	3.78485	4.1603	2.98506	2.96052	2.88051
cg22907985	-1.18843	-0.656518	-1.00615	-0.538003	-0.617731	-0.903724	-2.59427	-1.96607	-2.42234
cg26578072	-0.173386	-0.159366	-0.445098	-0.385103	-0.493918	-0.588381	-1.16814	-1.21764	-0.992685
cg08401872	-1.07474	-1.65126	-1.36602	-1.75068	-1.59447	-1.65397	-2.58996	-2.7551	-2.29438
cg17454094	-2.74679	-2.84689	-2.9321	-2.47029	-2.76521	-2.6008	-3.72791	-3.6486	-3.5753
cg21526120	3.4442	3.23514	3.34039	3.00517	3.28611	2.88651	2.47909	2.46803	2.43483
cg21045770	-2.40921	-2.7449	-2.27882	-2.22043	-2.07953	-2.52497	-3.5297	-3.7001	-3.52699
cg07488381	-1.67506	-1.57758	-1.60668	-1.36879	-1.64176	-1.40441	-0.642413	-0.870273	-0.388918
cg20090290	-1.47087	-1.14225	-1.74744	-0.888702	-1.60279	-1.2275	-0.102837	0.0570937	-0.100723
cg15653855	-0.617061	-0.641921	-0.560641	-0.38669	-0.187541	0.053353	0.612174	0.192159	0.642286
cg06903031	-3.14687	-2.9156	-2.82746	-2.63608	-2.33864	-2.48647	-2.01673	-1.86044	-2.16497
cg13675278	-4.33017	-4.34834	-4.32123	-4.2546	-4.52011	-4.40418	-5.30222	-5.07338	-5.05413
cg10743102	3.37633	3.37375	3.25853	2.7928	3.65431	2.96504	2.01742	1.94575	1.60899
cg03945387	-0.799435	-0.760372	-0.648939	-0.20912	-0.477179	-0.297443	0.176506	0.00660684	0.00429799
cg09957933	4.39474	4.19559	4.0657	4.3456	4.39367	4.42902	3.52138	3.23893	3.26914
cg00560747	3.41172	3.27962	3.12969	2.97934	3.06877	3.11237	1.96763	2.52454	2.15229
cg24405291	1.41557	1.38662	1.37233	1.51495	1.27857	1.68212	0.625999	0.510494	0.483751
cg17827017	-3.76007	-3.84415	-3.64776	-3.80076	-3.77194	-3.86909	-4.38893	-4.50816	-4.51421
cg22905192	-2.28324	-2.42153	-2.06312	-1.81436	-2.40124	-2.38993	-3.72031	-3.31805	-3.66598
cg00473639	3.1484	2.70707	2.89837	2.65075	2.94021	3.07685	1.95482	1.85439	1.70949
cg18114040	0.798217	0.265158	0.59427	0.522725	0.465123	0.518553	-0.377424	-0.449063	-0.381609
cg14855124	-2.9356	-2.72107	-2.70019	-2.2338	-1.8437	-1.78688	-1.60166	-1.82221	-1.85718
cg24796998	-1.12229	-0.839047	-0.988624	-1.13997	-1.17418	-1.78723	-3.0209	-2.26336	-2.43184
cg05522042	-1.27278	-1.71034	-1.40056	-1.39384	-1.50747	-1.03416	-0.189836	-0.492654	-0.157525
cg04261496	-3.51324	-3.48923	-3.39304	-3.42429	-3.67933	-3.62864	-4.42478	-4.15914	-4.27034
cg03940776	-2.20246	-2.02403	-1.92273	-1.90796	-2.12798	-2.17973	-3.00148	-2.7908	-3.01471
cg26090062	-2.57303	-2.79065	-2.59964	-2.26231	-2.5029	-2.76228	-1.04781	-1.71407	-1.06736
cg25511807	-3.17301	-2.83616	-2.81528	-3.05195	-2.83073	-3.267	-4.28433	-4.03599	-3.8842
cg24103651	-3.01945	-3.12356	-2.79579	-2.88554	-3.06901	-2.98955	-3.75933	-3.78562	-3.80882
cg20415947	-1.71424	-2.66608	-1.69763	-1.85087	-1.90231	-1.71829	-3.56842	-3.68901	-3.62626
cg15210526	-0.234585	-0.162428	0.260171	-1.21266	-1.63126	-1.54419	-1.41996	-2.48439	-2.81508
cg05931551	2.70254	2.63844	3.13929	2.39527	2.36324	2.95449	1.13513	0.38309	-0.499859
cg22864689	0.810568	0.676058	0.660521	0.686028	0.80492	1.45641	-0.632393	-0.45091	-0.757987
cg23462687	-2.92801	-2.98581	-3.028	-3.09898	-3.13409	-3.13335	-3.9276	-3.6134	-4.07947
cg25103337	-3.76965	-3.70884	-3.82871	-3.78806	-3.96608	-3.90255	-4.44227	-4.67071	-4.88423
cg17168630	0.651368	0.607394	0.377936	0.115376	-0.477786	-0.343569	-1.08604	-1.36446	-0.540726
cg20941184	-3.86874	-3.79707	-3.82792	-3.88601	-3.98989	-3.99472	-4.44279	-4.75737	-4.60689
cg09020213	-3.49978	-3.33376	-3.31003	-3.64499	-3.94563	-3.80449	-4.32402	-4.17881	-4.12758
cg07165167	0.0713172	-0.0763864	0.34058	0.00695973	0.0724247	-0.125536	-0.981064	-0.903502	-1.53872
cg05467828	1.54838	1.46615	1.22501	1.17748	1.21439	1.1575	0.700886	0.558234	0.611999
cg18341905	-4.02804	-3.87404	-3.9625	-3.77966	-3.91756	-3.93291	-4.63977	-4.63623	-4.67419
cg06779113	0.230976	0.34235	0.237734	0.244144	0.243487	0.72478	-0.643086	-1.14862	-1.25387
cg05055001	0.521097	1.02288	0.693794	0.616904	0.810634	0.212286	-0.349691	-0.614515	-0.582651
cg02682955	2.71102	2.38296	2.57478	2.49753	2.65086	2.84621	1.29253	1.46699	1.73882
cg25049844	0.815699	0.617847	0.781696	0.955358	0.94428	1.18807	1.57548	1.44135	1.61223
cg21671476	-2.95092	-3.08711	-2.92195	-2.96388	-3.08257	-3.08804	-3.72093	-3.6231	-3.74897
cg17125585	-3.85692	-3.91207	-3.69689	-3.67877	-3.86874	-4.00791	-4.60424	-4.65103	-4.65264
cg21211645	2.95149	2.72544	2.60545	2.68295	2.67716	2.58067	2.05574	1.77381	1.75712
cg18419271	0.627797	0.978469	0.762965	0.0463393	0.0995069	-0.0174227	-0.170793	0.0222056	0.00851209
cg17765387	2.52201	2.7254	2.71949	2.31211	2.85945	3.04668	1.3953	1.53733	1.23279
cg18773937	0.805333	1.14878	0.891126	0.749236	0.620295	0.853591	0.158516	0.108871	0.0267964
cg15233428	2.42428	2.7106	2.89411	3.1554	3.26423	3.2984	3.54654	3.5968	3.57672
cg07252539	1.3802	1.60287	1.64074	0.987419	1.01101	0.734955	0.306311	0.747716	0.563787
cg21950720	-2.27342	-2.08427	-2.19714	-2.1211	-2.12568	-2.18994	-3.18985	-2.8095	-3.12906
cg04057956	-0.123434	-0.370609	-0.302833	-0.301593	0.236372	-0.0996804	-1.15315	-1.52247	-1.50431
cg06786600	3.5186	3.88824	3.64152	3.27901	3.7243	3.37718	2.76381	2.48411	2.27608
cg07587746	2.64353	3.09291	2.96029	3.25238	3.36422	2.9623	1.8295	1.95957	1.80368
cg12719233	-3.08077	-2.97747	-2.77468	-2.89145	-3.11917	-3.30657	-4.17323	-3.8219	-3.91508
cg06948242	1.07827	1.17769	0.623152	0.899653	0.683072	0.930331	-0.326863	0.00336998	-0.171427
cg27122706	4.28325	4.83155	4.81389	4.78328	4.72929	4.18513	3.22661	3.09426	3.43015
cg10040116	-2.46306	-2.89585	-2.60703	-3.01928	-2.52589	-3.12827	-3.78519	-4.41224	-4.05414
cg27582124	-4.49007	-4.31694	-4.30064	-4.3633	-4.50751	-4.62996	-5.21521	-5.07321	-5.16239
cg26932693	-0.529394	-0.337197	-0.946663	-0.764232	-0.202123	0.00438111	-2.12958	-1.98322	-2.05435
cg23764129	-2.47166	-2.50694	-2.28426	-2.35086	-2.62047	-2.34776	-1.57863	-1.67411	-1.56902
cg16942644	2.62715	2.44888	2.42508	2.16042	2.15594	2.62039	1.63514	1.34987	1.37504
cg02004165	2.64036	2.56987	2.63712	2.44882	2.11641	2.03734	0.685474	1.6084	1.19463
cg15771416	-0.421514	-0.279099	-0.45338	-0.559254	-0.494276	-0.689809	-2.08719	-1.44548	-1.35615
cg12649343	0.367997	0.363408	0.507742	0.48238	0.528218	0.285433	1.11948	1.58851	1.37609
cg24032269	-0.249872	-0.276507	-0.263886	-0.265814	-0.327619	-0.460037	-1.17988	-0.979845	-0.909528
cg08754294	-4.41728	-4.27098	-4.20705	-4.09503	-4.02704	-4.25779	-5.06756	-5.00124	-5.07412
cg26838345	-4.02626	-3.87802	-4.01845	-4.05395	-4.01731	-4.17092	-4.59258	-4.82645	-4.89664
cg21314318	-3.71958	-3.78431	-3.55544	-3.63662	-3.74288	-3.67894	-4.51318	-4.33545	-4.42339
cg22164009	-2.60672	-2.38751	-2.49979	-2.2747	-2.38837	-2.37386	-3.44397	-3.27655	-3.15059
cg14871544	-2.15854	-1.93003	-2.18743	-2.07279	-1.35153	-1.71456	-0.157873	-0.668201	-0.897976
cg02515899	-2.63336	-3.18723	-3.26249	-3.31318	-3.24345	-3.42974	-4.01637	-4.4636	-4.36921
cg08072992	-3.76712	-3.72458	-3.73125	-4.0954	-4.1071	-3.83387	-4.60147	-4.59947	-4.40044
cg27123273	0.0305577	-0.0634741	-0.119498	-0.693402	-0.457094	-0.837726	-1.09419	-0.799466	-0.944785
cg20544552	-0.412337	-0.0529793	-0.340252	-0.356072	-0.390466	-0.330045	-1.25109	-1.0367	-1.51539
cg09838336	-0.830344	-0.889461	-0.814488	-0.758519	-0.49296	-0.780637	-2.24053	-1.70533	-1.76389
cg18765405	3.81149	3.74314	3.26578	3.44328	3.50096	3.69029	2.57606	2.41244	2.62182
cg05235344	-3.19026	-3.11404	-3.00873	-2.98935	-3.25728	-3.54197	-4.32722	-4.06013	-4.05656
cg05426006	3.83687	4.29445	4.12243	4.00646	4.3245	4.16696	3.12203	3.1364	2.79233
cg23829395	-3.51101	-3.29768	-3.3259	-3.39982	-3.55423	-3.6372	-4.07473	-4.19	-4.16586
cg03577139	-4.26202	-4.39598	-4.27726	-4.49096	-4.51017	-4.5669	-4.92099	-5.20704	-5.04904
cg22679014	1.46502	1.43611	1.43641	1.28605	1.25572	1.06783	0.454233	0.800753	0.358308
cg19609438	0.810866	0.357083	0.795806	-0.102045	0.344919	0.940254	-0.875178	-1.97907	-1.80118
cg03699566	-1.60264	-2.08781	-1.49016	-1.02557	-0.953864	-1.28269	-0.725311	-0.189251	-0.295938
cg19344322	-3.27823	-3.19932	-3.28818	-3.26691	-3.38871	-3.17413	-4.20165	-3.93702	-3.96435
cg24254842	-1.44218	-1.44729	-1.43691	-0.962392	-1.00984	-1.17654	-0.561805	-0.623247	-0.833167
cg21944234	1.01938	1.017	0.832913	0.756248	1.0306	0.887509	-0.660241	-0.193816	-1.38159
cg07810190	0.126445	0.110286	0.324055	-0.0575449	0.0607793	-0.247024	-0.552207	-0.663884	-0.639327
cg17378686	-4.27806	-3.90679	-4.18966	-3.15831	-3.38067	-3.14275	-3.34856	-3.04797	-3.15138
cg23028740	-3.5589	-3.44742	-3.4482	-3.48101	-3.42958	-3.33642	-4.0884	-4.41404	-4.31408
cg04957903	-3.76808	-3.76343	-4.06213	-3.9657	-4.02032	-4.2077	-4.98975	-4.82286	-4.61814
cg08995449	-3.03342	-2.59128	-2.77451	-1.66574	-2.32467	-2.06082	-3.90383	-4.06811	-4.04976
cg14017402	-4.01931	-3.68901	-3.79115	-3.6174	-3.87642	-3.75382	-4.9584	-4.58298	-4.80375
cg23220439	-1.70077	-1.30296	-1.31472	-1.72087	-1.35666	-1.84272	-2.53568	-2.44265	-2.77699
cg13247967	2.41366	2.19196	2.30676	2.07208	2.56232	2.41086	1.38875	1.23234	0.886663
cg01171670	-1.57398	-1.5744	-1.54173	-1.29321	-1.05999	-1.43258	-0.69112	-0.859974	-0.62256
cg02184697	-2.40901	-2.32702	-2.30649	-2.1324	-2.16696	-2.25002	-1.67481	-1.70113	-1.44229
cg03214420	-0.0409894	-0.335292	-0.450893	-0.535976	-0.163543	-0.65915	-1.73923	-1.66299	-1.21961
cg12789935	1.47683	1.57727	1.58796	1.62406	1.6344	2.01782	2.69723	2.34063	2.49781
cg15963988	-2.76825	-2.22156	-2.60336	-2.21958	-2.44337	-2.87099	-3.89756	-3.77891	-3.74572
cg02506353	4.81847	4.60625	4.51455	4.05363	4.3519	4.97934	3.3106	3.12257	2.7292
cg10298741	1.17998	0.902407	1.01758	0.933113	0.58097	0.869527	-0.430865	0.0260785	0.114759
cg00174992	-1.66735	-1.60145	-1.36557	-1.59168	-1.9267	-1.88449	-3.17491	-2.47494	-2.72773
cg01045697	4.56275	4.49985	4.56803	4.41799	4.394	4.40935	3.97058	3.89171	3.80713
cg05164181	-2.16154	-1.89685	-1.70092	-1.96736	-1.48733	-1.13063	-0.29407	-0.523192	-0.6454
cg24194370	2.6782	2.73163	2.88349	2.20599	2.32753	2.44946	1.9945	2.08286	1.94585
cg18265575	3.51153	3.59057	3.58743	3.41812	3.49487	3.3406	2.90455	2.5264	2.34921
cg26508164	1.10937	1.17485	1.43855	1.08851	1.22818	1.21453	0.263681	0.494825	0.449907
cg01807748	-0.859159	-0.91338	-0.750957	-0.448167	-0.423318	-0.176	0.190908	-0.153667	0.0431513
cg07974833	-1.742	-2.38052	-1.86007	-1.71931	-2.16767	-2.30729	-3.39038	-3.24702	-3.3114
cg19689330	1.70842	2.05649	1.56368	1.76992	1.51955	2.2585	-0.192214	0.432656	0.385004
cg18067644	3.67235	3.77395	3.99422	3.27937	3.58084	3.61769	2.70664	3.0275	2.79996
cg21497480	-1.65169	-1.432	-1.72486	-1.68853	-1.50563	-1.55779	-0.531614	-0.866995	-0.777992
cg17020895	-2.84633	-2.87303	-2.72484	-2.59128	-2.85141	-2.4651	-1.73369	-1.87999	-2.07353
ch.10.80061816F	-4.85318	-4.90636	-4.59766	-3.82642	-3.85221	-3.83253	-4.12753	-3.84902	-3.87797
cg15732079	-0.535147	-2.08707	-1.1109	-1.2979	-1.06864	-1.06507	-3.18506	-3.46935	-3.82174
cg13163833	-1.33582	-1.33868	-1.3586	-1.77709	-1.5312	-1.67963	-2.02231	-2.16727	-2.00702
cg18173230	-0.675109	0.274965	0.241783	0.153005	0.174564	-0.181251	-1.93796	-1.73898	-2.77565
cg23096144	-2.29995	-2.47275	-2.32863	-2.24513	-2.16038	-2.20763	-1.75014	-1.68163	-1.64594
cg03388712	-2.27155	-2.14689	-1.82241	-2.03971	-2.12652	-2.67604	-3.54337	-3.17127	-3.44486
cg12149666	2.0375	1.76395	2.00194	2.84058	2.82882	2.87895	3.13166	2.64683	2.85739
cg22449980	-1.54283	-1.61985	-1.61114	-1.35786	-1.50414	-1.6666	-2.45026	-2.24891	-2.54153
cg11851792	0.354298	0.436401	0.389061	0.638724	0.788562	0.594228	1.17105	0.99795	1.13006
cg07273376	1.91028	2.55139	2.39919	2.06087	1.89544	2.04851	0.927674	1.11358	1.31008
cg18816426	2.19548	1.90513	1.71223	1.57732	1.59941	1.3882	0.751755	1.04895	1.01406
cg27583534	-2.39712	-2.43404	-2.03877	-2.46576	-1.84851	-2.18663	-3.65821	-3.39087	-3.40082
cg00755751	2.04581	1.75532	1.58267	1.9551	2.16419	2.07081	2.64185	2.7066	2.71364
cg23164054	0.498415	0.201903	0.423275	0.163856	0.0628125	0.333891	-0.363937	-0.859566	-0.773372
cg14022542	-0.669381	-0.624087	-0.747031	-0.467745	-0.504424	-0.360727	0.0754402	0.143358	-0.0925399
cg12690929	1.27443	1.88111	1.45107	1.5187	1.25808	0.558845	-0.0780267	-0.0221188	-0.076179
cg02963414	0.363396	0.106878	0.306992	0.611343	0.561445	0.574999	0.928075	1.04416	0.949386
cg03142741	-0.0932205	0.0724937	-0.229084	-0.195511	-0.189349	-0.252676	-1.56889	-1.07039	-0.932543
cg21978128	-3.41257	-3.23048	-3.12629	-2.78436	-2.97268	-2.99274	-2.54141	-2.22818	-2.05915
cg16817348	-2.25327	-1.88035	-2.34776	-1.76245	-1.37604	-1.23633	-0.52962	-1.01703	-1.00948
cg11569718	-1.63604	-1.51553	-1.27187	-0.84525	-1.14054	-1.12811	-0.40374	-0.695421	-0.46169
cg21655267	-1.29901	-1.52266	-1.09918	-1.1109	-0.928054	-0.671006	-0.276537	-0.220265	-0.403733
cg19947501	3.55293	3.49034	3.12745	2.94494	3.3492	3.00099	2.35541	2.45213	2.16348
cg19063856	-2.36064	-2.36606	-2.41303	-1.95545	-2.17087	-1.77466	-1.29568	-1.40818	-1.66873
cg05652225	-1.31112	-1.20376	-0.72413	-1.08771	-1.37316	-1.39592	-2.25652	-2.10683	-2.16662
cg02574175	-0.73322	-0.241212	-0.296744	-0.113383	0.0125265	-0.160379	0.590083	0.426031	0.667045
cg00544032	2.08325	2.07933	1.94376	1.8306	2.60545	2.26379	0.781331	0.879335	0.915848
cg08014430	1.2501	1.70024	1.52728	1.34861	1.40044	1.10707	0.663299	0.264384	0.182908
cg17828456	-1.14165	-1.30062	-1.32173	-1.12704	-0.820271	-0.838225	-0.552938	-0.297162	-0.359481
cg23619910	-0.62448	-0.851915	-0.611797	-0.456128	-0.47833	-0.415913	0.459537	0.0120156	0.150829
cg27359636	-1.68738	-1.92334	-1.67971	-2.06651	-1.50236	-1.84519	-3.09162	-2.78249	-2.73809
cg00024516	2.89134	2.4373	2.58709	2.25266	1.91285	2.36537	1.53206	1.655	1.61937
cg22309568	-2.12756	-1.92174	-1.81037	-1.95854	-1.64535	-2.2157	-3.12002	-2.98803	-2.91108
cg18367578	-0.325231	-0.523659	-0.507233	-0.390598	-0.730635	-0.38669	-1.82863	-1.35256	-1.37335
cg08480996	3.5939	4.38564	4.00769	3.96543	3.47805	3.41355	2.19254	2.6217	2.62415
cg11957475	0.303091	0.337436	0.493699	-0.10339	0.261457	0.145279	-0.852296	-0.39624	-0.577945
cg20678800	0.388354	0.475408	0.460097	0.298853	0.51789	0.243069	-0.271024	-0.241731	-0.328106
cg20135002	-0.836581	-1.20488	-0.835395	-0.931828	-1.07455	-1.21815	-1.7712	-2.09051	-1.91314
cg10851763	-1.50568	-1.33025	-1.19626	-0.898715	-0.989226	-0.978656	-0.389323	-0.651613	-0.58371
cg25349729	3.95018	3.85778	3.74711	3.56469	3.68705	3.62998	3.20654	2.82395	2.69812
cg09244312	-0.819475	-1.04706	-0.742878	-0.812444	-0.800124	-0.672968	-2.25181	-1.80556	-1.69474
cg00328523	-2.79871	-2.62069	-2.60382	-2.56234	-2.67349	-2.7099	-1.63182	-1.72498	-2.04469
cg16353851	1.66156	1.55664	1.59245	0.929929	1.54142	1.40079	0.449151	0.569165	0.662309
cg21406786	-4.31595	-4.0809	-4.09585	-4.19151	-4.31371	-4.41126	-5.03882	-4.96182	-4.83624
cg10170654	2.53462	2.43701	2.18919	2.0808	2.30199	2.01408	1.63544	1.4367	1.43378
cg02596994	0.558437	0.439109	0.696778	0.63324	0.611467	0.51936	-0.587939	-0.127962	-0.307802
cg04222728	2.28868	2.07277	2.15244	2.21797	2.70589	2.21644	1.27824	0.984843	0.752438
cg19249874	-3.19398	-3.19982	-3.04665	-2.91537	-2.95727	-2.89372	-3.99288	-3.954	-4.50911
cg01369895	-0.813607	-0.904691	-0.527548	-0.924745	-0.930484	-0.356428	-2.70199	-3.12512	-1.96397
cg19193826	0.104094	0.436986	0.103169	0.247054	0.0379881	-0.161596	-0.696007	-0.688368	-0.947704
cg18813322	-1.74503	-1.29023	-1.6879	-1.85586	-1.92086	-1.4688	-2.72679	-2.73533	-2.53458
cg17484944	-1.59153	-1.67584	-1.51606	-1.68764	-2.01762	-1.53566	-2.92115	-2.59768	-2.45385
cg15316289	0.329742	0.23216	0.444619	0.152953	0.494557	0.211656	-0.581067	-0.953883	-0.484252
cg17300723	-3.98251	-3.87279	-3.90835	-4.11866	-4.10212	-4.20933	-4.5937	-4.51771	-4.75489
cg26550646	2.95236	3.16758	3.52002	3.7068	2.86219	2.75186	1.66131	1.62623	1.53289
cg12708287	-2.45884	-2.155	-2.34542	-2.38514	-1.77758	-2.35794	-1.30233	-0.802756	-1.04128
cg23403980	-4.3705	-4.43046	-4.19704	-4.32482	-4.28191	-4.25315	-5.11172	-4.94267	-5.21012
cg07551060	2.0947	1.97553	1.93282	1.95692	2.02857	2.22403	1.30743	0.985182	0.780996
cg06618740	2.44058	2.35781	2.13745	3.03835	3.00649	3.22147	3.32975	3.1086	3.69825
cg12687767	-3.96421	-4.0779	-3.84365	-3.81221	-3.8451	-3.869	-4.88278	-4.77524	-4.56625
cg12691004	-2.41149	-2.61423	-2.21322	-3.24535	-3.34983	-3.06913	-3.24196	-3.25232	-3.33459
cg03979024	1.15506	0.931566	1.13939	0.865943	0.769556	1.14521	0.325631	0.069107	-0.0688217
cg16001913	3.20671	3.04494	3.21968	3.05439	3.23192	3.17529	2.50586	2.15191	2.00245
cg04285666	2.38654	2.27921	2.31659	1.57524	1.746	1.53539	1.37078	1.72023	1.35813
cg09846177	-1.65823	-1.69738	-1.54788	-1.32703	-1.29171	-1.13965	-0.973473	-0.981716	-0.861388
cg03155345	-2.88784	-2.99854	-2.98401	-2.71084	-3.05413	-2.74909	-1.98399	-1.63483	-2.17217
cg13910174	-3.5006	-3.6009	-3.40268	-3.34392	-3.37257	-3.64584	-4.28743	-4.25324	-4.26809
cg00506299	-0.165739	-0.205829	0.0746501	-0.136511	-0.337498	-0.388796	-2.43503	-1.17015	-2.16878
cg13957558	-4.03049	-4.26053	-3.89922	-4.32609	-4.16276	-4.28061	-5.02436	-5.40658	-4.86912
cg19962565	-5.38911	-5.56216	-5.56412	-4.95022	-4.9733	-5.05591	-4.66908	-4.803	-4.89129
cg14442890	-2.21223	-2.13081	-1.98293	-2.06975	-2.12469	-1.92508	-1.16429	-1.2565	-1.47238
cg04286932	2.0176	1.79009	1.84682	2.17734	2.34848	2.90529	3.41492	3.20857	2.93004
cg03699958	-4.89664	-4.62301	-4.79667	-5.02625	-4.92757	-5.18571	-5.64661	-5.51748	-5.50445
cg02895948	0.369613	0.301808	0.234472	0.217087	0.195905	0.273398	-0.520059	-0.272453	-0.639786
cg07091529	2.65123	2.52084	2.21163	2.71936	2.58704	3.17604	1.45285	0.937017	1.12608
cg03125765	-3.63898	-3.4568	-3.34226	-3.46425	-3.66848	-3.79932	-4.4554	-4.37575	-4.21553
cg25696974	0.339798	0.31899	0.2103	0.13766	0.381917	0.176007	-0.35234	-0.56426	-0.721431
cg16052901	-0.703055	-0.542551	-0.546169	-0.902217	-0.862418	-1.18827	-1.43599	-1.29879	-1.51263
cg00118808	-3.60367	-3.65465	-3.5252	-3.66987	-3.55633	-3.51819	-4.46848	-4.22091	-4.26664
cg05385282	-4.06493	-4.01269	-3.9202	-3.9148	-3.96061	-4.06013	-4.77114	-4.75234	-4.5765
cg24192909	2.96062	2.7969	2.77465	2.91422	2.76394	2.70962	1.69589	1.88477	2.18271
cg14989316	-2.07255	-2.14804	-1.94457	-2.02455	-1.98337	-2.08331	-1.31091	-1.46534	-1.27443
cg16109381	2.98049	2.9053	2.95699	3.09287	2.80612	2.9683	2.26069	1.6931	1.90786
cg00657780	-1.65765	-0.9184	-0.447725	-1.07723	-0.862627	-1.50803	-2.8411	-2.88063	-2.74736
cg26242888	1.84371	2.07025	2.05901	1.91391	2.00611	1.90983	1.21516	1.36863	1.24581
cg21177599	-4.16882	-4.27723	-4.33887	-4.2632	-4.70162	-4.4971	-5.14457	-5.02194	-5.19988
cg14972827	0.106801	0.249457	-0.00991737	-0.0383092	-0.108982	-0.0235229	-0.593186	-0.51956	-0.647703
cg23273866	-0.823189	-0.622719	-0.555844	-2.00098	-0.821198	-1.18296	-2.34605	-2.29366	-2.93603
cg15653254	0.815972	0.775926	1.04359	1.16129	1.23346	0.407508	-2.28845	-1.25738	-0.772797
cg21218627	-1.11301	-1.15703	-0.976119	-0.794714	-0.864181	-0.602111	-0.423883	-0.241212	-0.317007
cg12138695	-2.14177	-1.69641	-2.20919	-2.10072	-2.10053	-2.07638	-2.82672	-3.23745	-3.12344
cg02518691	-2.84405	-2.72045	-2.9305	-2.68445	-2.81763	-2.61237	-1.78014	-2.13357	-2.07021
cg09602803	-1.26481	-0.639204	-1.32885	-1.89732	-1.84601	-2.29251	-2.25089	-2.38606	-2.46112
cg18100153	0.744154	0.785721	0.609867	0.979624	0.884078	0.905033	1.65165	1.31816	1.46951
cg02744632	3.81966	3.68756	3.70536	3.86033	3.99395	4.15887	3.05339	2.81981	2.99843
cg16163382	-4.71398	-4.52997	-4.43134	-4.45018	-4.31672	-4.32342	-5.42935	-5.55533	-5.20435
cg08321382	-1.08789	-0.902857	-0.877226	-1.27355	-1.05791	-0.978259	-1.6879	-1.81449	-2.08696
cg03597699	0.997755	1.31163	0.615276	0.737442	0.516617	0.532656	-0.384813	0.00295756	-0.256951
cg03944375	1.4183	1.15121	1.20117	1.18871	1.29825	1.18162	0.371223	0.538085	0.585841
cg23856536	-1.52817	-1.72539	-1.46287	-1.48065	-1.52093	-1.19072	-0.492783	-0.69702	-0.813666
cg06161720	-3.80623	-3.82679	-3.73301	-3.74295	-3.83411	-3.81738	-4.46178	-4.37775	-4.65883
cg16014606	-2.60844	-3.10313	-2.9303	-2.80395	-3.03021	-2.68719	-4.16026	-4.03244	-3.73485
cg04070847	-3.1563	-2.97831	-2.92082	-3.02718	-3.12066	-2.47064	-1.67138	-1.38047	-2.00684
cg02286329	-0.152681	-0.377629	-0.183573	0.148459	0.131237	0.234915	0.489181	0.3907	0.476131
cg14989661	0.133536	0.0930697	-0.192875	0.134905	0.127436	0.243732	-0.970881	-1.49896	-0.864629
cg14832352	3.31234	2.88142	2.65436	2.35024	2.57666	3.08424	1.16363	1.66583	1.50258
cg17882587	-0.194535	-0.801276	-1.42366	-0.998219	-1.51851	-0.687964	-2.70468	-2.81217	-2.68068
cg21521230	-1.33259	-1.29044	-1.53548	-1.49453	-1.33713	-1.49748	-2.22689	-2.12704	-2.04034
cg21656801	-2.32056	-2.24769	-2.0692	-2.01478	-2.02438	-1.34387	-1.12213	-0.977517	-0.988741
ch.12.50831229F	-5.10835	-4.94398	-4.99306	-4.17522	-4.54318	-4.05306	-4.18809	-3.87497	-4.08343
cg08579540	1.52867	1.71524	1.41726	1.66862	1.28812	1.36978	0.736596	0.709409	0.626084
cg17382879	4.61434	4.87312	4.76212	4.72003	4.63732	4.77402	3.98142	3.65692	4.04151
cg00096065	2.33359	2.00369	2.15458	1.94157	1.73753	2.05201	1.23034	1.26586	1.42973
cg08355863	-0.65252	-1.07913	-0.652981	-0.985146	-0.983668	-0.372543	-2.06629	-1.92903	-2.05183
cg22274234	-2.21958	-2.25327	-1.91803	-2.11143	-2.13168	-1.91902	-3.22761	-2.8518	-3.0735
cg06902558	2.74487	2.54425	2.6009	2.23803	2.39172	2.48617	1.81065	1.99661	1.74843
cg09033783	-1.88822	-1.99453	-1.84237	-1.96936	-1.81384	-2.28398	-3.09525	-2.76691	-2.77031
cg02058628	-3.37039	-3.27206	-3.63518	-3.1798	-3.42916	-3.41688	-4.48835	-4.25263	-4.22357
cg12960126	-3.77719	-3.84428	-3.6497	-3.71821	-3.8519	-3.90935	-4.42205	-4.54429	-4.41545
cg15982972	-1.68751	-2.08247	-1.60024	-1.40323	-1.31048	-1.19128	-0.567926	-0.730269	-0.978394
cg07213771	1.27428	0.866646	1.40543	1.07853	0.63465	0.77568	0.234803	-0.0700094	-0.0144162
cg12504877	-1.35132	-1.16215	-1.19092	-0.79784	-0.946382	-0.477722	-0.296134	-0.380708	-0.397335
cg03513388	-1.2572	-1.06145	-1.24176	-0.614669	-0.337789	-0.625121	-0.364324	-0.480634	-0.398025
cg01443285	-0.131265	-0.288229	-0.171037	-0.152043	-0.601615	-0.361957	-1.0814	-1.27355	-1.73654
cg03704215	0.78477	1.53964	0.64806	0.597092	0.795983	0.903	-0.38787	-0.38779	-0.920099
cg07804470	-3.78353	-3.30434	-3.41563	-3.24982	-3.65127	-3.44723	-4.42809	-4.49124	-4.56477
cg24405543	-1.79999	-1.44082	-1.54091	-1.40765	-1.31269	-1.49198	-0.513675	-0.831431	-0.793623
cg07832203	4.08737	3.89029	3.76409	3.89171	4.33713	4.42785	2.71882	2.31724	1.59931
cg22642477	-3.088	-3.22196	-2.86973	-3.13299	-3.28056	-3.21414	-3.89436	-3.77297	-3.81292
cg07531343	1.50798	1.47098	1.25227	1.30098	1.3521	1.1986	0.453862	0.421913	0.784843
cg02990474	-2.22387	-2.68775	-2.38788	-2.19147	-1.96409	-2.08338	-1.38703	-1.63061	-1.15323
cg21681643	1.8724	1.79129	1.82186	1.93142	2.17436	2.61055	0.846562	0.808378	0.688027
cg13011604	-1.91937	-1.97564	-2.23069	-2.56285	-2.10203	-2.33281	-2.92973	-2.94173	-2.98235
cg01007737	-1.48925	-1.57451	-1.25403	-1.0205	-1.13272	-0.692841	-0.479823	-0.577119	-0.52507
cg08169341	-0.521507	-0.0586075	0.524963	-0.312428	-1.09025	-0.0796444	-1.91239	-2.03934	-1.85839
cg07004075	-0.808723	-0.948656	-0.716341	-0.894443	-0.708267	-1.54272	-2.49339	-2.02037	-2.12423
cg00519063	-1.52267	-1.44182	-1.64833	-1.79485	-1.65392	-1.15396	-2.59262	-2.68671	-2.51443
cg14329026	-1.95609	-1.73546	-1.38219	-1.10447	-0.988976	-0.897172	-0.611797	-0.685826	-0.821077
cg16334244	-2.04383	-1.36846	-1.38765	-1.33488	-1.03987	-0.910888	-0.312111	0.054488	-0.432889
cg21275838	1.12831	0.950699	0.990737	1.42727	1.1454	1.46966	-0.264827	-1.29597	-0.267209
cg08548284	-1.89539	-2.11806	-1.79171	-1.87615	-1.88171	-2.74565	-3.62138	-3.31725	-3.29595
cg21997727	-1.69183	-1.63807	-1.31048	-1.45331	-1.61556	-1.65544	-2.99301	-2.52997	-2.41819
cg12080687	-2.58558	-2.36532	-2.10908	-1.80849	-1.72946	-2.04165	-3.2788	-3.26047	-3.2626
cg00676728	2.04322	1.36156	1.33541	1.58484	1.58707	1.6225	0.424059	0.409213	0.48073
cg23361127	-3.01832	-2.98758	-2.9522	-2.94328	-3.01446	-2.97079	-3.9074	-3.61086	-3.61761
cg19346084	1.78145	2.09552	1.92745	1.84332	1.6828	0.869825	0.308759	0.49432	0.558961
cg26877596	-2.76573	-2.50723	-2.59303	-2.45222	-2.67297	-2.30258	-1.53206	-1.76329	-1.85924
cg13859639	-3.59581	-3.50767	-3.43733	-3.33498	-3.56512	-3.4219	-4.13291	-4.33837	-4.23648
cg16318882	2.53271	2.49576	2.80474	2.90136	2.7906	2.42576	1.51171	1.76605	1.33124
cg11845387	-1.74687	-1.81303	-1.51526	-1.38416	-1.43927	-1.57005	-0.843508	-0.913272	-1.0208
cg04737759	-0.476192	-0.615068	0.0342606	-1.07742	-0.377424	-0.600924	-2.59661	-1.64859	-2.09358
cg04481779	-1.77051	-1.93618	-1.90511	-1.75556	-1.77457	-1.86053	-1.08822	-1.30761	-1.11814
cg24086268	-1.92754	-1.86391	-1.98996	-1.71356	-1.69772	-1.82302	-1.12369	-1.37629	-1.12894
cg00849854	-3.5584	-3.29241	-3.39069	-3.45866	-3.40134	-3.6375	-4.25504	-4.11693	-4.1344
cg03453744	3.87931	4.25035	4.21561	3.97977	3.95083	3.58984	2.77957	3.27828	2.94317
cg01707820	-2.31059	-2.16944	-2.20347	-2.15661	-2.22674	-2.31077	-3.2568	-2.87509	-2.9589
cg17838754	-0.644247	-0.955861	-0.847926	-0.435541	-0.426959	-0.703357	-1.55593	-1.8557	-2.06928
cg10800620	-3.26987	-3.22079	-3.05721	-3.04734	-3.17	-3.49013	-4.11474	-3.9466	-4.15934
cg09075327	-3.59345	-3.6227	-3.61185	-3.60692	-3.68334	-3.58215	-4.1449	-4.31269	-4.2815
cg20229734	3.57448	3.08753	3.42843	3.38399	3.31554	3.7593	2.41313	1.88452	2.17831
cg16646054	-1.1085	-1.23575	-1.33295	-1.04799	-0.999455	-1.02627	-0.492669	-0.648278	-0.474625
cg26638341	2.68952	2.79525	3.05393	2.81037	3.16013	3.33824	4.12549	3.93594	3.74152
cg09296270	-4.10058	-4.01622	-3.84016	-3.92894	-4.15337	-4.02435	-4.75742	-4.7678	-4.64618
cg02312715	0.0615585	0.339136	0.173436	0.105116	-0.577119	-0.324145	-0.921933	-1.23795	-1.78894
cg02187259	1.61601	1.57299	1.58104	1.12842	1.59095	1.80207	0.6293	0.54467	0.50923
cg26971411	2.87406	3.44299	3.13587	3.25946	2.95172	3.22811	1.92589	2.23309	2.11683
cg05294497	2.4271	2.64242	2.53833	2.07651	2.00542	2.14814	1.75805	1.87988	1.47103
cg10657250	-0.940592	-1.10135	-1.24937	-0.771458	-0.951313	-0.677431	-0.409122	-0.171152	-0.238771
cg04171392	-1.67334	-1.60836	-2.27393	-1.7163	-1.95244	-1.50426	-0.784715	-0.405195	-0.533478
cg02030141	1.02269	1.18141	1.02775	1.07035	1.06742	0.406414	-0.0621946	0.0239032	-0.341098
cg15717840	-3.95906	-3.78353	-3.66092	-4.02817	-4.21651	-4.28133	-4.57713	-4.64959	-4.50354
cg06748147	-1.63858	-1.63467	-1.48427	-1.14643	-1.25801	-1.22384	-0.47155	-0.605403	-0.98179
cg21374307	0.885468	1.31537	1.29258	0.641866	0.617133	1.20679	-0.0747658	-0.358056	0.0961451
cg15361215	-4.30718	-4.16004	-3.98843	-4.34815	-4.10206	-4.37964	-5.08966	-4.8762	-4.97487
cg15244874	-0.559543	-0.614802	-0.668314	-1.61512	-0.685956	-0.755855	-2.66145	-1.92128	-2.20416
cg07065759	2.15331	1.80473	1.84185	2.38221	2.42949	1.81865	0.806429	0.766633	0.885244
cg06470626	-1.53948	-1.37411	-1.30228	-1.71985	-1.42231	-1.58142	-2.82573	-2.15971	-2.5101
cg01860706	2.71475	3.3848	2.86225	2.45755	2.88675	2.50973	1.81711	1.72468	1.86632
cg03580292	-2.7387	-2.35042	-2.01932	-2.57281	-2.54886	-2.78138	-3.51587	-3.45889	-3.4155
cg06670550	0.284615	0.490379	0.170577	0.324348	0.436251	0.836567	1.38074	1.42186	1.16759
cg14490428	0.517994	0.327285	0.124824	0.805757	0.958367	0.994448	1.81974	1.12335	1.47331
cg16337763	-4.44983	-4.32587	-4.35133	-4.4631	-4.20514	-4.50201	-5.11149	-5.0784	-5.36877
cg09447834	3.63286	3.38651	3.58189	4.33133	3.67745	3.97306	4.45604	4.67118	4.81685
cg27292099	-1.67894	-1.59484	-0.991157	-1.44863	-1.30649	-1.84804	-3.05871	-2.53388	-2.98429
cg03125341	-2.74979	-2.42806	-2.48984	-2.28406	-2.26867	-2.15571	-1.10351	-1.59851	-1.7315
cg03608515	0.597859	0.758819	0.739305	0.717857	0.416525	0.510973	-0.271358	-0.603007	-0.026866
cg07986469	-0.87533	-0.787166	-0.754861	-0.9578	-0.933258	-0.882781	-1.50006	-1.42012	-1.79006
cg10952234	1.90039	1.70752	1.88642	1.95287	1.72266	2.04736	2.73163	2.61258	2.52223
cg07076109	4.84132	4.8266	4.36309	4.41471	4.59298	4.39987	3.76478	3.78041	3.75789
cg00494183	4.06668	4.18939	3.97704	3.5432	4.1019	3.98485	3.2213	3.00093	2.81631
cg24426208	1.57734	1.53846	1.50148	1.70597	1.75397	1.6179	0.961459	0.905399	0.731153
cg24143873	0.614334	0.660758	0.710748	0.491362	0.72025	0.562825	-0.705627	-0.016148	-0.508389
cg22487391	0.854859	1.02065	1.02448	0.763033	0.106724	1.21679	-0.711326	-1.432	-0.536974
cg04460364	0.263938	0.336191	0.217941	0.269262	0.17701	0.224836	-0.347841	-0.366472	-0.30031
cg27587935	1.68332	1.48821	1.66299	1.98247	1.88334	2.05217	2.58865	2.20971	2.46139
cg21571602	-1.40009	-1.89625	-1.63783	-2.17313	-2.61826	-2.58257	-2.60831	-3.42637	-3.2001
cg15030849	-2.76876	-2.75501	-2.60757	-2.47059	-2.54782	-2.40734	-1.90808	-2.07769	-2.09411
cg03992638	-1.64481	-0.94854	-1.6715	-1.68139	-1.42172	-1.46435	-2.55817	-2.6091	-2.92317
cg15025240	1.09007	1.46119	1.11625	1.24097	0.755999	1.31298	0.112874	-0.273141	-0.845391
cg23100626	-1.7693	-1.63458	-1.59138	-1.22229	-1.53259	-1.20758	-0.81706	-0.93423	-0.924478
cg04634182	1.90125	1.96399	2.0975	1.52549	2.4096	1.8525	0.667963	0.8429	0.677586
cg18372930	-3.54384	-3.3106	-3.20222	-2.82938	-2.62936	-2.65595	-2.67956	-2.46293	-2.49629
cg27655168	-0.161056	-0.715768	-0.366837	-0.534908	-0.771538	-0.708907	-1.50649	-1.55757	-1.23332
cg12836643	-1.06061	-1.05151	-0.913288	-0.681801	-0.816052	-0.580638	-0.323742	-0.352301	-0.336516
cg24824472	-2.79372	-2.53028	-2.42012	-2.812	-3.15892	-2.94427	-3.37514	-3.97804	-3.72084
cg08241082	2.25537	2.26245	2.07743	2.28333	2.55845	2.7476	1.36159	1.40692	1.24522
cg24425149	-0.134894	0.0137201	-0.182213	0.0155412	-0.0193849	-0.0188008	-1.16061	-0.710605	-1.27889
cg15671181	-1.58017	-1.78278	-1.50942	-1.38523	-1.49998	-1.50381	-0.475798	-0.832547	-0.91625
cg02704667	1.18028	1.10306	1.06825	0.784664	1.01514	0.761231	0.363644	0.481544	0.428858
cg08654960	-3.02614	-3.18743	-3.06497	-3.00521	-3.18743	-3.25567	-4.48809	-3.9588	-3.90617
cg23052861	1.59635	1.91673	1.39463	1.40209	1.41632	1.35509	0.852484	0.502162	0.290599
cg05364884	-1.5729	-1.0301	-1.06935	-0.826564	-0.745528	-0.360473	-0.22511	-0.0495867	0.154449
cg21995710	1.90444	1.80267	1.8015	1.72784	1.22103	1.34576	0.873156	1.03449	0.95093
cg26091247	-2.71013	-2.69982	-2.34052	-2.8775	-2.49867	-2.66917	-3.47266	-3.41622	-3.6062
cg05242190	0.658544	0.496011	0.603222	0.402157	0.582556	0.555571	-0.21818	-0.35478	0.00110307
cg13781956	-3.55256	-3.29884	-3.39599	-3.25097	-3.38977	-3.71234	-4.60972	-4.40318	-4.19847
cg25099490	3.05067	2.78102	3.10443	2.88263	2.91648	2.92092	2.25186	2.26101	1.94651
cg23239150	0.0811662	0.0404401	0.194577	0.145929	0.0919171	0.364585	-0.620246	-0.54098	-0.639626
cg24338920	-1.87315	-1.40696	-2.44935	-2.81348	-2.55384	-2.63047	-3.39951	-3.23059	-3.3508
cg14523238	-3.14924	-2.87798	-2.95501	-2.6539	-2.91187	-2.97613	-2.26947	-2.0804	-2.20557
cg20672711	0.847321	0.884617	0.725504	0.656195	0.791434	0.776464	0.155172	0.242911	0.0853863
cg21011570	1.01744	0.895879	0.398374	0.694908	0.519585	0.462725	-0.458187	-0.111923	-0.45858
cg16265553	-1.78398	-1.64784	-1.68723	-2.02386	-1.86742	-1.56158	-3.10243	-2.4734	-2.87779
cg01365117	-0.177189	-0.0441142	-0.132138	0.113735	0.0111809	0.282705	0.966491	0.551625	0.666639
cg26325335	-3.99285	-3.9834	-4.02361	-3.94509	-3.98326	-4.27512	-3.24468	-3.08325	-3.33775
cg10827768	-0.0211982	-0.642513	-0.415793	-0.505789	-0.137996	-0.34585	-1.35555	-1.48175	-1.38371
cg18477816	1.90461	1.80937	1.60745	1.82723	1.91531	2.15557	2.49643	2.6307	2.60712
cg01400685	1.95056	2.25061	2.17167	1.30453	2.33979	2.17507	0.580674	0.582605	0.72481
cg24147582	-1.70185	-2.18824	-2.28007	-1.72653	-1.8737	-1.56678	-0.826487	-0.719578	-1.17696
cg25941354	-2.04165	-1.50858	-1.66691	-1.35583	-1.5258	-1.36364	-0.58721	-0.811043	-0.902414
cg00249032	-0.869538	-1.27278	-1.66198	-0.894503	-1.17464	-1.06572	-2.38214	-2.3824	-2.53928
cg25549819	-1.52255	-1.32701	-1.50281	-1.80397	-1.45261	-1.99757	-2.30964	-2.34564	-2.49977
cg06077305	2.28107	2.29927	2.53906	2.15483	2.23507	2.05242	1.67167	1.71505	1.53629
cg06760566	0.29396	0.313014	0.226299	0.153211	-1.24463	-0.10161	-1.50858	-1.71107	-1.55011
cg10758676	-3.76505	-3.74475	-3.78355	-3.49181	-3.57368	-3.32363	-3.15443	-3.11385	-3.05161
cg14642395	-0.554799	-0.389509	-0.382999	-0.809244	-0.551581	-0.765556	-1.10944	-1.59307	-1.3259
cg08670693	0.540559	0.379247	0.191778	0.66133	0.396846	0.593807	-0.525792	-1.02065	-1.50006
cg08764162	-0.634971	-1.23316	-1.36236	-0.873531	-0.625439	-1.22926	-3.10733	-2.44608	-2.42703
cg00108716	1.91241	1.97122	1.96172	1.9583	2.17115	2.25651	2.81084	2.56885	2.98967
cg05246645	-3.19532	-2.91595	-2.8254	-2.58843	-2.86239	-2.68169	-2.13046	-2.23976	-1.9347
cg19184878	-3.02608	-3.14286	-2.90903	-2.87602	-2.90724	-2.79737	-2.29785	-1.91463	-2.33094
cg22199080	-2.65344	-2.69822	-2.59652	-2.31762	-2.65104	-2.68074	-1.68027	-1.72734	-1.99323
cg09089913	-0.888078	-0.735312	-0.824127	-0.514809	-1.07303	-0.611797	-2.01989	-1.62861	-2.12743
cg15120848	1.03903	0.761574	0.662338	1.14557	1.20754	1.18973	1.6278	1.52054	1.55366
cg02395396	-1.53325	-1.64196	-1.3433	-1.40414	-1.41511	-1.51525	-2.17861	-2.20159	-2.44429
cg01995393	3.37856	2.08615	3.18796	2.51263	3.01834	2.84324	0.919247	0.900629	1.19337
cg21655830	-0.946764	-1.18225	-0.865228	-0.84755	-1.10733	-1.30341	-0.172379	-0.12501	0.0459318
cg10552523	-2.84626	-2.95338	-2.89267	-2.4759	-2.45226	-2.36696	-1.98721	-2.16767	-2.34495
cg24482314	0.450087	-0.0672832	-0.21946	-0.0275296	-0.09383	-0.044922	-1.04847	-2.10694	-2.29017
cg21402640	-1.75267	-1.79445	-1.78741	-1.78441	-1.75441	-1.58074	-1.10407	-1.14081	-1.18761
cg22127848	-0.182985	-0.593287	-0.950603	-0.483818	-1.09668	-0.985211	-2.84793	-1.80843	-2.48658
cg11783497	0.720542	0.784795	0.746833	0.743558	0.696778	0.620094	-0.00561347	0.230581	0.055627
cg00951869	-2.24912	-2.18866	-2.18842	-1.97108	-1.97777	-1.82373	-1.51179	-1.66873	-1.51141
cg14219262	2.7242	2.61091	2.32795	2.3534	2.24702	2.12892	1.82744	1.73283	1.68293
cg18766210	-1.23445	-1.68271	-1.97495	-2.35794	-1.68523	-1.10894	-3.27049	-3.58813	-3.58813
cg23078228	-1.2275	-1.30108	-1.13401	-0.527943	-0.47132	-0.27771	-0.101815	0.170855	-0.528423
cg14426428	-1.60287	-0.652715	-1.02054	-1.03187	-1.05113	-1.26736	-2.40098	-2.36845	-2.39862
cg02794695	-1.60279	-1.79702	-1.22867	-1.22727	-0.603387	-1.08489	-0.256307	-0.49399	-0.188146
cg20902758	0.876579	0.600887	0.590977	0.807191	0.838295	0.751214	-0.0972794	-0.147147	0.0786006
cg25799589	-1.41666	-2.01324	-1.71424	-1.36384	-0.986234	-1.11601	-2.6242	-2.79756	-2.88952
cg14604522	2.25273	1.91886	1.89419	2.03879	2.05375	1.7122	1.08257	1.13519	1.21387
cg26864526	0.343073	0.165926	0.178451	0.199863	0.506747	0.256138	-0.74851	-2.03053	-1.7627
cg17846122	-1.32662	-1.69474	-2.36943	-1.7867	-1.82884	-2.35921	-3.23338	-3.49393	-3.42165
cg15956565	-0.800269	-0.806279	-0.770069	-1.08248	-1.11801	-1.01681	-2.16463	-1.4992	-1.68764
cg07199500	2.22496	2.64321	2.94182	2.58102	2.52252	2.34197	0.746144	1.55709	1.23051
cg19303076	4.21528	4.42591	4.31478	4.1941	4.17427	4.23783	3.72758	3.61824	3.70082
cg07905975	-3.03194	-2.66946	-2.80605	-2.87565	-2.9444	-2.76876	-3.6921	-3.51425	-3.60578
cg03239552	0.789945	0.647807	0.8592	0.350518	0.418992	0.126525	-0.238337	0.136787	-0.155191
cg09175485	-0.0458012	-0.328688	-0.405195	-0.597149	-0.366504	-0.825258	-1.35906	-1.05819	-1.52458
cg24394891	-3.14599	-2.91004	-2.85824	-3.34299	-3.28509	-3.44486	-3.69998	-3.70304	-3.62304
cg12681370	0.969346	0.79082	0.89746	0.457374	0.701563	0.743417	-0.0517923	-0.0187234	-0.702385
cg27181349	-4.44184	-4.3556	-4.50377	-4.39394	-4.71713	-4.63487	-5.08047	-5.21841	-5.19413
cg00725356	-3.83419	-4.02348	-3.90409	-4.03715	-4.20147	-4.13618	-4.95562	-4.62132	-4.58091
cg07146912	-1.84358	-2.02604	-2.13126	-2.14376	-2.27411	-2.20563	-2.66635	-2.65372	-2.84624
cg21778987	-4.73268	-4.55396	-4.72317	-4.64211	-4.57448	-4.68959	-5.31389	-5.62267	-5.32119
cg03316934	1.921	1.23683	1.68882	1.38952	1.40072	1.67558	0.529357	0.580907	0.142623
cg11857452	-2.92781	-2.26167	-2.22026	-2.01342	-2.59378	-2.86041	-4.08325	-3.95828	-3.87806
cg03495053	1.745	1.72702	1.395	1.41868	1.28239	1.02894	0.487785	0.864873	0.389292
cg17939585	0.392006	0.335989	0.266538	0.329178	0.591439	0.583071	-0.299844	-0.602665	-0.405059
cg09549329	2.35583	2.70671	2.27886	2.3604	2.33828	2.3015	0.598323	1.58745	0.927053
cg11182199	2.94224	2.91159	2.78057	2.80283	2.80562	2.65076	1.98602	2.2748	2.20299
cg25679766	-1.01448	-1.21846	-1.08148	-1.05984	-1.08424	-1.02386	0.0568704	-0.303124	-0.455856
cg27150896	0.0383233	0.068929	-0.0932808	0.226868	0.322671	0.215736	1.05422	0.609657	0.771833
cg18719158	0.511522	0.525153	0.39758	0.783556	0.906071	0.97047	1.38237	1.11204	1.11287
cg13393327	0.667114	1.06793	0.955332	1.08666	0.13755	0.131595	-0.421625	-1.18225	-1.37808
cg26730763	-4.00647	-4.11313	-4.03201	-4.15665	-4.11118	-4.21135	-4.62249	-4.70245	-4.62338
cg20658466	-2.68842	-2.83924	-2.72285	-2.8404	-2.72543	-2.68983	-3.29898	-3.48287	-3.44996
cg19466563	-2.92448	-2.71826	-2.64775	-2.3424	-2.45759	-2.74061	-2.01287	-1.92531	-1.75438
cg08235220	-3.53886	-3.49434	-3.48218	-3.54398	-3.75021	-3.68186	-4.09495	-4.24152	-4.11313
cg18789685	-0.811439	-0.891288	-0.720183	-0.647281	-0.32535	-0.295242	0.192709	-0.124111	0.0163436
cg10160842	1.87758	1.80156	1.65823	1.73823	1.74361	1.49311	1.08862	0.979712	1.10859
cg02244386	1.36014	1.31714	1.49465	1.52421	1.49061	1.58871	0.360702	0.813736	0.575435
cg05162032	-4.08134	-4.06413	-4.2169	-4.13555	-4.17567	-4.00169	-5.01004	-4.77404	-4.73519
cg09990481	3.96446	3.49419	3.93103	3.39704	3.74781	4.03109	2.78988	2.09185	1.96675
cg08452338	0.400334	0.282494	-0.302415	-0.0177321	0.0942358	-0.0652595	-0.916051	-1.09352	-0.877611
cg03238581	1.0014	0.850474	1.01207	1.22062	1.07052	1.36019	1.91632	1.7105	1.59272
cg02483449	2.56243	2.17838	2.61879	2.34538	2.50327	2.59925	1.61129	1.65165	1.52218
cg23508201	-3.94192	-4.01737	-3.95447	-3.77525	-3.85685	-3.89864	-4.50664	-4.94655	-4.8341
cg25863967	3.01857	2.38601	2.80458	2.3932	2.78266	2.61575	1.819	1.48286	1.56202
cg04503593	1.91298	1.60513	1.33654	1.3647	1.55401	1.04008	0.257261	0.679913	0.400243
cg03532013	-0.212345	-0.193326	-0.568983	-0.178157	-0.12559	0.0945028	-1.1066	-1.13295	-1.33138
cg27061889	1.5809	1.30114	1.62383	1.3239	1.51843	1.47198	0.798032	0.600231	0.783363
cg25560009	-1.3176	-1.35827	-1.03262	-1.13225	-1.37486	-0.77648	-0.0281306	-0.0606338	-0.375787
cg06751920	-2.70606	-2.5118	-2.98539	-2.71992	-2.37513	-2.72806	-1.91357	-1.72654	-1.70503
cg01884549	-4.12723	-3.85462	-3.9485	-3.84102	-4.07148	-4.00366	-4.86184	-4.75974	-4.60181
cg05413061	-3.62113	-3.39636	-3.71674	-3.32219	-3.06038	-3.12066	-4.25219	-4.4227	-4.58638
cg25181170	-2.26595	-2.0977	-2.09935	-2.83214	-2.85457	-2.76331	-2.91571	-3.59536	-3.05343
cg16135771	-2.00202	-1.86993	-1.50288	-1.57739	-1.31547	-1.46776	-0.858212	-0.956417	-0.914144
cg23764766	0.148553	0.157044	0.0124488	0.0387137	0.300184	-0.194029	-0.633985	-1.11621	-0.917748
cg22532377	2.39106	2.04917	1.99512	2.35503	2.36412	2.384	3.28891	3.07196	2.82995
cg26209369	1.17335	1.0197	1.14288	1.34773	1.27776	1.51477	1.74276	1.754	1.82355
cg14003087	-0.499271	-0.279536	-0.530871	-0.157988	-0.311518	-0.208896	0.186799	0.243973	0.390976
cg07654588	-1.27302	-1.07488	-1.23071	-1.3855	-1.83404	-1.41924	-1.95148	-2.24646	-2.09888
cg20724032	-0.74223	-0.435086	-0.602323	-0.561456	-0.505789	-0.418888	-1.84818	-1.24262	-1.81766
cg13200550	-0.167185	-0.621691	-0.553028	-0.656318	-0.544735	-0.438758	-1.38042	-1.27052	-1.24353
cg05599348	0.271268	0.102425	0.0039264	-0.116721	-0.271362	-0.370771	-0.562869	-0.90091	-1.18775
cg14293323	-4.08356	-4.08356	-4.15815	-4.38667	-4.32659	-4.45812	-4.79214	-5.00545	-5.452
cg17537719	2.4971	3.06618	3.12095	2.40067	2.8064	2.68212	1.89673	1.04836	1.28988
cg07035454	1.15363	1.82458	1.45963	1.87759	1.56293	1.56642	0.219862	0.132877	0.569571
cg06232205	2.21461	2.25572	2.57836	2.68388	2.29079	2.78677	1.18318	1.52292	1.05424
cg22499297	-0.859974	-0.999462	-0.67638	-0.85154	-0.999869	-0.532982	0.00566217	0.0346633	0.0328336
cg19718686	-3.869	-3.89626	-3.77791	-3.5694	-3.72543	-3.65275	-3.32192	-3.10079	-3.04405
cg15705813	-3.49221	-3.58202	-3.42112	-3.54681	-3.57618	-3.43409	-4.26911	-4.10882	-4.08382
cg18158670	-1.33461	-1.91118	-1.84309	-1.98041	-1.47891	-1.96034	-2.71059	-3.19752	-3.45312
cg26153182	-1.01582	-1.27625	-0.997292	-1.52468	-1.46139	-1.82311	-1.97517	-1.92392	-1.83709
cg25007447	-0.399794	-0.434654	-0.0512479	-0.348572	-0.304494	-0.795166	-2.41198	-1.54698	-1.50821
cg24209528	-1.3136	-1.05194	-0.830973	-0.497433	-0.397101	-0.424093	-0.0476287	-0.3181	-0.249289
cg00977978	-2.84716	-3.19333	-3.10977	-2.83823	-2.86438	-3.16167	-4.15379	-3.84226	-3.86452
cg04758329	-0.295743	-0.715413	-0.231171	-0.438412	-0.143909	-0.799834	-1.61661	-1.48447	-1.52959
cg22609522	1.82702	1.60894	1.51748	1.48563	1.68387	1.64177	0.955931	0.966431	0.877828
cg11582223	-4.40913	-4.26212	-4.10068	-4.15577	-4.22206	-4.10068	-5.02625	-4.88152	-4.9509
cg07498415	-2.50468	-2.45871	-2.49245	-2.37178	-2.59716	-2.37938	-1.89888	-1.76444	-1.83985
cg06541733	3.31237	3.64557	3.80146	3.52001	3.58269	3.50818	1.81182	2.43943	2.64858
cg04142661	-1.38295	-1.30209	-1.20011	-1.24635	-1.22727	-1.18951	-0.682882	-0.741136	-0.593186
cg13147856	2.39886	2.20331	2.20945	2.05485	2.34659	1.77472	1.39763	1.36905	1.34103
cg03839714	-0.674419	-0.727196	-0.599584	-1.19069	-0.562291	-0.631055	-1.78856	-3.17996	-2.84317
cg01967580	0.869694	0.989274	0.690984	0.424812	0.467474	0.341172	0.256772	0.067327	0.089674
cg21554848	3.68619	3.72449	3.4902	3.2935	3.55223	3.31256	3.01723	2.69412	2.75499
cg04875041	-2.00708	-2.23821	-1.89218	-1.92869	-2.30139	-2.27543	-3.04483	-3.11998	-2.77713
cg23677311	1.17445	1.38735	1.31719	1.08263	1.21873	0.261316	-0.658463	-0.0663984	-0.0581159
cg09910207	1.72976	2.38378	2.58019	2.68523	2.05145	2.07436	0.739305	0.769692	0.873735
cg10735582	0.252057	0.775975	0.193064	0.170654	0.555206	0.0574528	-1.17752	-0.815183	-0.62061
cg09432154	1.35181	0.925642	0.543347	1.04371	0.714642	1.11663	-0.465774	-0.131709	-0.765785
cg23175428	2.51995	2.36284	2.52108	2.68762	2.70463	2.6527	3.10146	3.04315	3.06021
cg03537386	-3.75271	-3.82871	-3.67716	-3.76208	-3.73889	-3.63296	-4.62338	-4.38679	-4.33929
cg23642827	-0.0492477	-0.329141	-0.167711	-1.20758	-0.233258	-1.39609	-2.23057	-1.58142	-2.55412
cg16204357	0.0398678	-0.102315	0.202224	-0.478833	-0.276278	-0.552441	-0.615382	-0.763041	-0.757983
cg14281092	-3.1519	-3.02781	-2.94919	-2.87521	-2.96577	-3.02718	-4.16864	-3.62773	-4.04711
cg01688936	2.33884	2.12899	2.25052	1.86689	1.91107	2.02812	1.62191	1.62314	1.45383
cg11454459	0.451987	0.376048	0.55471	0.417766	0.550799	0.511427	-0.278945	-0.128432	-0.539328
cg20428989	1.05393	1.2138	1.47564	0.73187	0.827636	0.77195	-0.115283	-0.456489	0.448613
cg15026569	0.623234	0.535806	0.416873	0.558743	0.208645	0.0440808	-0.347408	-0.388666	-0.277921
cg19618897	-0.00651615	0.169123	0.275285	-0.200462	-0.129634	-0.0679668	-0.499763	-0.491124	-0.59613
cg23575688	-4.37302	-4.24982	-4.31073	-3.79513	-3.71192	-3.7221	-3.76984	-3.66663	-3.71577
cg02848750	0.495856	0.567635	0.515669	0.604983	0.547488	0.634764	0.00227862	-0.0633531	-0.153722
cg04869854	-0.583011	-0.543213	-0.614531	-0.177856	-0.253222	-0.277322	0.0695455	0.0386422	-0.0638929
cg21622002	2.26857	2.26671	2.38941	2.50945	2.20351	2.70739	3.43126	3.19135	3.06937
cg15783800	1.3005	1.02199	1.28819	1.06971	0.872361	1.34264	0.156865	0.458999	0.069389
cg18174881	0.653649	0.622155	0.626311	0.866488	1.05131	1.04504	1.29032	1.19893	1.25694
cg19846447	1.85847	1.9941	2.00669	2.38755	2.35849	2.48315	2.56368	2.52948	2.58992
cg13720639	0.977646	0.766858	0.639407	1.03026	1.06837	0.874645	0.0657524	0.0679918	-0.255807
cg17536822	-4.33233	-4.26449	-4.17973	-4.38347	-4.16963	-4.42148	-4.96958	-5.0168	-4.85145
cg19553402	-1.87932	-2.12129	-2.02988	-1.71606	-1.74046	-1.93917	-2.95031	-2.7506	-2.63999
cg23019886	-3.62239	-3.45529	-3.49013	-3.23713	-3.5887	-3.5589	-4.20815	-4.3277	-4.2887
cg14327359	3.95055	4.18859	4.40137	4.27611	4.41772	4.51495	3.20312	3.16817	2.48514
cg22567315	0.598922	-0.457094	-1.28339	-0.700287	-0.179984	-0.148225	-2.83391	-2.52512	-3.30844
cg06818582	0.972104	0.700792	0.898411	1.26285	1.12186	1.34902	1.76141	1.49249	1.59194
cg05531689	-3.14805	-3.1917	-2.91442	-2.81074	-2.96865	-2.65524	-2.30667	-2.32583	-2.37967
cg00578673	-1.01865	-0.809229	-1.12448	-0.821782	-0.814336	-0.705313	-0.1383	-0.239482	-0.375778
cg09080444	-2.93819	-2.73386	-2.6107	-2.35477	-2.67645	-2.57124	-1.98487	-1.63951	-1.9817
cg09721144	-0.256307	-0.736023	-0.561602	-0.258244	-0.395494	-0.303739	0.481734	0.174316	0.526114
cg05211868	0.488245	0.327221	0.354123	0.161272	0.133629	-0.442665	-1.7774	-1.32883	-0.636699
cg14114322	-1.96795	-2.17511	-2.14982	-1.68296	-1.91191	-1.69239	-1.45661	-1.35505	-1.41607
cg15818005	-2.81954	-2.4073	-2.57791	-2.15487	-2.43629	-2.65349	-1.74792	-1.37141	-1.07889
cg02826890	-0.132585	0.813719	0.415721	0.0947989	0.262395	0.287158	-1.15093	-0.746067	-0.986651
cg02274366	-4.04311	-4.21784	-4.34583	-3.8047	-3.86052	-3.84655	-3.53128	-3.36955	-3.5888
cg19463193	2.92643	3.44116	3.379	3.42613	3.52147	3.0416	1.6715	2.28211	2.05492
cg25593954	-0.31573	-0.240832	-0.448867	-0.888244	-0.689932	-0.720639	-1.02965	-1.3533	-1.73724
cg16643422	2.28488	1.75867	1.5563	1.49609	1.73658	2.11625	-0.158288	0.646251	0.416393
cg20567895	-3.56584	-3.73151	-3.6122	-2.85824	-3.129	-3.28869	-2.9516	-2.74565	-2.79415
cg22747490	-1.99323	-1.64301	-1.81164	-1.85351	-1.59055	-2.13647	-2.78905	-2.86213	-2.65703
cg13909661	4.23339	4.65514	4.87391	4.41367	4.48226	4.43699	3.62065	3.6679	3.22301
cg15026265	1.83302	1.62517	2.0126	1.73614	1.62719	1.66672	0.933113	1.05118	0.466835
cg21430748	0.493473	0.418237	0.297881	0.455883	0.600412	0.0221355	1.27388	1.31946	1.35749
cg12005412	0.428065	0.845621	0.859471	0.674556	0.665971	0.636374	-0.559543	-0.698931	-1.79074
cg03379631	4.84241	4.75777	4.97687	4.52939	4.24617	4.21192	4.03241	4.20849	4.07169
cg19013399	0.161209	-0.339087	-0.201469	-0.150046	-0.213069	-0.24376	-1.1091	-2.2735	-2.35589
cg20534662	0.321733	0.259864	0.225635	0.350932	0.664743	0.632092	0.942242	0.965113	0.958823
cg16293656	-3.3797	-3.3265	-3.18605	-3.08979	-3.29786	-3.0907	-2.69865	-2.60662	-2.56501
cg12027068	0.244212	0.14968	0.14212	0.273708	0.0115316	-0.381	-0.85073	-0.861069	-0.668314
cg13223682	-3.58952	-3.55483	-3.50341	-3.56689	-3.60013	-3.67431	-4.04909	-4.34721	-4.39346
cg26271776	-2.61619	-2.07171	-2.67686	-2.72941	-2.66074	-2.36137	-3.48805	-3.62875	-3.43613
cg09560549	0.184115	0.314171	0.119995	-0.153138	0.2346	-0.255183	-0.598662	-0.657965	-0.642956
cg00906169	2.85874	2.83542	2.64762	2.95452	2.87476	3.06937	3.49206	3.66593	3.37437
cg23496906	2.13096	2.53327	1.7744	2.47004	1.8866	2.21678	0.77221	0.428261	1.03075
cg16383109	-3.45965	-3.44682	-3.49724	-3.50244	-3.43671	-3.57071	-4.02002	-4.02741	-4.15996
cg17008160	-1.53545	-1.80948	-1.52717	-0.79803	-0.959878	-1.19164	-0.934778	-0.608101	-0.584679
cg20162696	0.569094	0.616848	0.489107	0.745367	0.394821	0.665521	-0.193262	-0.108221	-0.432437
cg03228945	3.55355	3.55121	3.35973	3.43642	3.41187	3.61096	2.88517	2.46845	2.33038
cg20788020	0.144525	0.818452	0.573623	0.515775	0.366858	0.304672	-1.257	-0.526728	-1.71234
cg25784280	-2.21218	-1.72759	-2.22262	-2.80891	-2.072	-2.62534	-3.18759	-3.5291	-3.28318
cg20331980	1.43505	1.14515	1.12125	1.22678	1.14818	1.24001	0.595255	0.438287	0.536895
cg22214800	-1.91964	-1.68356	-1.49795	-2.2453	-1.14654	-2.34517	-3.48923	-3.31973	-3.36224
cg05929056	0.569149	0.441631	0.470709	0.153785	0.349881	0.219934	-0.193167	-0.0521795	-0.193984
cg07721852	-2.18885	-2.24417	-2.47325	-1.66816	-1.44255	-1.50465	-1.63732	-1.45747	-1.61211
cg20515580	-3.79776	-3.86312	-3.70708	-3.65392	-3.68526	-3.67393	-4.63423	-4.32879	-4.43539
cg13419087	-0.655558	-0.682216	-0.512993	-0.816731	-0.792712	-0.847665	-1.46308	-1.13201	-1.37629
cg07657776	0.429415	0.535688	0.440245	0.139415	0.283218	0.460875	-0.213182	-0.194352	-0.206057
cg21369890	3.23795	3.43502	3.67128	3.17252	3.24837	3.80177	2.49678	1.8638	1.74096
cg04272613	-4.56776	-4.57394	-4.31533	-4.65727	-4.86911	-4.98879	-5.77871	-5.20738	-5.44551
cg09844687	3.83703	3.7232	3.81142	3.67355	3.71417	3.54277	3.13978	3.13905	2.76422
cg07984515	-1.34064	-1.28487	-1.53057	-1.50093	-1.35827	-1.62195	-2.10192	-2.02654	-2.28119
cg04621866	-1.49353	-1.37713	-1.37335	-1.15149	-1.38431	-0.862037	-0.465956	-0.480417	-0.687595
cg03879109	2.74102	2.78072	3.14569	2.45307	2.61766	2.62672	1.35783	1.71152	2.11605
cg24799460	0.264703	0.0938337	0.0127597	-0.062135	0.174708	-0.0553997	-0.654027	-0.763705	-1.27355
cg10406676	-0.339923	-0.417741	-0.550257	-0.563853	-0.530253	-0.95033	-1.17157	-1.64117	-1.83714
cg09420993	-0.421505	-0.551733	-0.495242	-0.87315	-0.78473	-1.0378	-1.60773	-1.31442	-1.10942
cg13261106	-1.82403	-1.37704	-1.27317	-1.23332	-1.36352	-1.00567	-0.208475	-0.528512	-0.573145
cg24167667	1.01271	1.0521	0.542095	1.6082	1.52548	0.692924	-0.43416	-1.62432	-1.38732
cg16479323	-0.441014	-0.263433	-0.355053	-0.0253153	-0.023908	-0.0122388	0.365461	0.192187	0.237686
cg19391583	2.58375	3.05133	2.63383	2.86009	2.49066	2.63137	1.62687	1.63924	1.97558
cg02383399	1.51663	1.67644	1.57268	1.91	1.70106	1.80783	2.51699	2.17838	2.28273
cg00091004	2.40193	1.98236	2.40514	1.93059	2.08952	2.02592	1.53754	1.4181	1.25462
cg09262100	-3.84599	-3.8969	-3.9815	-4.00518	-4.07343	-4.08307	-4.48991	-4.49455	-4.47224
cg14675871	2.55557	2.44417	2.41453	2.84362	2.46673	2.81693	3.22289	3.23279	3.19571
cg14690649	-0.137374	-0.0625478	-0.124597	-0.645355	-0.291297	-0.509476	-1.16107	-0.818693	-0.810274
cg21773820	-0.345434	-0.247504	-0.415159	-0.309782	-0.33892	0.24783	-1.55202	-2.61436	-1.6861
cg06353655	-1.15364	-1.11173	-0.841887	-0.729067	-0.784962	-0.821821	-0.113507	-0.225334	-0.443649
cg18768612	1.16703	0.652379	0.65629	0.41346	0.422371	0.158773	-0.485378	-0.12177	-0.0827593
cg10762935	0.590773	0.18078	0.291943	0.177426	0.140385	0.240391	-0.794333	-0.957977	-1.94344
cg03198029	0.423497	0.149328	0.179119	0.635853	0.839282	1.20385	1.39201	1.10511	1.17919
ch.4.154139216R	-5.21288	-5.3784	-5.36833	-5.1224	-5.05653	-5.0427	-4.80252	-4.50714	-4.43493
cg03849851	-0.743826	-0.673583	-0.696548	-0.657894	-0.861953	-0.726606	-2.54039	-1.51916	-1.96369
cg06048102	-4.52237	-4.28362	-4.41061	-4.2535	-4.39448	-4.40866	-5.36592	-5.0745	-5.04224
cg22027204	-0.662635	-0.8938	-0.926883	-0.73249	-0.349172	-0.554083	-1.59447	-1.58087	-1.61744
cg06640630	0.347257	-0.0295106	0.134679	0.727148	0.456572	0.600412	1.45983	1.04974	0.916045
cg27558387	0.242499	-0.241338	-0.9549	-0.87533	-0.315152	-0.655998	-1.76375	-3.05444	-2.80702
cg08683644	-3.30113	-3.2466	-3.11657	-2.90265	-2.87001	-2.83889	-2.69112	-2.58843	-2.52322
cg06597858	0.229858	0.280924	-0.0486395	-0.348588	0.0505101	-0.0447028	-0.661154	-0.67461	-0.67461
cg12361744	-1.76995	-1.95558	-1.68803	-1.37901	-1.74695	-1.04292	-0.592305	-0.753346	-0.879543
cg02584161	-0.203846	-0.191605	0.3528	-0.263792	-0.037135	-0.0761025	-1.31604	-0.860732	-1.08248
cg15754112	-1.53935	-1.1209	-2.18675	-1.63006	-1.53385	-2.48972	-3.25597	-3.44391	-3.73898
cg14695751	-1.26277	-1.27126	-1.07838	-1.46377	-1.44108	-0.463624	-2.84022	-2.47571	-2.74261
cg24029096	4.35152	3.97501	4.04736	3.99941	4.05377	4.24128	3.28116	3.16395	2.61841
cg00738897	0.722715	0.747339	0.773574	0.843976	1.03163	0.894911	1.70988	1.32439	1.43209
cg08186575	-1.73598	-1.78686	-1.76684	-1.14741	-1.36381	-1.6056	-0.867469	-1.07742	-0.976667
cg06178055	0.400148	0.593632	0.363256	0.0902096	0.3585	0.731621	-1.10228	-0.552689	-1.64083
cg13544294	0.897773	0.677044	0.730808	0.739554	0.840809	0.774282	0.0176534	0.166508	0.180496
cg06726893	5.01422	4.12166	4.53466	4.49206	4.39203	4.94171	3.28248	3.27546	2.96912
cg06512263	-1.69932	-1.78543	-1.62308	-1.73263	-1.76831	-1.26727	-0.803311	-0.874423	-0.860503
cg07164556	0.511911	0.367544	0.359973	0.397854	0.433484	0.588803	1.30672	1.00608	1.07345
cg13855666	1.25526	1.41748	1.22201	1.38483	1.51326	1.55565	2.35288	1.96235	1.9787
cg13333800	0.0804979	0.405531	0.153724	-0.129637	-0.159538	0.169795	-0.858967	-0.477994	-1.00639
cg25591260	-0.877861	-0.724335	-0.592569	-0.803238	-0.445984	-1.13212	-1.93552	-1.74508	-1.65851
cg23851088	-2.2012	-2.02998	-1.70331	-2.00399	-2.03045	-2.07893	-1.12818	-1.2641	-1.08023
cg26884581	-1.3122	-1.46901	-1.35153	-1.62909	-1.60288	-1.6437	-2.32387	-1.99077	-1.98529
cg05693530	2.06249	1.76262	2.344	1.70324	1.32165	1.28361	0.881865	0.676234	1.1742
cg10459017	-2.0977	-1.69309	-1.84122	-1.39373	-1.2972	-1.56252	-1.18897	-0.947838	-1.03241
cg20006618	-1.5015	0.019755	0.550419	-0.168318	-0.395726	-0.0832284	-2.69726	-2.91223	-2.80281
cg14429381	2.45036	2.00795	2.24611	2.08645	1.94548	2.41989	0.700892	0.815552	1.41386
cg01119374	1.46008	1.68072	1.2345	1.50408	1.35749	1.92906	0.554337	0.403714	0.204769
cg06222383	-1.62059	-1.61231	-1.50496	-1.58596	-1.79479	-1.36143	-0.706932	-0.848728	-0.871676
cg06521149	-2.4811	-2.45468	-2.29533	-2.70987	-2.53807	-2.76291	-3.27205	-2.97145	-3.18389
cg09085932	-0.126887	-0.260626	-0.143812	-0.0448225	0.0926633	0.21267	0.480915	0.535616	0.409161
cg09552652	-1.43607	-1.59762	-1.76909	-1.84379	-1.78256	-1.51184	-0.823006	-0.666733	-0.884058
cg08720250	-1.83807	-1.90231	-2.04544	-1.58142	-1.82777	-1.70311	-1.21044	-1.18238	-1.3451
cg26513689	-0.90426	-0.954924	-0.79064	-0.742468	-0.550856	-0.268291	0.0866333	0.133488	-0.206688
ch.3.1226245F	-4.72358	-5.05669	-4.96728	-4.29997	-4.09948	-4.42913	-4.01781	-3.97295	-4.25258
cg17908947	1.24335	1.48605	1.45035	1.45844	1.42571	1.69282	0.642711	0.767401	0.557555
cg01793445	3.25688	2.6254	2.96018	2.88533	2.89849	2.88637	2.12984	1.87288	2.02379
cg06931515	0.874176	0.692326	0.806628	0.774342	1.03548	1.15731	-1.45415	-0.323198	-0.495838
cg07062130	0.60544	0.727635	1.20908	0.949066	1.82444	1.58932	2.36831	2.84765	2.11095
cg27455613	3.19707	3.20374	3.10262	3.15165	3.05517	2.95634	2.51846	2.54998	2.61194
cg16797751	4.17593	3.70208	4.14913	3.5217	3.92543	4.42054	2.42155	2.87937	2.19531
cg16622403	-1.25598	-1.07265	-1.08522	-1.47816	-1.37183	-1.53304	-1.92498	-1.79551	-2.33115
cg27428520	-4.05078	-3.89756	-3.97426	-4.15076	-4.11798	-4.15973	-4.68118	-4.47579	-4.6175
cg12205230	-0.76843	-0.431344	-0.435463	-0.585392	-0.472277	-0.939787	-1.65687	-1.52121	-1.32904
cg05342469	1.93492	2.03935	2.05941	1.61565	1.54079	1.2193	1.31363	1.05805	0.745468
cg04111344	-2.09865	-1.55873	-2.72581	-2.36502	-2.13344	-2.27837	-3.45984	-3.7071	-3.61845
cg10991184	2.04115	2.07697	2.02666	2.38899	2.23443	2.65872	2.78673	2.7928	2.74978
cg14384093	-1.98721	-1.27873	-2.03229	-1.80843	-2.67578	-1.66277	-3.40592	-3.46173	-3.36492
cg26015163	-2.06809	-2.45217	-1.65674	-1.18378	-1.35303	-0.780258	-0.85977	-0.64479	-0.874612
cg12404181	-1.42162	-1.62211	-1.47854	-1.11985	-1.5375	-1.24246	-0.445961	-0.638403	-0.826428
cg16257215	-3.03912	-3.10878	-2.63133	-2.67413	-2.63652	-2.65868	-2.06312	-2.13698	-2.17382
cg01916918	-1.25053	-1.12584	-0.814442	-0.430395	-0.890643	-0.601154	-0.0385469	-0.263886	-0.0498657
cg13709682	2.46934	2.37066	2.31084	2.4532	2.53838	2.45848	3.17278	3.03029	2.90433
cg17025841	1.22822	1.40382	1.37211	0.969587	0.982391	1.05689	0.359729	0.618714	0.772541
cg20949700	0.0256978	0.388004	0.0902249	0.636305	0.44158	0.759829	1.07735	0.848696	1.07593
cg11398451	2.02154	1.95765	1.79716	2.47897	2.17885	2.01945	0.0923459	0.953912	0.817831
cg13538637	1.435	2.03566	1.1659	1.73283	1.46157	1.49105	0.379539	0.236707	-0.338619
cg11229663	-0.869696	-1.28894	-1.39267	-1.52434	-1.09685	-1.2005	-2.06137	-2.26231	-2.18601
cg04658021	-3.27812	-3.3975	-3.6543	-3.23621	-3.34318	-3.55987	-4.1402	-4.37555	-4.28874
cg27275023	-3.8755	-3.8179	-3.56328	-3.71178	-3.76045	-3.65468	-4.65657	-4.38293	-4.43548
cg03191919	-4.2158	-4.16963	-4.29862	-4.32596	-4.3726	-4.31335	-4.79449	-5.00764	-5.31572
cg02467956	-3.6487	-3.64065	-3.56157	-3.60917	-3.76266	-3.732	-4.17625	-4.2544	-4.18038
cg26998850	-1.86705	-2.15719	-1.80005	-2.12654	-2.06632	-2.43579	-3.01258	-2.67459	-2.83167
cg03842933	1.34984	1.31158	1.30795	1.18273	0.975909	0.894099	0.626724	0.76032	0.555206
cg05726109	3.03496	3.15965	2.83915	2.85394	2.79738	3.28474	3.95537	3.97373	3.80853
cg22725830	-0.968929	-0.883599	-0.803667	-0.66059	-0.852295	-1.05567	-1.65713	-1.6099	-1.56713
cg19317960	3.19871	2.73197	2.81966	2.79784	3.00289	2.74409	1.84445	2.19769	1.93635
cg06059069	-1.76094	-2.12411	-2.06789	-1.49095	-1.83265	-1.9986	-2.94442	-3.06038	-2.79355
cg22123915	1.12986	1.0509	1.15758	1.18807	1.33591	1.43492	0.26644	0.562257	0.411194
cg10438589	1.86651	1.83912	1.82624	1.42146	1.71631	2.02312	0.886304	1.05028	0.957354
cg00252616	-1.65677	-1.92276	-1.41076	-1.13174	-1.40409	-1.09044	-0.86391	-0.762126	-0.684226
cg27024196	-0.501082	-0.757074	-1.07455	-2.08467	-1.45389	-2.04098	-2.4571	-2.17734	-1.79283
cg13419345	3.1622	3.27599	3.02758	3.19953	3.10502	2.95874	2.11582	1.60021	2.39826
cg27144670	-2.37007	-2.57683	-2.37478	-2.94606	-3.23048	-3.12722	-3.60564	-3.15071	-3.19762
cg14505299	-1.82991	-1.41582	-1.55463	-1.2875	-1.08789	-1.19886	-0.954196	-0.717678	-0.675216
cg26558862	0.0847869	-0.166395	-0.366361	-0.0980702	-0.365995	-0.646649	-1.28355	-1.03353	-1.63732
cg05730975	-0.579674	-0.249535	0.166584	-1.2415	-0.616685	-0.0086213	-2.12061	-1.82475	-1.88811
cg18824549	-3.96263	-3.86472	-3.98946	-3.89915	-3.87741	-3.94089	-4.44311	-4.55546	-4.55288
cg00409126	1.19299	1.37888	1.37612	1.4065	1.05676	1.33234	0.637244	0.606555	0.525511
cg16462433	2.40521	2.47666	2.37018	2.92446	3.35178	2.99683	3.58805	3.10383	3.32477
cg23662331	-1.25091	-0.7282	-1.20552	-0.981607	-1.24813	-0.840895	-2.24331	-1.93633	-2.04937
cg21528399	2.69248	2.39438	2.3886	2.06227	2.54454	2.20041	1.46109	1.65676	1.66541
cg11080540	-4.25826	-4.27865	-4.25012	-4.3524	-4.31765	-4.68399	-4.92136	-5.06072	-4.9584
cg10837404	0.91357	1.0785	0.822014	0.761108	0.844679	1.08593	-0.136009	0.320747	-0.105373
cg00908292	-4.04887	-4.07324	-4.06399	-4.2815	-4.24177	-4.26082	-4.93963	-4.69278	-4.57994
cg05864326	-1.78105	-1.67605	-1.50749	-1.81384	-1.92121	-2.02604	-2.29886	-2.31609	-2.33321
cg02654164	-0.26707	-0.11845	-0.310796	-0.437799	-0.257761	-0.549874	-1.10759	-1.01997	-0.810024
cg17745234	-1.81658	-1.70022	-1.62499	-1.56733	-1.80405	-1.16781	-0.4242	-0.881227	-0.69112
cg14612133	0.209166	0.235753	0.145418	0.29617	0.190045	0.336276	-0.33144	-0.386909	-0.522489
cg24663003	-1.42659	-1.59796	-1.57482	-1.04883	-1.68803	-1.12073	-0.484748	-0.612359	-0.575529
cg13523144	0.131522	0.468647	0.139927	0.334918	0.688165	0.812565	1.78329	1.15383	1.25901
cg13221924	-3.30356	-3.51944	-3.39427	-3.7667	-3.60997	-3.69144	-4.01944	-4.13898	-3.97711
cg00177243	-3.41346	-3.42217	-3.31697	-2.69198	-3.2301	-3.20173	-2.40977	-2.59652	-2.46812
cg11210878	-2.40369	-2.34473	-2.10611	-2.15077	-2.48562	-2.47555	-1.29366	-1.62207	-1.37981
cg13145528	-2.76643	-2.88812	-2.62798	-2.59387	-2.81676	-2.929	-3.89183	-3.46923	-3.54057
cg09103187	0.89319	1.43988	0.913338	1.27435	1.28968	1.3627	0.32784	-0.14796	-0.21633
cg00830492	-3.41329	-3.33113	-3.16785	-3.18982	-3.38204	-3.48537	-3.97804	-4.00718	-3.9908
cg09941601	2.20727	1.85741	1.84464	1.90675	1.53459	1.76127	0.551236	1.06049	1.10747
cg18221341	-3.93557	-3.80272	-3.7145	-3.79864	-3.55615	-3.94879	-4.51147	-4.56269	-4.79238
cg01794103	2.13154	1.59199	1.90582	1.72052	1.75986	2.13614	1.03959	0.819999	0.750914
cg08024038	2.44423	2.72823	2.39601	2.58788	2.49436	2.73104	1.44384	1.31976	1.8866
cg16528345	-1.13063	-0.423069	-0.852851	-0.632117	-1.39707	-0.701519	-1.95833	-2.85379	-2.76291
cg06617879	3.97104	3.46855	3.25512	2.70519	3.0001	3.11977	2.48786	2.51098	2.44725
cg15378605	2.38834	2.30235	2.35785	2.38289	2.30892	2.33294	2.93181	2.92265	2.86061
cg09209669	-2.47643	-2.55195	-2.42729	-2.50224	-2.62263	-2.63714	-1.48925	-1.90754	-1.80676
cg16215913	-2.66832	-2.17243	-2.96435	-2.45979	-2.55689	-2.96267	-3.78869	-3.99515	-4.63576
cg07798560	-2.48593	-2.47325	-1.96397	-2.27191	-2.39568	-2.62574	-3.30182	-3.1684	-3.30103
cg13549303	-1.27091	-1.44991	-1.38667	-1.22449	-1.03204	-0.583613	-2.30446	-2.23245	-2.37997
cg20253268	1.43596	1.42284	1.42554	1.98953	1.94446	2.56793	2.6431	2.30137	2.38141
cg07162162	-1.21711	-1.10927	-1.20597	-1.23459	-0.949198	-0.789457	-0.241432	-0.458389	-0.460648
cg00860354	-4.07633	-4.14693	-4.12434	-3.4848	-3.6168	-3.4396	-3.61871	-3.42131	-3.4304
cg10637688	-1.74205	-1.84497	-1.69844	-1.57691	-1.46286	-1.3509	-1.05497	-1.22906	-1.04654
cg02082083	-4.26895	-4.18158	-4.18695	-4.35304	-4.29028	-4.24879	-4.80337	-5.26476	-4.89205
cg06688621	0.701868	0.923422	0.747385	0.457786	0.49981	0.342282	-0.451302	-0.159213	0.182906
cg11147251	0.944969	0.841958	0.955104	1.00663	1.03241	1.18048	1.61825	1.51528	1.45398
cg15354803	2.81841	2.94252	2.65787	2.50073	2.66397	2.27327	1.02405	2.01767	1.31089
cg02152128	-2.79103	-2.83394	-2.6703	-2.38178	-2.66821	-2.36875	-2.09185	-2.11871	-1.87837
cg04892766	-0.0773993	-0.11394	-0.0625594	-0.284703	0.080755	-0.0850424	-1.25476	-0.765326	-1.56158
cg16353568	2.20146	2.42787	1.90566	1.49689	1.6991	1.44546	0.906156	1.37771	1.25986
cg19968890	1.40069	1.46675	1.61173	1.22871	0.907024	1.11518	0.702283	0.887453	0.544858
cg04590366	1.71539	1.95527	1.93498	1.78023	1.76661	1.56031	0.996614	1.22688	1.21285
cg23351010	1.13171	1.73811	1.92285	1.58682	1.47184	1.41846	-0.377754	0.607111	-0.0503275
cg26064794	0.192477	0.32617	0.299609	0.705316	0.776632	0.637128	0.883027	0.890669	0.800154
cg14112601	-2.18073	-1.80719	-1.47308	-1.0631	-1.37995	-0.606011	-0.536002	-0.613281	-0.457579
cg23840027	-1.71338	-1.54491	-1.68953	-1.03402	-0.879893	-1.10663	-0.360794	-0.971561	-0.812852
cg22713958	-2.87228	-2.75455	-2.71358	-2.66695	-2.83626	-2.81869	-2.19795	-2.1992	-2.00436
cg24038192	3.56291	3.50853	3.274	3.33074	3.3761	3.46797	4.06473	4.2431	4.08482
cg25936482	3.88119	3.75397	3.85787	4.33985	4.3529	4.32125	4.87947	4.45343	4.46471
cg03628000	-0.71788	-1.24176	-1.15989	-1.97146	-1.55398	-1.91298	-1.90341	-2.31805	-2.62242
cg12580156	-0.544983	-0.908416	-0.487709	-0.265101	-0.29872	-0.256581	0.213777	0.123431	0.0141408
cg19404444	-3.48774	-3.47382	-3.33848	-3.48177	-3.68196	-3.80943	-4.24554	-4.02416	-4.16706
cg13735704	0.784404	0.893015	0.599232	1.10302	1.22949	1.77729	2.36139	1.83272	1.77328
cg12358041	0.462657	0.539386	0.608395	0.250258	0.543108	0.624075	-0.398025	-0.340136	-0.0643832
cg18045195	2.33735	2.22118	2.09536	1.9156	2.26574	1.93885	1.56049	1.40505	1.4201
cg14254562	2.51184	2.70407	2.6775	3.4969	3.06199	3.4997	3.88047	3.35222	4.04977
cg16451803	-2.56265	-2.4076	-2.76729	-2.90038	-2.51369	-3.33229	-3.75685	-3.80623	-3.59778
cg06802565	-3.60227	-3.49266	-3.33013	-3.16517	-3.25364	-3.63304	-4.5411	-4.17228	-4.5085
cg12220426	-2.52895	-2.62351	-2.27707	-2.53665	-2.46406	-2.79037	-3.19246	-3.34375	-3.66028
cg03598112	-1.13295	-0.781361	-1.314	-1.17809	-1.26348	-0.769292	-2.60245	-1.98369	-2.23545
cg02012771	2.18186	2.00811	2.07331	1.72427	2.31475	1.85656	1.05587	0.96503	1.32388
cg06112923	2.58001	2.90639	2.6247	2.69223	2.3514	2.08425	1.57786	1.7821	1.81684
cg09022230	-1.07488	-1.1573	-0.95901	-0.809229	-0.962919	-0.620211	0.00155118	-0.431372	-0.256471
cg20323175	-4.12603	-4.28249	-4.18158	-4.12795	-4.33259	-4.30718	-5.09592	-4.8578	-4.77071
cg19578183	1.77778	1.65952	1.71146	1.54942	1.36452	1.42135	1.10466	1.18882	1.02006
cg13165983	1.33277	1.29239	1.22359	1.48697	1.01146	0.667114	-0.176896	0.301808	0.171764
cg11790417	0.275306	0.402085	0.191937	-0.00832037	0.0777369	0.143107	-0.368249	-1.25053	-1.00821
cg03120102	-0.592986	-0.364407	-0.435212	-0.45338	-0.160819	0.0354447	-1.18378	-1.35321	-1.57778
cg21962562	-0.518771	-0.591592	-0.633665	-0.710201	-0.99366	-0.989109	-1.40323	-1.34715	-1.14241
cg27383744	2.80239	2.66534	2.81604	2.96649	3.17812	3.06633	3.59599	3.30652	3.43359
cg01124523	0.122289	0.0683434	-0.300049	-0.730147	-0.389284	0.142364	-1.87471	-1.09587	-1.594
cg00807389	2.11009	1.90989	2.04822	1.79353	1.8881	2.15401	2.78126	2.7256	2.69623
cg08064068	-0.641694	-0.929708	-0.782531	0.438695	-0.195932	-0.21262	0.349833	0.282147	0.147032
cg05678526	1.11553	1.04073	1.24097	0.711252	1.02414	1.02454	0.523566	0.335236	0.223322
cg12399687	-1.08837	-1.13672	-1.19885	-0.942655	-0.333349	-0.35643	-0.307756	0.038377	-0.142252
cg23525708	-0.838884	-0.554799	-0.80294	-1.36293	-0.90933	-0.651464	-1.96499	-2.02368	-1.59431
cg04334496	-1.5167	-1.84293	-1.55202	-2.00504	-1.92348	-1.64738	-2.35454	-2.47982	-2.7462
cg07188648	-1.68953	-1.95891	-1.64473	-1.81766	-1.85276	-2.14929	-2.89145	-2.44935	-2.65196
cg08276042	-3.00406	-3.36965	-3.22743	-3.16322	-3.56872	-3.51704	-4.25443	-4.11448	-3.92396
cg16055914	2.8848	2.42477	2.19969	2.39491	2.40786	2.38617	1.71213	1.1788	1.25345
cg09954698	0.687174	0.742234	0.601366	0.312198	0.634452	0.73937	-0.129381	-0.0575449	-0.0156549
cg06466796	3.50985	3.37748	3.39895	3.32955	3.69742	3.5606	2.77326	2.62306	2.76658
cg06551996	0.644333	0.465889	0.461393	0.950261	0.93203	1.08013	1.487	1.12442	1.17413
cg19455171	-1.07418	-0.738665	-0.54894	-0.967095	-0.668314	-0.658463	-1.8349	-1.7696	-1.5503
cg12612406	-0.863363	-1.08206	-0.642313	-1.05004	-1.41405	-1.56472	-1.86993	-1.94664	-1.67317
cg23105697	-0.954924	-0.989335	-0.938315	-0.683546	-0.870244	-1.02908	-1.58564	-1.64535	-1.9136
cg15649932	3.77244	3.69025	3.78831	3.83752	3.88628	3.70016	3.22424	3.09405	3.1433
cg13872236	-2.48368	-2.12874	-1.94171	-2.18561	-2.56664	-2.56901	-3.4652	-3.28199	-2.99909
cg11367159	-2.73638	-2.61546	-2.45217	-2.085	-2.54847	-2.71973	-1.62079	-1.54272	-1.74052
cg27485906	1.87103	1.7829	1.76554	2.26079	2.1941	1.74627	0.896452	1.07516	0.920118
cg17475467	-0.678086	-0.523192	-0.645101	-0.897766	-1.29061	-1.13156	-1.91442	-1.42366	-1.37827
cg23198558	-1.60451	-1.57908	-1.60288	-0.979206	-1.14887	-1.4672	-0.932635	-0.482877	-0.348932
cg03902718	-1.72486	-1.31585	-1.12894	-1.26608	-1.3423	-1.42716	-0.282238	-0.623748	-0.0471103
cg00571483	-2.58881	-2.26218	-2.15817	-1.81884	-1.89836	-2.31038	-1.51299	-1.21624	-1.35187
cg22670033	0.24267	0.325607	0.363644	0.340067	0.223494	0.173274	0.838986	0.905626	0.948525
cg14054279	3.51136	3.43654	3.37903	3.28357	3.30184	3.78895	2.70758	2.53893	2.44325
cg24450653	-2.54159	-2.0366	-2.10882	-2.56989	-2.9273	-2.46406	-3.48504	-3.66869	-3.056
cg14037088	0.420665	0.566054	0.954696	1.17606	0.611613	-0.14071	-1.69966	-1.85323	-0.764508
cg07950469	-0.00440372	-0.396164	-0.117191	-0.448502	-0.0215351	-0.0138666	-1.41328	-1.10581	-0.986582
cg08687540	-2.81414	-2.83568	-3.04473	-2.62335	-2.8947	-2.76215	-3.65	-3.47881	-3.67648
cg21376454	2.66087	3.10639	3.18052	3.36073	2.95987	2.91489	1.28303	2.07812	1.69286
cg16659899	2.05837	1.64829	1.85934	1.47174	1.82185	1.5111	1.14711	0.960962	0.879971
cg23363263	0.585285	0.842014	0.655918	0.496632	0.0280439	0.682636	-0.208719	-1.2483	-1.07906
cg05388765	2.87167	2.99281	2.63693	2.42105	2.81197	2.39991	1.92717	1.93914	2.08557
cg08227583	-3.60894	-3.40764	-3.41615	-3.47016	-3.71196	-3.42967	-4.30875	-4.09256	-4.16312
cg20434422	-2.8214	-2.6242	-2.71091	-2.67312	-2.7387	-2.41008	-3.4915	-3.38059	-3.82478
cg13860281	-1.3422	-1.07125	-1.75386	-1.88662	-1.25704	-2.00202	-3.18631	-2.64751	-2.63723
cg22958248	-0.245267	-0.297127	-0.555749	-0.416582	-0.20985	-0.370936	-1.09827	-1.07444	-0.994579
cg25988321	-1.80125	-1.64887	-1.60015	-1.8462	-1.73191	-1.9093	-2.28007	-2.27987	-2.30723
cg00269606	0.166348	0.363256	0.252393	-0.187584	0.147859	0.196904	-0.392635	-0.57931	-0.511579
cg12942932	2.34646	2.42976	2.2015	2.38629	2.5181	2.61797	2.91713	2.96297	3.0508
cg13008935	-0.716474	-0.397593	-0.206294	-0.657204	-0.300498	-0.541196	-1.6942	-1.24064	-1.38348
cg08593157	2.19921	1.82186	2.13434	1.95675	2.34805	1.66317	1.01578	0.855767	1.12412
cg08645207	3.76963	4.26097	3.89773	4.29716	4.06273	4.16148	3.2903	2.92293	2.98198
cg04762351	0.750426	0.636968	0.603322	0.803108	1.05412	0.793677	-0.0582491	0.0709656	-0.308844
cg06498232	-3.01697	-2.75921	-2.9267	-2.893	-2.97484	-2.78666	-3.83584	-3.53422	-3.53585
cg09862914	0.0727534	-0.0266346	-0.073024	-0.217897	-0.517802	-0.158069	-0.671325	-0.833959	-1.16865
cg07228702	-3.11816	-3.19705	-3.00936	-2.97073	-2.8557	-2.8441	-2.38764	-2.21367	-2.58956
cg25281042	-1.05929	-0.723559	-0.910371	-1.42858	-1.48368	-1.57306	-1.85511	-1.62626	-1.50234
cg16218715	-1.61512	-1.64455	-1.68887	-1.86921	-2.04993	-2.02876	-2.64127	-2.22799	-2.30864
cg02506908	1.58559	1.17799	1.57133	1.61962	1.72532	1.56728	0.800266	0.48881	0.345207
cg03503642	2.46567	2.82862	2.6507	2.51163	2.79519	2.92374	1.66235	1.72579	0.993707
cg05604486	-1.39036	-1.11191	-1.60402	-1.92793	-1.91852	-1.56851	-2.15988	-2.56538	-2.86948
cg26881360	-0.0357615	-0.185436	-0.0432244	0.0012926	-0.0562171	-0.0186455	0.561932	0.435375	0.46624
cg18916055	4.0055	3.93714	3.93703	3.90409	3.83559	3.95037	4.46222	4.56386	4.52154
cg12515517	-0.0776455	-0.160602	-0.154576	-0.241731	-0.296917	-0.290631	-0.635953	-0.691933	-0.68748
cg25214900	-1.7221	-1.68545	-1.67424	-1.29928	-1.18897	-1.73317	-0.984537	-0.571103	-0.730825
cg23731908	-1.34043	-0.913843	-0.979996	-0.821671	-1.12853	-0.689931	-2.72773	-2.11306	-2.01501
cg09678539	-2.05069	-2.09077	-1.91722	-1.75345	-2.28289	-2.09447	-1.08837	-1.32128	-1.04806
cg08299259	-2.41798	-2.63047	-2.01081	-1.94852	-1.90512	-1.78989	-0.187924	-1.32662	-0.950483
cg02306493	1.59801	1.60054	1.8694	1.33841	1.08596	1.33056	0.764733	1.08886	0.635118
cg06291107	0.291395	0.331165	0.336375	0.162225	0.431466	0.047209	-0.449025	-0.35234	-0.317574
cg23248351	1.37954	2.03766	1.82955	1.65159	1.58902	1.48697	0.200372	0.650823	0.870518
cg12093936	3.2408	3.5129	3.45393	3.19897	2.89718	2.94369	2.2268	2.76511	2.48033
cg01974549	-1.52098	-1.13814	-2.57597	-2.06789	-2.55468	-2.45775	-3.72578	-3.59975	-3.37723
cg08175413	1.78053	1.87809	1.9551	1.77768	1.79513	1.50626	1.02724	1.29114	1.1472
cg07899411	1.31123	1.30397	1.17142	1.28834	1.33233	1.60047	2.34503	2.11365	1.85841
cg05374238	-3.16064	-3.07331	-3.01277	-2.67293	-2.65942	-2.54494	-2.57943	-2.27827	-2.12773
cg07669969	2.55855	1.82207	1.8296	1.81557	1.64332	2.20101	0.938189	0.0686925	-0.293022
cg11473240	0.599486	0.25939	0.572679	0.872964	0.929889	1.0866	1.30938	1.41052	1.08486
cg09266087	0.795278	0.671246	0.531245	0.527175	0.530386	0.832913	0.0366059	-0.574009	-0.560873
cg04058134	1.3963	1.40327	1.29139	1.27104	1.30501	1.2724	0.453873	0.644261	0.874103
cg27634991	3.07489	3.33528	3.38058	3.57676	3.45334	3.13457	1.98096	2.49574	2.3558
cg02753719	-0.108736	0.0370588	-0.0403833	0.130806	0.36067	0.238098	0.599713	0.619704	0.507005
cg00347563	-2.72018	-2.55598	-2.75257	-2.33794	-2.51846	-2.47498	-1.77842	-2.13365	-1.96863
cg04283838	-3.65664	-3.40707	-3.37704	-3.17139	-3.64219	-3.71135	-4.37719	-4.29798	-4.52186
cg07366506	2.83833	3.01069	2.73135	2.28869	2.6678	2.05533	2.0147	1.91902	1.59593
cg00711291	2.53626	2.24374	2.28347	2.13024	2.50241	2.6263	3.70649	3.078	3.61645
cg03254336	-1.78954	-1.09419	-1.49242	-1.7282	-1.7144	-1.83063	-2.61564	-2.60602	-2.24733
cg05361273	-2.43816	-2.39073	-2.31181	-2.27787	-1.98573	-2.24096	-1.79616	-1.52395	-1.70375
cg26157149	-2.84217	-2.99724	-3.04393	-2.53431	-2.94546	-2.91455	-2.31183	-1.85927	-1.76678
cg04646987	-2.86126	-2.50922	-2.73674	-2.32817	-2.51744	-2.89065	-3.60053	-3.55361	-3.66148
cg02893429	2.44826	2.17917	1.69131	2.37939	2.13923	2.26716	1.15954	1.01262	0.626341
cg20619751	0.79744	0.722455	0.72029	0.605315	0.504353	0.206548	0.0408751	0.102281	-0.149709
cg27486714	-0.530498	-0.539428	-0.346659	-0.0237398	0.0180034	0.170457	0.176175	0.289605	0.0784859
cg26294431	-2.23135	-2.19457	-2.24587	-1.92538	-2.36835	-2.08918	-1.56678	-1.44429	-1.48595
cg04341343	1.61909	1.74857	1.75144	1.9062	2.07565	2.23632	2.53026	2.33429	2.33844
cg08974527	0.598223	0.43116	0.527008	0.499341	0.456367	0.529584	-0.130887	-0.295145	0.0220816
cg21067775	1.66568	1.79614	1.61131	1.81102	1.79761	1.86087	2.6579	2.23826	2.36682
cg20539986	2.21765	2.41726	2.26969	1.8567	2.19009	2.18558	1.65479	1.50564	1.58808
cg17319198	-1.3378	-1.31668	-1.02269	-1.42569	-1.26887	-1.71535	-2.3536	-2.05058	-1.99746
cg13320436	-1.54743	-1.59447	-2.07723	-1.28894	-1.21997	-1.43345	-0.777533	-0.45793	-0.9549
[truncated: 463 more rows]
