# Supplementary material for: DNA methylation analysis identifies key transcription factors involved in mesenchymal stem cell osteogenic differentiation
Source: Biol Res. 2023 Mar 8;56:9. doi: 10.1186/s40659-023-00417-6 (PMC9996951; doi:10.1186/s40659-023-00417-6)
Supplement: Supplementary file 5 — Additional file 5: RNA array. Differently expressed genes between stem cells differentiated (21 days) or not to osteoblast. [file 40659_2023_417_MOESM5_ESM.xlsx]

## Sheet: Paired Filtered P0.05 FC1.2
Probe ID	NUID	probe_list	symbol	name	logFC	AveExpr	t	P.Value	adj.P.Val	B
7150634	6XpRYc4gc5Xbs9exeQ	7150634	APOD	apolipoprotein D	6.25082	10.3581	39.078	4.28899e-12	8.05387e-08	16.4417
160242	i3nlIqhAhuR0F9xSlE	160242	RGCC	regulator of cell cycle	5.05987	9.5776	24.9283	3.38119e-10	1.37479e-06	13.5369
6370369	6VtKG_KH.YUPQV.lUU	6370369	CD14	CD14 molecule	4.37401	10.4912	29.9936	5.63094e-11	5.28689e-07	14.8509
830672	fntTntHjed_f8VoF2Q	830672	STMN2	stathmin-like 2	4.25697	11.1918	9.83502	2.15052e-06	0.000225136	5.439
2030026	cHUr4Ht6eCQqKt6RlU	2030026	STMN2	stathmin-like 2	4.0024	11.1325	8.91441	5.15819e-06	0.000415711	4.54173
3460520	6d0S7Hcwiu6u3v60o4	3460520	CCND2	cyclin D2	3.95554	9.348	25.3722	2.85062e-10	1.37479e-06	13.6687
6840164	xQwSlQl7rOO5EfnIdI	6840164	GPNMB	glycoprotein (transmembrane) nmb	3.77181	10.909	19.767	3.15765e-09	3.67286e-06	11.694
1690563	340p5Q4OqSi6QIVQ0c	1690563	SAA1	serum amyloid A1	3.69758	8.84472	10.172	1.58779e-06	0.000184046	5.74814
2640341	ZdI45Se3VG7s869FKo	2640341	FKBP5	FK506 binding protein 5	3.65662	10.6363	23.55	5.85703e-10	1.37479e-06	13.1033
730164	Qq7CX0l6QvE7ICVEfs	730164	SLC40A1	solute carrier family 40 (iron-regulated transporter), member 1	3.56554	9.59046	23.5769	5.79294e-10	1.37479e-06	13.1121
6480040	ZhUnkXKIRf730pe6qA	6480040	PODN	podocan	3.46364	9.71456	21.6734	1.30394e-09	1.88349e-06	12.4482
5490019	6faKG5XRV0etR6fiHQ	5490019	GPX3	glutathione peroxidase 3 (plasma)	3.46246	9.87587	20.5875	2.13728e-09	2.67559e-06	12.0305
2360148	uIoc4hU0nmkJcqFKuI	2360148	COMP	cartilage oligomeric matrix protein	3.45631	12.614	23.6912	5.52869e-10	1.37479e-06	13.1495
1570154	TjqiKjzHkpJ9JTvuAc	1570154	GPNMB	glycoprotein (transmembrane) nmb	3.32885	9.77124	22.4506	9.28755e-10	1.88349e-06	12.7292
2630279	ExO1zRe9Pul7konrlE	2630279	GPM6B	glycoprotein M6B	3.28005	8.62027	13.6515	1.05756e-07	3.54622e-05	8.44694
2710735	ZtKFRqk837e49avnuE	2710735	RASD1	RAS, dexamethasone-induced 1	3.23366	10.8321	19.4525	3.68232e-09	3.69783e-06	11.5599
7000369	0SXhieViujBeEehqDU	7000369	CD14	CD14 molecule	3.22424	8.89755	21.78	1.24378e-09	1.88349e-06	12.4876
4120553	HCu1KtdyVHV5cRESXM	4120553	WISP2	WNT1 inducible signaling pathway protein 2	3.18971	11.3237	19.1142	4.35602e-09	3.89511e-06	11.4124
450424	E3u67.sWkajOgYAef4	450424	ACKR3	atypical chemokine receptor 3	3.09495	9.35445	19.2427	4.08523e-09	3.83563e-06	11.4689
3850246	Qkun0egA67pyT9X_LQ	3850246	HOPX	HOP homeobox	3.08977	8.49748	12.9042	1.78851e-07	4.89105e-05	7.93373
5810592	Nco9XHBdRSQXoeXST0	5810592	CORIN	corin, serine peptidase	3.06437	8.47618	12.232	2.9385e-07	6.31733e-05	7.44374
3370347	cSO.1fukt9JddxXE40	3370347	ADH1A	alcohol dehydrogenase 1A (class I), alpha polypeptide	2.99358	8.50444	6.09272	0.000126707	0.00343827	1.21145
1570348	NB56UHfE1UkDTalPo8	1570348	CCND2	cyclin D2	2.89522	8.84595	19.6607	3.3251e-09	3.67286e-06	11.649
4280678	Bl4QMLSSfMVEglLlL4	4280678	SEPP1	selenoprotein P, plasma, 1	2.84582	9.49689	17.9448	7.96372e-09	5.75164e-06	10.8746
7200168	xinjtCRRFUFUm3bi1g	7200168	PDGFRL	platelet-derived growth factor receptor-like	2.80922	9.37482	14.1809	7.40306e-08	2.78029e-05	8.79191
1230605	Eieekur_z2vVKr4iTk	1230605	CCL13	chemokine (C-C motif) ligand 13	2.79686	8.80824	18.6099	5.62546e-09	4.59282e-06	11.1859
5080450	3RCViiNWVh6KMiCGxc	5080450	ZBTB16	zinc finger and BTB domain containing 16	2.79506	8.30499	19.4201	3.74154e-09	3.69783e-06	11.5459
7050064	ci1Islines8F6CVV6c	7050064	RAMP1	receptor (G protein-coupled) activity modifying protein 1	2.74098	8.8417	8.91954	5.13211e-06	0.000415391	4.54695
6550528	Nrlw71O3gv5VLnEb6I	6550528	MAOA	monoamine oxidase A	2.69381	9.05961	11.4967	5.2047e-07	8.5812e-05	6.87411
6280184	c3OCVHR_U9SpQKFor8	6280184	MAN1C1	mannosidase, alpha, class 1C, member 1	2.6918	8.84916	18.4032	6.25934e-09	4.89741e-06	11.0907
1430278	9KcIjuHEl5V4e77VKk	1430278	CTSK	cathepsin K	2.68002	12.9257	17.9557	7.9179e-09	5.75164e-06	10.8798
3290605	H.BfsGfkNUMCTwC0AA	3290605	NA	NA	2.64758	9.15486	7.72232	1.79419e-05	0.000918018	3.25149
2680382	u4Pif.lRI9_P7L7_ko	2680382	LEPR	leptin receptor	2.64286	9.83953	17.416	1.05918e-08	6.62978e-06	10.6162
4920390	citT0.xJV7xESFRKSU	4920390	ROR2	receptor tyrosine kinase-like orphan receptor 2	2.62329	8.45328	17.8111	8.55275e-09	5.89882e-06	10.8102
4640209	ofCQXnSrRt1BKSyLQo	4640209	OLFML2A	olfactomedin-like 2A	2.58985	9.81492	9.15731	4.06683e-06	0.000357198	4.78632
1980484	Hs8SyFnhvVC4SNSpf0	1980484	EFHD1	EF-hand domain family, member D1	2.58631	9.55736	17.7589	8.79577e-09	5.89882e-06	10.7848
4280047	Nle6oq35fBNX5P6eQI	4280047	PMP22	peripheral myelin protein 22	2.54022	8.442	8.8281	5.61991e-06	0.000434282	4.4534
3870202	WUkuiue0i1Lvcgiku0	3870202	GPM6B	glycoprotein M6B	2.50843	8.21033	13.5945	1.09977e-07	3.56059e-05	8.40891
4610246	ZjdFPOE1NVcnRRMkTI	4610246	OMD	osteomodulin	2.50466	8.44012	12.9206	1.76756e-07	4.89105e-05	7.94531
5220379	Nb4BU5IRi62oh9IJfk	5220379	FMO3	flavin containing monooxygenase 3	2.49022	9.17955	14.8593	4.76961e-08	2.29651e-05	9.21308
4900520	lpI4BStHqi3n0.XeJ4	4900520	SCG2	secretogranin II	2.45637	9.0217	10.8211	9.05892e-07	0.000126873	6.31687
2900747	i6SQgrik0qBqDSnqHg	2900747	C10orf10	chromosome 10 open reading frame 10	2.42189	11.822	8.4285	8.43242e-06	0.000575907	4.03444
4860114	um0iUnihKfl6H3sIyg	4860114	ACKR3	atypical chemokine receptor 3	2.40143	8.69499	16.4137	1.86107e-08	1.0921e-05	10.0981
2060440	Q1T_A_emeelo5P.i.s	2060440	MAFB	v-maf avian musculoaponeurotic fibrosarcoma oncogene homolog B	2.39651	9.5666	12.2931	2.8061e-07	6.12708e-05	7.48943
1400592	TZeN.gBHESp57R9UqU	1400592	LRRC32	leucine rich repeat containing 32	2.38691	10.4258	14.5136	5.95323e-08	2.48745e-05	9.0013
4200674	HQEWkgBoi5_rrq56KM	4200674	IGFBP2	insulin-like growth factor binding protein 2, 36kDa	2.35269	12.5488	14.7287	5.18331e-08	2.37396e-05	9.13376
2480037	ZppdNvf5fXrRTecZ6A	2480037	CMTM8	CKLF-like MARVEL transmembrane domain containing 8	2.30578	10.0209	16.0022	2.36772e-08	1.30768e-05	9.87396
3170300	c_5.L5y.seIvhd1e5I	3170300	MTSS1	metastasis suppressor 1	2.29833	9.08188	15.3129	3.59125e-08	1.92676e-05	9.48241
6270138	WihIT5WgHS3Pz30n5U	6270138	TACSTD2	tumor-associated calcium signal transducer 2	2.28108	8.4872	6.91958	4.51627e-05	0.00173428	2.28974
5260403	reEHuCUV6nEgFEt9Uk	5260403	ST3GAL5	ST3 beta-galactoside alpha-2,3-sialyltransferase 5	2.27303	10.0202	11.055	7.45294e-07	0.000111961	6.51362
1980288	lQI0UlO5fLtffBIdAU	1980288	CTSH	cathepsin H	2.26242	8.95733	4.75729	0.000814499	0.0126125	-0.733492
4850647	39EUXn.c9JN.5LHeyE	4850647	FMO3	flavin containing monooxygenase 3	2.24751	8.68582	14.0706	7.96622e-08	2.93313e-05	8.72123
10433	xHJLRIF7XVKe9eKXhQ	10433	ITGA10	integrin, alpha 10	2.22943	10.2116	13.3878	1.2691e-07	3.90676e-05	8.26948
4230343	cqJxBDc1556qd4Yep8	4230343	CPB1	carboxypeptidase B1 (tissue)	2.20074	8.41985	14.2636	7.00941e-08	2.68618e-05	8.84451
3120598	o8xDDiiSvoelNYJCPk	3120598	AKR1C4	aldo-keto reductase family 1, member C4	2.19455	10.6959	12.7503	1.99975e-07	5.28891e-05	7.82397
3840458	ol5IiCXv__gr_u7ojk	3840458	LEP	leptin	2.19346	8.2907	5.43411	0.000307396	0.00641364	0.284259
7200156	uoh_KKn4r64ryubv14	7200156	ITGB2	integrin, beta 2 (complement component 3 receptor 3 and 4 subunit)	2.1671	9.79633	14.5116	5.96098e-08	2.48745e-05	9.00005
3460743	HrlFBU.7lE5C.4MKOs	3460743	COL11A1	collagen, type XI, alpha 1	2.16545	11.7761	15.0025	4.3573e-08	2.27282e-05	9.29912
3890382	9oiqK0d.466V4F0968	3890382	ST3GAL5	ST3 beta-galactoside alpha-2,3-sialyltransferase 5	2.16393	9.17693	11.1086	7.13028e-07	0.000108856	6.55816
5670674	Ki3l1OeS72Lo_yuQjo	5670674	MME	membrane metallo-endopeptidase	2.14351	11.3277	11.5853	4.85014e-07	8.20503e-05	6.94471
3370113	ul4_IJEHgFLJZ6rvDo	3370113	FRZB	frizzled-related protein	2.13033	8.25665	14.2966	6.8591e-08	2.68334e-05	8.86535
360181	9pV5Y3oEFRdSfU76hM	360181	LAMA2	laminin, alpha 2	2.13008	8.81979	13.127	1.52488e-07	4.61841e-05	8.0901
3780681	KedHu197rdKJ5L7574	3780681	MBP	myelin basic protein	2.12777	8.47046	12.4063	2.57773e-07	5.97587e-05	7.57346
7330097	WxFEbxB5OJ9d2RCFJ4	7330097	ADARB1	adenosine deaminase, RNA-specific, B1	2.12658	11.5674	12.4223	2.54703e-07	5.97587e-05	7.58531
2100228	9ekhFegV6onHpAd16M	2100228	DPT	dermatopontin	2.12509	8.2965	7.2591	3.02931e-05	0.00134161	2.70629
4670414	lF4JSEqSKbWeEDR1Tg	4670414	TMEM140	transmembrane protein 140	2.11532	9.52201	12.0201	3.45398e-07	6.73205e-05	7.28325
6350632	9go67XHujio4EKo6f4	6350632	TSC22D3	TSC22 domain family, member 3	2.11376	11.6604	12.9672	1.70922e-07	4.87194e-05	7.97825
6350446	WKlwUl_os_HrV8XfOk	6350446	TSC22D3	TSC22 domain family, member 3	2.11147	10.9187	14.6694	5.38407e-08	2.40719e-05	9.09746
4810424	9Ktg3oOoq3p9JzSpFc	4810424	KCNK15	potassium channel, subfamily K, member 15	2.09539	8.30835	14.5154	5.94611e-08	2.48745e-05	9.00245
1400474	fKKl6v6vf11SX_jrl8	1400474	MYO1D	myosin ID	2.08222	8.46916	11.8455	3.95334e-07	7.42358e-05	7.14883
6100356	Q0R16neBERlJ13eCYc	6100356	ALPL	alkaline phosphatase, liver/bone/kidney	2.07131	11.7879	5.33988	0.00035068	0.00696813	0.1465
5810678	W.QKefUblmuXJTuYog	5810678	RENBP	renin binding protein	2.0702	8.05035	14.3765	6.50897e-08	2.61796e-05	8.9157
4060008	KzhYQpF167cHVUCEOI	4060008	CAMK2N1	calcium/calmodulin-dependent protein kinase II inhibitor 1	2.06107	11.4733	6.72448	5.7166e-05	0.00204469	2.04362
1470296	EmpI9HntzjnqvUqT_4	1470296	LAMA2	laminin, alpha 2	2.05873	8.67436	13.7624	9.80377e-08	3.40917e-05	8.52047
1820379	HXlUBYwuThoEModVKk	1820379	PTGDS	prostaglandin D2 synthase 21kDa (brain)	2.05095	12.3528	10.616	1.07823e-06	0.000144609	6.14083
780050	3zSS37vJHqwn8PtXyU	780050	RAP2A	RAP2A, member of RAS oncogene family	2.03545	10.1752	11.8489	3.94268e-07	7.42358e-05	7.15152
6770719	BQXpPEvpd1_K6kSXpI	6770719	FOXO1	forkhead box O1	2.03195	9.11024	12.1086	3.22742e-07	6.58745e-05	7.35067
3420682	ZIRQ6g1Q6oLY56590U	3420682	IGF2	insulin-like growth factor 2 (somatomedin A)	2.01931	8.91971	10.0036	1.84573e-06	0.000205271	5.59488
6110736	xsHVVKxjKh4M6FeeAk	6110736	IRS2	insulin receptor substrate 2	1.99148	9.96899	12.303	2.78534e-07	6.12708e-05	7.49678
3450136	rX0uKrJxOVTl5X9.X0	3450136	RNF144A	ring finger protein 144A	1.98942	9.55854	9.07172	4.41958e-06	0.000370495	4.7008
6040494	0W6n1p3e6OkrTuCE0M	6040494	FBLN1	fibulin 1	1.98824	12.0383	10.9802	7.92992e-07	0.000117176	6.45113
5900189	oWp0HnFgSPTcunE0kU	5900189	PDE1A	phosphodiesterase 1A, calmodulin-dependent	1.98348	8.37819	11.9114	3.75608e-07	7.19711e-05	7.19982
4150754	W3ocrnK.UqKJQEal_c	4150754	RSPO1	R-spondin 1	1.98245	7.96481	12.5002	2.40358e-07	5.8533e-05	7.6426
1990079	lgq1V54eiJ6gzpP6Ec	1990079	FBXO32	F-box protein 32	1.98155	11.9981	11.0261	7.63355e-07	0.000113764	6.48951
3780095	9l31SOkN7XN3uegjnI	3780095	AOX1	aldehyde oxidase 1	1.9491	8.96399	12.4796	2.44067e-07	5.8533e-05	7.62747
7570358	Tf6QkorhHI6e4O41nQ	7570358	NPC1	Niemann-Pick disease, type C1	1.94373	10.895	11.7181	4.36721e-07	7.81024e-05	7.04951
2470730	BThQLNnx4U5J7AX3uU	2470730	NA	NA	1.93622	8.38001	6.76406	5.4477e-05	0.00197057	2.09394
1430598	Qn16OIImkv24mF0kvE	1430598	FBXO32	F-box protein 32	1.9255	10.6276	9.1456	4.11323e-06	0.000359247	4.77466
1710674	3FdydU_nghHgslRV5I	1710674	DUSP23	dual specificity phosphatase 23	1.92285	11.038	9.99044	1.86774e-06	0.000206308	5.5828
5340129	rXn6YfSwnEnCVNpaAI	5340129	AKR1C2	aldo-keto reductase family 1, member C2	1.91913	10.9107	12.9931	1.67773e-07	4.87194e-05	7.99649
360047	imiDsz5d51zSr5wFes	360047	GAS1	growth arrest-specific 1	1.91516	11.7613	10.9715	7.98728e-07	0.000117176	6.44387
3460161	iJ1Rehk1dFG1o.X3_g	3460161	RAB3IL1	RAB3A interacting protein (rabin3)-like 1	1.9137	9.7563	11.2278	6.46702e-07	0.000104688	6.65632
2060291	c0fqKhkyCidygRLlLk	2060291	STOM	stomatin	1.91	11.0869	10.18	1.57656e-06	0.00018388	5.75535
1940196	cVxMVK0j4ahSCoE2H0	1940196	LEPR	leptin receptor	1.90417	8.77629	12.3456	2.69749e-07	6.06148e-05	7.52852
6660161	39RL1ol9LiqycTlU5c	6660161	RNF144A	ring finger protein 144A	1.8933	9.04181	9.82579	2.16873e-06	0.000225136	5.43039
6480170	Bofs3vk37Q7_HTrSTU	6480170	RANBP3L	RAN binding protein 3-like	1.87878	8.30211	10.5892	1.10328e-06	0.000145898	6.11758
7040735	Bohqovgi7pWT7Xr1Qw	7040735	CYP27A1	cytochrome P450, family 27, subfamily A, polypeptide 1	1.86951	9.48425	12.8975	1.79722e-07	4.89105e-05	7.92896
580739	i0I6N3dlGkW0nX_6UI	580739	FBLN1	fibulin 1	1.86949	13.1771	12.5285	2.35368e-07	5.8533e-05	7.66332
540465	okOl4MgkFKRTdJDv90	540465	ENPP5	ectonucleotide pyrophosphatase/phosphodiesterase 5 (putative)	1.84856	7.96743	12.5202	2.36823e-07	5.8533e-05	7.65723
7560139	up.x3430CkZKvw69fo	7560139	NLGN4X	neuroligin 4, X-linked	1.83317	9.03678	12.1723	3.07472e-07	6.41524e-05	7.39879
3890373	HoqfivrivK5u.XuQtI	3890373	ITGB2	integrin, beta 2 (complement component 3 receptor 3 and 4 subunit)	1.82972	9.89174	12.374	2.64078e-07	6.04739e-05	7.54955
620386	HKilAbRbVePncVFQhU	620386	IGF2	insulin-like growth factor 2 (somatomedin A)	1.82598	8.51663	8.4725	8.05812e-06	0.000564609	4.08138
1090326	9dfV5In_lPFF4XfnlI	1090326	TIMP4	TIMP metallopeptidase inhibitor 4	1.8196	8.52108	11.6606	4.56982e-07	8.09548e-05	7.00422
7150768	BKliEoklRUkgMQ1icQ	7150768	NR2F1	nuclear receptor subfamily 2, group F, member 1	1.81941	9.24691	12.6291	2.18526e-07	5.6212e-05	7.73657
6020468	E3V5VWhllSfn7swvs8	6020468	PPP1R14A	protein phosphatase 1, regulatory (inhibitor) subunit 14A	1.81365	9.99592	9.6068	2.65416e-06	0.000260941	5.22394
7150292	xbqLufulXSAjLeenXI	7150292	TRNP1	TMF1-regulated nuclear protein 1	1.80588	10.1345	7.76546	1.71079e-05	0.000889898	3.30095
7100731	xbfQo7.nnunXnu1XXo	7100731	CYGB	cytoglobin	1.79966	11.5102	11.4888	5.23774e-07	8.5812e-05	6.86777
4760079	iW7u1L8Sbd5Vcm7.uE	4760079	ADARB1	adenosine deaminase, RNA-specific, B1	1.7993	9.71834	11.7894	4.12992e-07	7.67837e-05	7.10526
5550092	cedO1ySvSCHklC9I7A	5550092	ISM1	isthmin 1, angiogenesis inhibitor	1.78602	8.11986	12.3387	2.71149e-07	6.06148e-05	7.52339
1240201	HdJzwgDRP1KkklqNjo	1240201	BACE2	beta-site APP-cleaving enzyme 2	1.78212	10.4854	8.20135	1.06919e-05	0.000680588	3.78869
520274	orEku8HU5O_4BIVWgc	520274	FAM180A	family with sequence similarity 180, member A	1.7811	8.71231	10.8231	9.04375e-07	0.000126873	6.31857
240309	N1HteUKxF0sdV9UHgs	240309	CTSB	cathepsin B	1.77803	11.9939	5.04804	0.000531615	0.00946224	-0.288273
1940156	f6gjvWBVCD716kQofA	1940156	LEPR	leptin receptor	1.77395	8.25719	12.1275	3.18122e-07	6.56451e-05	7.36499
3890326	lpfPUeeqPju6iRnxxc	3890326	SOD2	superoxide dismutase 2, mitochondrial	1.7702	10.9831	11.6266	4.69403e-07	8.20503e-05	6.97742
5560739	E3oIf_gkR3jQd93lhI	5560739	COL11A1	collagen, type XI, alpha 1	1.7658	9.27108	8.84292	5.53753e-06	0.000431468	4.46862
770411	oGJDIOzrRerulLlZ7k	770411	PHF15	PHD finger protein 15	1.75766	9.46558	12.2132	2.98068e-07	6.31733e-05	7.42961
6550204	HrRegSt1Dc7yRzunSU	6550204	RSPO3	R-spondin 3	1.75381	8.13965	9.65201	2.54496e-06	0.000251522	5.26692
5310280	ZXxeqQvJT7dUtO.FFQ	5310280	TMTC1	transmembrane and tetratricopeptide repeat containing 1	1.75176	8.3503	11.1703	6.7779e-07	0.000105772	6.60913
1430487	KWIGdwl7UYnQyoJe44	1430487	MGP	matrix Gla protein	1.74547	11.913	10.6537	1.04404e-06	0.000141043	6.17343
1240474	u.i7Cd5RSZ1ahx2lOM	1240474	ZBTB16	zinc finger and BTB domain containing 16	1.73765	7.76702	12.0365	3.41062e-07	6.73205e-05	7.29581
7320204	iteeekKDqBLp7eY0rc	7320204	C1QTNF5	C1q and tumor necrosis factor related protein 5	1.73622	10.7869	9.66127	2.52321e-06	0.000250692	5.2757
2340768	Kpkrqeh9xeV0Ku7M_w	2340768	CD82	CD82 molecule	1.73604	9.83043	11.7273	4.33581e-07	7.81024e-05	7.05671
830019	QXiUeUE.V99S_Rz3io	830019	PPARG	peroxisome proliferator-activated receptor gamma	1.70233	9.43486	11.4846	5.25529e-07	8.5812e-05	6.86442
6420008	6orCPlG5eese45P0Lo	6420008	PROS1	protein S (alpha)	1.68496	11.1921	8.33154	9.32602e-06	0.000618354	3.93023
2640324	NdfVN0.fHl8Z014rUU	2640324	SLC46A3	solute carrier family 46, member 3	1.67579	9.23195	5.80563	0.000185098	0.00451985	0.814906
6270411	xg1P7TSg0AVEtT7gu4	6270411	GAS1	growth arrest-specific 1	1.67081	8.889	8.18066	1.09285e-05	0.00069096	3.76602
2190184	NIr0Tl7eRPAJ3qCF74	2190184	PRSS23	protease, serine, 23	1.66249	12.2772	9.16917	4.02041e-06	0.00035611	4.79811
6420309	6l04e7_O1.PjEC4l7k	6420309	FAM134B	family with sequence similarity 134, member B	1.66115	7.84329	11.5172	5.12051e-07	8.5812e-05	6.89044
4730670	9eMh.XcAlPR1I.xeqA	4730670	GCLC	glutamate-cysteine ligase, catalytic subunit	1.66065	8.44562	10.4037	1.29516e-06	0.000160253	5.95507
2140242	TY47U6f7qCMe6I4n1I	2140242	TNFAIP6	tumor necrosis factor, alpha-induced protein 6	1.6555	9.67984	7.30154	2.8845e-05	0.00129121	2.75733
6280168	W6Tu6V7efNfoK4SY9U	6280168	SERPINA3	serpin peptidase inhibitor, clade A (alpha-1 antiproteinase, antitrypsin), member 3	1.65292	10.0318	7.75982	1.72144e-05	0.000891851	3.2945
6760669	6HOeXAuN_nXw61.6Vc	6760669	SPRY1	sprouty homolog 1, antagonist of FGF signaling (Drosophila)	1.65031	10.2468	8.61856	6.93959e-06	0.000507049	4.23579
1010370	B1eVUDTSvXavwiC63A	1010370	ZNF106	zinc finger protein 106	1.63803	10.5241	8.89569	5.2547e-06	0.000420586	4.52264
3360619	rUJULM6V56vF64cT9U	3360619	ZNF106	zinc finger protein 106	1.62557	10.748	7.91042	1.46006e-05	0.000794694	3.46556
5360156	fp75V5VfrXlXIxJL8w	5360156	IFITM1	interferon induced transmembrane protein 1	1.61558	11.6048	11.1874	6.68415e-07	0.000105475	6.62314
1450731	lkLuuX6O6Xvp2f33e4	1450731	KIAA1217	KIAA1217	1.61285	9.28052	5.79674	0.000187316	0.0045449	0.80244
60121	NuR1JdrhJkKdbdDDwA	60121	CTSB	cathepsin B	1.6056	13.2385	5.28601	0.000378328	0.00731641	0.0671636
4180707	cV_SS6F4Iv0IEF66E0	4180707	PDE1A	phosphodiesterase 1A, calmodulin-dependent	1.59361	8.10852	10.4	1.29931e-06	0.000160253	5.95183
4640491	91UhRBAUATAdO3u1To	4640491	CDO1	cysteine dioxygenase type 1	1.59229	8.33117	8.01183	1.30852e-05	0.000747575	3.57928
4920201	9kpLnP37lwg79QC2TY	4920201	GALNT1	UDP-N-acetyl-alpha-D-galactosamine:polypeptide N-acetylgalactosaminyltransferase 1 (GalNAc-T1)	1.58944	9.36765	10.9127	8.38908e-07	0.000122116	6.39439
1030431	6qt7iLE7PMxCRBKn5E	1030431	ACSL1	acyl-CoA synthetase long-chain family member 1	1.57166	8.56591	10.5014	1.18987e-06	0.000156248	6.04105
650092	TkeKM9I7O5X30RIRwY	650092	MMP13	matrix metallopeptidase 13 (collagenase 3)	1.56999	7.88892	5.75348	0.000198526	0.00474894	0.741627
4290603	910RHf.V95fRf5bq6E	4290603	FMO2	flavin containing monooxygenase 2 (non-functional)	1.56866	8.03927	6.10283	0.000125053	0.00341315	1.22519
240541	EwkgkTOB6F5FAnpFKk	240541	APOB	apolipoprotein B	1.56584	7.70339	9.85325	2.11506e-06	0.000224387	5.45597
770494	iSJ9cklYlOBFgOzSFU	770494	TSC22D3	TSC22 domain family, member 3	1.56448	8.20141	10.8546	8.80709e-07	0.000126244	6.34533
7150019	f4UsFF9fQl9JV1J1C0	7150019	OLFML2B	olfactomedin-like 2B	1.55936	9.35801	7.94083	1.4127e-05	0.000784842	3.49979
2970164	0_XrX7f5Xeen1X0XSQ	2970164	EDNRB	endothelin receptor type B	1.55731	8.53641	9.94002	1.95475e-06	0.000211524	5.53638
6860278	lKULeVp8KOeveHcVR4	6860278	NINJ2	ninjurin 2	1.54943	9.68124	8.49044	7.91064e-06	0.000560498	4.10048
5810132	W1AooO5XojTQKqJ3mU	5810132	HSD11B1	hydroxysteroid (11-beta) dehydrogenase 1	1.54688	7.92407	4.30417	0.00162232	0.0204456	-1.4504
7320561	oid6lfUuflFcTHf7ek	7320561	OAS2	2'-5'-oligoadenylate synthetase 2, 69/71kDa	1.54093	8.49006	7.62707	1.99438e-05	0.000990306	3.1415
2470161	ood7Xu0Xd1K7Unt05c	2470161	PLEKHF1	pleckstrin homology domain containing, family F (with FYVE domain) member 1	1.52019	10.6029	10.3504	1.35677e-06	0.000163317	5.90791
5900497	WJ57JeCCEI.ehCdJUo	5900497	PLXDC2	plexin domain containing 2	1.51588	10.5885	10.4035	1.29538e-06	0.000160253	5.95491
7560138	xyJ_nq3Ke97l1Ch7ek	7560138	PMP22	peripheral myelin protein 22	1.51261	12.5871	7.64983	1.94442e-05	0.000971072	3.16788
4830424	3k.6CetJySv96jtqIU	4830424	MYLIP	myosin regulatory light chain interacting protein	1.51121	9.10721	10.3759	1.32691e-06	0.000160753	5.9305
2230538	Znl3dSA4HuOuhEnO4o	2230538	LRRN3	leucine rich repeat neuronal 3	1.50628	8.17645	9.82512	2.17007e-06	0.000225136	5.42976
4230195	r_04r.6P5Q43noTTlU	4230195	NAV2	neuron navigator 2	1.50366	8.8104	8.86266	5.42986e-06	0.000424841	4.48886
2970364	Eoj64WlcOuTgCYuMp4	2970364	BMPER	BMP binding endothelial regulator	1.50097	8.70574	10.4295	1.26643e-06	0.000159604	5.97783
1190437	9ef6on1CwSlP3xdXUo	1190437	SH3PXD2B	SH3 and PX domains 2B	1.49644	9.55149	9.77747	2.26684e-06	0.000230216	5.38521
5550719	rn_okiCKiAkk35ejiU	5550719	DCN	decorin	1.49488	11.8569	10.3008	1.41706e-06	0.000168414	5.86377
4730324	rVcAz9465HHeKXs6Vc	4730324	COL10A1	collagen, type X, alpha 1	1.49258	9.56647	3.68577	0.00434626	0.039541	-2.46855
3830762	Wt6SXu1EM9tLXYSol4	3830762	TMEM119	transmembrane protein 119	1.48761	12.381	5.88765	0.000165913	0.00417867	0.929395
5890139	uUguq6Xgld3efis_Vc	5890139	CPXM2	carboxypeptidase X (M14 family), member 2	1.48461	8.66688	6.89749	4.63735e-05	0.00176992	2.26212
6480209	Z5IIAIiUVcOoVci554	6480209	RRAGD	Ras-related GTP binding D	1.47714	7.87324	10.054	1.76411e-06	0.000199557	5.64096
3830093	QeQqh3qKL.Ug5D1i4k	3830093	LMCD1	LIM and cysteine-rich domains 1	1.47289	11.4841	6.59818	6.67544e-05	0.00225858	1.8816
3940435	6ipCUUDxcp4ryIj6Uk	3940435	EMP1	epithelial membrane protein 1	1.46789	12.6522	9.76775	2.28715e-06	0.000230904	5.3761
6370364	3ene_nuE3PU3uLh3_E	6370364	NA	NA	1.46247	10.9663	9.1101	4.25742e-06	0.000362813	4.73924
7050152	xXVB3jQjfDg1eUXUXk	7050152	EVI2B	ecotropic viral integration site 2B	1.4614	7.89934	9.87261	2.07809e-06	0.000221718	5.47397
1050390	xd1nAuhPVTAD7Unl6c	1050390	NLGN4X	neuroligin 4, X-linked	1.45959	8.33288	9.46731	3.02457e-06	0.000285404	5.09017
4590224	uhfkPyDQkriEqILOXk	4590224	EVI2A	ecotropic viral integration site 2A	1.4579	8.26042	6.96723	4.26664e-05	0.00167263	2.34908
730709	NlejCgScS2e8DuXgCQ	730709	NA	NA	1.4523	9.15018	6.78141	5.3341e-05	0.00195251	2.11595
2370300	xafXuefu0DoF5XcCR8	2370300	CYBRD1	cytochrome b reductase 1	1.45048	12.0742	9.01975	4.64996e-06	0.000382969	4.64852
1690066	HFS7.KJOLlu7ubXtok	1690066	MX1	myxovirus (influenza virus) resistance 1, interferon-inducible protein p78 (mouse)	1.44297	9.46585	5.56318	0.000257167	0.00567461	0.470864
2190689	N5ieS0l9G3pdLVbtLk	2190689	OSBPL5	oxysterol binding protein-like 5	1.43817	10.0181	9.97356	1.89639e-06	0.000208248	5.56728
6860162	ByBzz4UZddQtUmJW7E	6860162	NA	NA	1.43452	10.2892	9.92846	1.97532e-06	0.000211958	5.5257
6480348	KR.XuhIkJEx7xr3pTQ	6480348	LEPR	leptin receptor	1.43358	8.30038	9.94081	1.95335e-06	0.000211524	5.53711
4590377	lIXiBehXoNJOjiFIoo	4590377	ANKRD35	ankyrin repeat domain 35	1.43047	10.2887	8.26908	9.95606e-06	0.000646903	3.86255
4830685	Z0Uqg6eo.dpHeTTU38	4830685	FBLN1	fibulin 1	1.42507	13.8314	8.7451	6.10669e-06	0.000468046	4.36774
1980594	oUh7jh6iang4jou5PE	1980594	FTH1P8	ferritin, heavy polypeptide 1 pseudogene 8	1.42497	13.2751	8.4348	8.37768e-06	0.000575907	4.04117
1260767	cIuKeiukn0SB6IFKUI	1260767	FAM3C	family with sequence similarity 3, member C	1.41535	9.89083	6.43781	8.15157e-05	0.00257694	1.67277
780332	QLinorpJ9EgeiBSlC0	780332	FAM3C	family with sequence similarity 3, member C	1.40957	9.70871	5.71038	0.000210419	0.00493488	0.680756
7210632	ilrh6EzRdx8DW178mE	7210632	AKR1C3	aldo-keto reductase family 1, member C3	1.40823	12.4588	9.77687	2.26808e-06	0.000230216	5.38465
1470753	T4Yioo7RrS_wf5fRCk	1470753	PIK3R1	phosphoinositide-3-kinase, regulatory subunit 1 (alpha)	1.40299	8.89324	7.36623	2.67803e-05	0.00122282	2.83471
7000609	9g9CEuEk8bRV6oSK0k	7000609	ARRDC2	arrestin domain containing 2	1.40072	8.33567	6.38208	8.74429e-05	0.00269181	1.59938
3310692	xl9s.uCh0lF9ffRVOc	3310692	SPRY1	sprouty homolog 1, antagonist of FGF signaling (Drosophila)	1.40007	9.42395	7.89581	1.48341e-05	0.000802753	3.44908
6590341	HV7LUuueV77kB51.90	6590341	RAB31	RAB31, member RAS oncogene family	1.39969	12.4377	8.13401	1.14829e-05	0.00070688	3.71474
2600747	0nhUk0lEd6voA7_Xvo	2600747	IFIT2	interferon-induced protein with tetratricopeptide repeats 2	1.39433	8.54061	6.9064	4.58809e-05	0.00175469	2.27327
5550431	6p_X8jaueM_Xv1yw6k	5550431	MMD	monocyte to macrophage differentiation-associated	1.38698	9.6661	8.093	1.19955e-05	0.000721704	3.66946
2750603	0npZXr0z_L8PseFehU	2750603	CYTH3	cytohesin 3	1.38555	9.37993	9.21604	3.84259e-06	0.00034858	4.84459
2490215	opErJ0vz_f3FeXpR_c	2490215	SPATA18	spermatogenesis associated 18	1.38334	9.41709	7.40399	2.56496e-05	0.00120141	2.87964
2600059	xnl116e._5e.gnHnl0	2600059	GNPDA1	glucosamine-6-phosphate deaminase 1	1.3809	11.2108	6.49235	7.61335e-05	0.00245642	1.74419
3460685	fIouv7hCaDUDpPYunU	3460685	KYNU	kynureninase	1.38039	7.76884	4.07221	0.00233417	0.0261991	-1.82745
5570433	T_HqiKToggHdPSqdSg	5570433	PTGFR	prostaglandin F receptor (FP)	1.38016	8.4667	5.92651	0.000157581	0.00404242	0.983304
5670475	i4XUJ15dFt5fnXd9UA	5670475	GCHFR	GTP cyclohydrolase I feedback regulator	1.3783	9.19142	9.15631	4.07074e-06	0.000357198	4.78533
1510121	6wSpE.eFgV3QpIoov4	1510121	MTSS1	metastasis suppressor 1	1.3777	8.02445	9.57193	2.74185e-06	0.00026677	5.19067
940735	Kol3dXHnnEQhXiHheQ	940735	MGP	matrix Gla protein	1.3764	12.0418	7.50516	2.28682e-05	0.00109267	2.99914
2000148	N4OCV6LHOJqV4h6eeE	2000148	IFIT1	interferon-induced protein with tetratricopeptide repeats 1	1.37629	9.38958	5.22004	0.000415401	0.0078792	-0.0305532
2120053	Qn9O1SB8l.F7gu8cSU	2120053	CYP1B1	cytochrome P450, family 1, subfamily B, polypeptide 1	1.37438	12.3145	9.54872	2.802e-06	0.000271216	5.16846
2470358	KaBM1LHXr1yuJK45VI	2470358	IFNGR1	interferon gamma receptor 1	1.37095	10.8913	8.65487	6.68859e-06	0.000497394	4.27382
6980064	QDirlSfMIOu8qo4k54	6980064	BMP6	bone morphogenetic protein 6	1.36683	7.90666	7.62999	1.98789e-05	0.00099015	3.14489
4050441	lqqUSI.X_KJOsi1ElM	4050441	SH3RF3	SH3 domain containing ring finger 3	1.36632	8.32753	9.11866	4.22216e-06	0.000362813	4.74779
3390343	lXXuxKgiKrE.V7nhoI	3390343	SREBF1	sterol regulatory element binding transcription factor 1	1.3613	9.70222	9.35441	3.36583e-06	0.000311348	4.98057
730348	TqfU.1Uf7jaC0FOulQ	730348	PDE1A	phosphodiesterase 1A, calmodulin-dependent	1.35542	7.92346	7.61202	2.02817e-05	0.00100224	3.12403
3420373	oxhxplegXRNBmSNOSc	3420373	SOD2	superoxide dismutase 2, mitochondrial	1.35374	9.26194	9.38964	3.25505e-06	0.000305617	5.01489
5910440	Tt_UOv1NHd_k_vxeUo	5910440	STEAP1	six transmembrane epithelial antigen of the prostate 1	1.35199	10.1401	8.64877	6.73003e-06	0.000497545	4.26745
2450465	cVeeL6A9S5JHj4US_U	2450465	CYBRD1	cytochrome b reductase 1	1.35125	12.6957	8.1172	1.169e-05	0.000711843	3.6962
2230731	rVdFQCDzTVBJQhUErk	2230731	BACE2	beta-site APP-cleaving enzyme 2	1.34862	10.1815	7.38466	2.62218e-05	0.00121005	2.85666
3190133	oiSuCU0CDquFG4UH7k	3190133	FTH1P12	ferritin, heavy polypeptide 1 pseudogene 12	1.34717	13.1993	8.51591	7.70643e-06	0.000556582	4.12751
3120326	iPfrp99MkrCXdfcAH0	3120326	ANGPT1	angiopoietin 1	1.34693	10.6717	9.05129	4.50862e-06	0.000374615	4.68028
6580711	o0kToKVes6EeAoKnrU	6580711	AEBP1	AE binding protein 1	1.3437	12.2747	5.90589	0.000161946	0.00413181	0.954716
5340465	HSCVrSZG5WYheQH7lE	5340465	GPM6B	glycoprotein M6B	1.34248	7.79121	5.87506	0.000168713	0.00421849	0.911883
5050431	6Mnd8666Xrjqhbf3.E	5050431	DCLK1	doublecortin-like kinase 1	1.34177	8.54546	6.73651	5.63338e-05	0.00202263	2.05894
6590592	0HmH95ei7OHkTh2quo	6590592	SDC1	syndecan 1	1.3325	10.204	7.56044	2.14882e-05	0.00104806	3.06391
830494	ZYB5X629eLupQnB.qI	830494	CCDC68	coiled-coil domain containing 68	1.32194	7.9814	9.18261	3.96852e-06	0.00035318	4.81146
6330593	umeqnoXnhMujoSOhQA	6330593	PTH1R	parathyroid hormone 1 receptor	1.31971	7.71714	6.64884	6.27147e-05	0.00216481	1.94683
6200402	055155VOJ7lC7lSp5M	6200402	MT1A	metallothionein 1A	1.3192	13.6236	9.10243	4.2893e-06	0.000362813	4.73157
1820037	3nfp1fivecuu8ouvEE	1820037	SLC11A2	solute carrier family 11 (proton-coupled divalent metal ion transporter), member 2	1.31238	10.0259	8.14998	1.12896e-05	0.000706657	3.73233
7400735	ce0DjuQBf8evk6A0lA	7400735	LUM	lumican	1.3101	9.88133	8.77649	5.9174e-06	0.000455397	4.40022
4860537	Z_t4vuFX0iyOVpKeq8	4860537	SLC7A8	solute carrier family 7 (amino acid transporter light chain, L system), member 8	1.30801	8.06052	6.94095	4.40244e-05	0.00170689	2.31638
5090382	lKgTliAeOG_SBQYrpY	5090382	NA	NA	1.30518	12.1446	6.87617	4.75755e-05	0.00180115	2.2354
3190379	c5OkDXtrdS_vN4Mu0U	3190379	TGFBR3	transforming growth factor, beta receptor III	1.30103	9.72686	7.8897	1.49331e-05	0.000805784	3.44218
7100382	lsSNUnzpfhUltdEjlo	7100382	SPSB1	splA/ryanodine receptor domain and SOCS box containing 1	1.29947	8.76267	6.21635	0.000107993	0.00309179	1.37863
240274	ZoqEINDowm6uigjUBI	240274	IL1R1	interleukin 1 receptor, type I	1.29676	8.21418	9.00287	4.72758e-06	0.000387662	4.63148
1710630	KYSShMTvruCHqGEerI	1710630	ST6GAL1	ST6 beta-galactosamide alpha-2,6-sialyltranferase 1	1.29604	9.2359	7.11371	3.58839e-05	0.00151422	2.52971
1240152	NkEC1YkOC01HXk3r60	1240152	CFD	complement factor D (adipsin)	1.28912	10.0428	6.2692	0.000100924	0.00296117	1.44944
3870594	NX9EfunjuDnhYBOiNU	3870594	IFI16	interferon, gamma-inducible protein 16	1.28028	10.1756	7.38234	2.62913e-05	0.00121005	2.8539
3400753	NXMJ5W6SG.FdzRIX9E	3400753	ABCA6	ATP-binding cassette, sub-family A (ABC1), member 6	1.27942	8.33462	8.14511	1.13482e-05	0.00070688	3.72696
6290356	BVyCAFYqEkj1EoRgp4	6290356	SERPINF1	serpin peptidase inhibitor, clade F (alpha-2 antiplasmin, pigment epithelium derived factor), member 1	1.27747	10.6394	6.0996	0.000125579	0.00342252	1.22081
2450246	iE26a5beJ7Jq6f79S8	2450246	OSBPL5	oxysterol binding protein-like 5	1.27645	10.2912	8.86947	5.39324e-06	0.000424841	4.49583
1260669	NX6UaXqKuvXvdJNRww	1260669	KCNIP3	Kv channel interacting protein 3, calsenilin	1.27251	7.78578	6.41251	8.41506e-05	0.00262944	1.63951
1850156	c57HPUV.oZdNShkih0	1850156	CLDN23	claudin 23	1.27147	8.64742	5.08422	0.000504553	0.00907519	-0.233704
3780168	6od0BTF66q99nQXffU	3780168	COL8A2	collagen, type VIII, alpha 2	1.27075	10.9835	4.7571	0.000814726	0.0126125	-0.733783
2370632	uSt_srl5N7eX3p4Q14	2370632	MMP11	matrix metallopeptidase 11 (stromelysin 3)	1.26812	8.8858	3.56793	0.00527217	0.044878	-2.66669
3450491	xj05TTuF6noICp6DrQ	3450491	FAM180A	family with sequence similarity 180, member A	1.26353	8.0314	6.89492	4.65168e-05	0.00177179	2.2589
5900471	ETS.78dNdSgeStC_0o	5900471	PTGER2	prostaglandin E receptor 2 (subtype EP2), 53kDa	1.26269	8.44003	7.25554	3.04179e-05	0.00134397	2.702
6110079	NtdHuDoUKASt3pXiZE	6110079	CRYAB	crystallin, alpha B	1.25773	11.5279	4.95225	0.000611023	0.0104497	-0.433631
6590445	TUv5K5EBzirfs1GwRI	6590445	RIN2	Ras and Rab interactor 2	1.25639	9.68146	5.42066	0.000313208	0.00648818	0.264668
6450139	9ELgpTQIPq4UbhQTkY	6450139	FTH1P3	ferritin, heavy polypeptide 1 pseudogene 3	1.25418	12.3768	6.60799	6.5951e-05	0.00224353	1.89425
2370561	BgP73l7teilzF3vP94	2370561	RORB	RAR-related orphan receptor B	1.24675	7.57762	4.53177	0.00114352	0.0159888	-1.0869
2360020	NgUe6X3SXEku63fE6U	2360020	FADS1	fatty acid desaturase 1	1.24402	10.5969	8.62373	6.90321e-06	0.000506361	4.24121
2810373	EnpItS.SAMZeiUiS2E	2810373	FAM20A	family with sequence similarity 20, member A	1.23888	9.22513	8.51878	7.68377e-06	0.000556582	4.13055
6180048	ifKI6eH4_NxnC6IT9E	6180048	NEDD9	neural precursor cell expressed, developmentally down-regulated 9	1.23842	7.99156	8.43795	8.35047e-06	0.000575907	4.04453
2060088	uXRKlUK7WLu_reBmAw	2060088	CLCN7	chloride channel, voltage-sensitive 7	1.23829	11.8846	7.67506	1.89064e-05	0.00095181	3.19705
5860187	TqTKBrtOi1AwLoz150	5860187	PHYH	phytanoyl-CoA 2-hydroxylase	1.23643	9.91774	6.22294	0.000107083	0.00307979	1.38747
2650598	BjjQr_7lTxf13l4CG4	2650598	CYP4V2	cytochrome P450, family 4, subfamily V, polypeptide 2	1.23237	9.45009	7.99031	1.33919e-05	0.000757447	3.55525
5220240	xt.it_o4NIDc1Kc31I	5220240	FTH1	ferritin, heavy polypeptide 1	1.23232	11.9211	8.04689	1.26018e-05	0.000740562	3.61833
5910451	3YDxH3bF6IZ7_6iR6k	5910451	ACVRL1	activin A receptor type II-like 1	1.22867	8.15285	7.75845	1.72405e-05	0.000891851	3.29293
630161	uLvkKgXXJHuAtINl0k	630161	RCAN2	regulator of calcineurin 2	1.22826	7.93046	8.42856	8.43196e-06	0.000575907	4.03449
5820097	BwuX4noOqCqhCrS3to	5820097	TMBIM1	transmembrane BAX inhibitor motif containing 1	1.22382	10.6217	8.11446	1.17242e-05	0.000711843	3.69318
7040682	K9zOVfDIe69eGRHvK0	7040682	RAB27B	RAB27B, member RAS oncogene family	1.21348	8.93131	8.43203	8.40169e-06	0.000575907	4.03821
6550632	ltEuXyC6SK4q0CBqtU	6550632	ZNF219	zinc finger protein 219	1.21338	8.78611	6.48003	7.73147e-05	0.00248052	1.72809
6400463	Zn50ZUiIgAvCeeFeCk	6400463	INMT	indolethylamine N-methyltransferase	1.21315	7.62441	6.87908	4.74097e-05	0.0017985	2.23905
2570154	Z0YH4V1x1E_QT9TSEk	2570154	MFAP5	microfibrillar associated protein 5	1.21294	10.9252	5.03763	0.000539685	0.00954257	-0.304008
5490431	EpBIouKLnnsjhBdT3M	5490431	SAT1	spermidine/spermine N1-acetyltransferase 1	1.20819	12.1569	6.97799	4.21234e-05	0.00166027	2.36245
70196	QJ95QP09dAX9KKrr6Y	70196	COL8A2	collagen, type VIII, alpha 2	1.20772	11.2565	4.41846	0.00135977	0.0180834	-1.26703
770551	3.h6oik6IIB3T0qnUo	770551	PTGFR	prostaglandin F receptor (FP)	1.20616	8.289	5.81538	0.000182695	0.0044845	0.828576
6560091	rplyA9R_RbKk54xTVA	6560091	TGFBR2	transforming growth factor, beta receptor II (70/80kDa)	1.20576	12.2299	7.44905	2.43677e-05	0.00115683	2.93302
2810463	0VT_7h_IxPF4OJK4CU	2810463	NA	NA	1.2053	12.6637	7.35472	2.71355e-05	0.00123378	2.82098
3290682	NS3EtTUChQXl8RN0KA	3290682	SLC35F5	solute carrier family 35, member F5	1.20165	9.88582	8.12836	1.1552e-05	0.00070688	3.70851
6270273	KKRfSYoSQKm3EiFJTM	6270273	KHDRBS3	KH domain containing, RNA binding, signal transduction associated 3	1.20007	8.69887	7.0954	3.66638e-05	0.00154021	2.50728
5490601	060yBcglAJREgqQg1Q	5490601	SLC40A1	solute carrier family 40 (iron-regulated transporter), member 1	1.19935	7.64669	8.19137	1.08054e-05	0.000685483	3.77776
5810600	fqio57kR7oKc0_H9gE	5810600	MAP3K5	mitogen-activated protein kinase kinase kinase 5	1.19842	8.21591	8.30168	9.62165e-06	0.000629531	3.89792
2600424	iqkxJTFPeCu3zdd43I	2600424	SAA1	serum amyloid A1	1.19809	7.57093	4.18901	0.0019417	0.0230184	-1.6368
5690148	lVVOvQuEurhft5Qjf0	5690148	REPS2	RALBP1 associated Eps domain containing 2	1.19666	7.65708	8.13389	1.14843e-05	0.00070688	3.71461
5960762	K.Pue43d7ug5friIjk	5960762	PCDH18	protocadherin 18	1.19535	11.0813	7.13227	3.51115e-05	0.00149168	2.5524
4730181	fgHvgnkgUGK6WDX30o	4730181	FTH1P12	ferritin, heavy polypeptide 1 pseudogene 12	1.19338	13.6839	7.00468	4.08091e-05	0.00163139	2.39553
5720482	Tpa8gVuHs93V_jFXOU	5720482	HERC5	HECT and RLD domain containing E3 ubiquitin protein ligase 5	1.1913	7.64923	8.08783	1.20618e-05	0.000721704	3.66374
4120039	BZWDenaaDF3yEJEV6o	4120039	FTH1P2	ferritin, heavy polypeptide 1 pseudogene 2	1.19104	13.0225	6.70506	5.85382e-05	0.00206522	2.01884
6760593	NXQuRd3rwVAd5CAke4	6760593	OSBPL10	oxysterol binding protein-like 10	1.18714	9.47968	5.82475	0.000180422	0.00444464	0.841677
1510088	3rFaUE0Lh.MnkIDus4	1510088	NA	NA	1.18604	10.937	5.85795	0.0001726	0.00430422	0.888052
7570673	KNCCAeJCl4meV5F1kg	7570673	UPP1	uridine phosphorylase 1	1.18558	10.4556	4.80348	0.000760498	0.0121701	-0.661963
3360066	6qXXdMAiEvvpCskMUs	3360066	ANGPT1	angiopoietin 1	1.18488	9.57964	8.08838	1.20548e-05	0.000721704	3.66435
360192	QUUtJIOgnyKB_XuJno	360192	INSIG1	insulin induced gene 1	1.18425	11.0628	8.11227	1.17516e-05	0.000711843	3.69076
1070689	9o0jX3L6HRIS2vl704	1070689	RANBP3L	RAN binding protein 3-like	1.18025	7.77961	6.8431	4.95072e-05	0.00185188	2.19385
6200670	cFS454rTueg57P6FEQ	6200670	LPIN1	lipin 1	1.1802	10.9209	7.92936	1.43036e-05	0.00078944	3.4869
4670162	96l6ugNeV6KC_6ojUc	4670162	CTSH	cathepsin H	1.17726	7.66758	3.58521	0.00512447	0.0439194	-2.63758
4760593	TXTKh.l14SS.OrvT7o	4760593	CD59	CD59 molecule, complement regulatory protein	1.1767	9.8071	8.13572	1.1462e-05	0.00070688	3.71663
6900053	9US36eI0Co4kEqH3lE	6900053	PPFIBP2	PTPRF interacting protein, binding protein 2 (liprin beta 2)	1.17179	8.39281	7.36463	2.68293e-05	0.00122282	2.8328
6510519	BeSI0N6Kfe.eT3lGIk	6510519	IL17D	interleukin 17D	1.17154	8.75929	7.8194	1.6124e-05	0.0008553	3.36249
3420288	KLl5qhKHur9_tEXu_s	3420288	PDPN	podoplanin	1.17033	8.4748	5.66718	0.00022311	0.00511545	0.619484
460164	36iZWDenaSDN32EJEU	460164	FTH1P11	ferritin, heavy polypeptide 1 pseudogene 11	1.16894	12.2705	6.38906	8.66751e-05	0.00267255	1.60861
1240440	fSUyR.vR7Xu0iR4nUU	1240440	TXNIP	thioredoxin interacting protein	1.16826	13.6226	8.00954	1.31175e-05	0.000747575	3.57673
3800088	rkHTgfpT3_rOoT13jU	3800088	MMP7	matrix metallopeptidase 7 (matrilysin, uterine)	1.1672	7.41589	5.11729	0.00048111	0.00877114	-0.184002
3780315	NkH2p2eiBBwqkUBXeI	3780315	CDO1	cysteine dioxygenase type 1	1.16412	8.58652	7.0281	3.96924e-05	0.00160981	2.42448
4040564	rVIS4glXoKSAL6iTpI	4040564	IRAK1	interleukin-1 receptor-associated kinase 1	1.16235	11.7307	8.02326	1.29255e-05	0.000747575	3.59202
2030309	36hSSRC9Xt9OqYszhU	2030309	SERPING1	serpin peptidase inhibitor, clade G (C1 inhibitor), member 1	1.16004	11.1958	4.1359	0.00211074	0.0243014	-1.72329
160537	idA58qBv0.dPTqgKSU	160537	KDSR	3-ketodihydrosphingosine reductase	1.15967	9.59682	8.05802	1.24524e-05	0.000740562	3.6307
270114	lKxJ6T.pI5MiE3iFdI	270114	FAM134B	family with sequence similarity 134, member B	1.15525	7.60056	7.77269	1.69723e-05	0.000885295	3.30922
6180070	3q5fX60UKS5uRvKv18	6180070	FTH1P11	ferritin, heavy polypeptide 1 pseudogene 11	1.15461	13.3489	6.71594	5.7765e-05	0.00205021	2.03273
4480341	xfozx4CoquiOrukuzo	4480341	DHCR24	24-dehydrocholesterol reductase	1.15389	9.38719	7.44015	2.46154e-05	0.0011643	2.92249
1340039	NQ57gwdXh1kNBQr1SU	1340039	TFPI	tissue factor pathway inhibitor (lipoprotein-associated coagulation inhibitor)	1.15365	10.3978	6.4728	7.80173e-05	0.00249489	1.71863
6100468	Kkl.6s0Dq0AU6heUXU	6100468	NPTX1	neuronal pentraxin I	1.15346	7.47667	8.01043	1.31049e-05	0.000747575	3.57772
2940291	9nXuF7Sp4fRd503S.U	2940291	QPRT	quinolinate phosphoribosyltransferase	1.15211	9.67277	5.8391	0.000176995	0.00437893	0.861741
670113	6S5_kXoLK6SO8GV9dU	670113	TPP1	tripeptidyl peptidase I	1.15173	11.1796	7.13635	3.49441e-05	0.00149168	2.55738
5870307	TNJCXUutQFJZe9lujE	5870307	NA	NA	1.14913	10.694	7.04466	3.89226e-05	0.00159582	2.44491
2650564	opRpn6DXr756Od.5jw	2650564	RARRES3	retinoic acid receptor responder (tazarotene induced) 3	1.14836	9.69293	7.24431	3.08159e-05	0.00135836	2.68845
4060561	Wp2mgxd8hCRFeqhLjA	4060561	FTH1P2	ferritin, heavy polypeptide 1 pseudogene 2	1.14823	11.7468	6.02611	0.000138218	0.0036815	1.12048
5720040	6X_0hTCL91ALrS.p6k	5720040	EYA1	eyes absent homolog 1 (Drosophila)	1.14405	7.8496	7.30048	2.888e-05	0.00129121	2.75607
3140273	6iefKhK4tfqpOgQJ60	3140273	NA	NA	1.14397	8.69175	7.65066	1.94263e-05	0.000971072	3.16884
3390292	BlfRT7oOOV6fwr8nUQ	3390292	KLF9	Kruppel-like factor 9	1.14079	11.2044	7.55448	2.16324e-05	0.00105237	3.05695
6520725	rJQp6Hq_nku678ujFE	6520725	TNFRSF14	tumor necrosis factor receptor superfamily, member 14	1.13487	10.4321	7.81952	1.61218e-05	0.0008553	3.36263
4890689	cSPFQCiOfcejoPS.dk	4890689	CTHRC1	collagen triple helix repeat containing 1	1.1335	10.9999	5.94148	0.000154494	0.00397955	1.004
2360672	QrDm7p4OpMFHun37nk	2360672	TNFRSF19	tumor necrosis factor receptor superfamily, member 19	1.12772	11.3627	7.56558	2.13645e-05	0.00104748	3.06992
2490612	Kx7uN9LC3dKd3ifvTU	2490612	ADH1B	alcohol dehydrogenase 1B (class I), beta polypeptide	1.12707	7.50321	3.69686	0.00426836	0.0390894	-2.44996
4220632	cVpQTQuH8yeQgO6zug	4220632	NA	NA	1.12644	9.8009	6.09162	0.000126889	0.00343827	1.20995
7100010	lgdShiihOofm6EtKvQ	7100010	NBL1	neuroblastoma 1, DAN family BMP antagonist	1.12604	12.1234	4.67584	0.000919906	0.0138081	-0.860328
5050131	Qkh_nSC0XXS5LyXidU	5050131	FBLN1	fibulin 1	1.12396	7.73427	7.53561	2.20964e-05	0.00106119	3.03487
7050300	TofSgA0FSRSScUFFPU	7050300	ZFP36L2	ZFP36 ring finger protein-like 2	1.12284	9.63522	5.64247	0.000230737	0.00525186	0.584315
2000468	ikU_DVLXBILHmDful0	2000468	SRPK2	SRSF protein kinase 2	1.12179	8.51429	7.67763	1.88526e-05	0.000951649	3.20001
6900278	0iEd5d66eSJDFQl0.o	6900278	FYCO1	FYVE and coiled-coil domain containing 1	1.12089	9.99786	7.73723	1.76486e-05	0.000910456	3.26861
5910424	oHjV5_5KUuinfqfogQ	5910424	SLC29A1	solute carrier family 29 (equilibrative nucleoside transporter), member 1	1.12014	8.45151	3.76627	0.00381257	0.0363598	-2.33383
3940392	Qd3CE93iu7igtHHXJc	3940392	PRUNE2	prune homolog 2 (Drosophila)	1.11986	9.32312	7.26116	3.02209e-05	0.00134158	2.70878
2680162	NfX56O6SDURSfNBQRI	2680162	EVI2A	ecotropic viral integration site 2A	1.11443	7.53478	6.66186	6.17195e-05	0.00213871	1.96355
5870202	fX.hK7ke.7dS4kTFOY	5870202	FBXO33	F-box protein 33	1.11341	9.3905	7.73051	1.77801e-05	0.000914723	3.2609
6280458	9OpibkU1f.guykhEqE	6280458	BCL6	B-cell CLL/lymphoma 6	1.11051	11.1224	7.38294	2.62732e-05	0.00121005	2.85462
6940092	K4IxOMR.sQc15JU_vk	6940092	COPS8	COP9 signalosome subunit 8	1.10916	10.1758	7.05429	3.84829e-05	0.00158844	2.45677
2000592	HYQkRVqiEuEOArCXSk	2000592	FTH1P8	ferritin, heavy polypeptide 1 pseudogene 8	1.10606	9.63768	6.19936	0.000110379	0.00313451	1.35577
1980379	ck9U8ECu9EviAd15ak	1980379	GALNT15	UDP-N-acetyl-alpha-D-galactosamine:polypeptide N-acetylgalactosaminyltransferase 15	1.10452	8.16948	5.84445	0.000175735	0.00435926	0.869213
6860228	ThMpCe5J.E.wUqh3uk	6860228	CREBRF	CREB3 regulatory factor	1.1045	8.6823	7.62511	1.99875e-05	0.000990306	3.13922
5570279	ZunCJUCClCvmCVCAnk	5570279	HIST1H1C	histone cluster 1, H1c	1.10377	9.74098	7.51595	2.25913e-05	0.00108219	3.01182
6960131	HIx..UiEilKKS4qiVY	6960131	CYTH3	cytohesin 3	1.1021	8.70885	6.91509	4.54064e-05	0.00174008	2.28412
1440324	0nnUgDhIXSEj7RoEbk	1440324	PPARG	peroxisome proliferator-activated receptor gamma	1.10125	7.84847	6.35407	9.05954e-05	0.00275275	1.56235
6660630	fLF6oryO7v0p_i7OLo	6660630	TP53INP1	tumor protein p53 inducible nuclear protein 1	1.09775	9.64281	5.21103	0.000420761	0.00795676	-0.0439525
4570181	KYopmorvYgYVYho8.8	4570181	GAS6	growth arrest-specific 6	1.0977	11.6095	7.11788	3.57085e-05	0.00151021	2.53481
4850731	Ea1dOu3R1JISKPu25Q	4850731	TFPI	tissue factor pathway inhibitor (lipoprotein-associated coagulation inhibitor)	1.09706	10.6237	6.25391	0.000102917	0.00300088	1.42899
3190592	EH07iSk6rdXiJ4wWoA	3190592	NA	NA	1.09664	11.1433	4.14357	0.00208542	0.0241098	-1.71079
4900133	oWA4lIXsEXhOOvXd_k	4900133	SRPX	sushi-repeat containing protein, X-linked	1.09648	12.6846	7.59523	2.0666e-05	0.00101855	3.1045
2070563	0U4fRITrcg3sV8VEzg	2070563	ARL6IP5	ADP-ribosylation-like factor 6 interacting protein 5	1.09431	12.084	7.01254	4.04305e-05	0.00162571	2.40525
5420377	ZXRS59MxTjMN4CqSPA	5420377	LGALS3	lectin, galactoside-binding, soluble, 3	1.0889	9.43599	6.77547	5.37269e-05	0.001959	2.10843
4180437	fMIBXr4SKfTSnuupqo	4180437	ANKRD35	ankyrin repeat domain 35	1.08866	8.85297	6.32266	9.42789e-05	0.00281906	1.52067
510128	KnUpcrlSnOOLef_Cis	510128	SLC9A9	solute carrier family 9, subfamily A (NHE9, cation proton antiporter 9), member 9	1.08764	7.92665	7.54205	2.1937e-05	0.00105624	3.0424
7650672	EbqUp7uI76O.rHtTt4	7650672	ANGPTL2	angiopoietin-like 2	1.08692	10.7158	7.38263	2.62826e-05	0.00121005	2.85425
1660669	o6OFO4UH5EI6iR2Dek	1660669	NA	NA	1.08583	11.2569	5.91021	0.000161021	0.0041194	0.96071
3400747	6blT1SVXvz0aE0i91I	3400747	LEPR	leptin receptor	1.08292	7.72125	7.38746	2.6138e-05	0.00121005	2.85999
6280050	u5JCCPrfxcp7v1wneI	6280050	HSD17B12	hydroxysteroid (17-beta) dehydrogenase 12	1.08056	11.6804	7.15323	3.42608e-05	0.00147557	2.57797
5080292	EicTuwgpXk7s4tc96k	5080292	NCAM2	neural cell adhesion molecule 2	1.08054	8.34359	4.69941	0.000887981	0.013458	-0.823524
2760563	EKV73su.fNdESLIAl4	2760563	ANKRD28	ankyrin repeat domain 28	1.0786	8.65086	6.63481	6.38057e-05	0.00218241	1.92881
5820474	rqk6J0qKfz1M5Gog0o	5820474	TNFAIP8L3	tumor necrosis factor, alpha-induced protein 8-like 3	1.06974	8.60425	7.40378	2.56558e-05	0.00120141	2.87939
3060471	cubXPi0ecP34l6z_eU	3060471	ENPP4	ectonucleotide pyrophosphatase/phosphodiesterase 4 (putative)	1.0673	7.72887	7.36969	2.66743e-05	0.00122168	2.83884
5490070	ZlT4XcuuL9yDHrU9OI	5490070	TGFBR2	transforming growth factor, beta receptor II (70/80kDa)	1.06663	12.333	6.11562	0.000122993	0.00337163	1.24257
7150762	9fClEek3V4X3UqEgko	7150762	PTGIS	prostaglandin I2 (prostacyclin) synthase	1.0659	10.9366	5.99387	0.000144189	0.00377099	1.07623
6040324	6h7xKfJ.u4AUtF.dco	6040324	SDCBP	syndecan binding protein (syntenin)	1.06552	10.4532	7.30606	2.86952e-05	0.00128909	2.76276
2320564	TqX.e5SE_d0uf5Ozyc	2320564	WISP1	WNT1 inducible signaling pathway protein 1	1.06466	9.33192	4.83454	0.00072635	0.0117936	-0.614046
2320228	NW4hI2qF8kfw1dX3iY	2320228	ADARB1	adenosine deaminase, RNA-specific, B1	1.06396	7.97784	7.32299	2.81418e-05	0.00126873	2.78305
6480753	lDv14dUpVxz1KU0R6U	6480753	PCDH18	protocadherin 18	1.06339	10.1073	6.98214	4.19164e-05	0.00165706	2.36759
4860671	cAA8noRrpKZe7umplI	4860671	KDSR	3-ketodihydrosphingosine reductase	1.06302	8.78133	7.37374	2.65513e-05	0.00121902	2.84365
5360025	9uHUIqDrQvv04v5OpU	5360025	ST8SIA1	ST8 alpha-N-acetyl-neuraminide alpha-2,8-sialyltransferase 1	1.06017	8.26217	7.16199	3.39122e-05	0.00147129	2.58864
1440408	EnQtQNeU4Xd7HcoFSo	1440408	GEM	GTP binding protein overexpressed in skeletal muscle	1.05896	8.68866	6.81573	5.11703e-05	0.00189149	2.15934
5910541	ZqrVKG5dMTh_J_0tR4	5910541	CTNS	cystinosin, lysosomal cystine transporter	1.0566	10.0846	6.16885	0.000114805	0.00322243	1.31464
5890131	9pXn7lO6O.uJdrXEkc	5890131	PDXK	pyridoxal (pyridoxine, vitamin B6) kinase	1.05618	11.3031	7.32198	2.81745e-05	0.00126873	2.78184
1430152	KeyPr9TEqC91tc5Dv0	1430152	SCML1	sex comb on midleg-like 1 (Drosophila)	1.05591	8.45078	7.24068	3.09457e-05	0.00136089	2.68407
2680021	lV0v1UeoT7ueQJT6_o	2680021	TBC1D2	TBC1 domain family, member 2	1.05104	10.0353	7.01062	4.05226e-05	0.00162593	2.40288
1690608	orHeeLqQp4IIpe6Dkk	1690608	ALDH3A2	aldehyde dehydrogenase 3 family, member A2	1.05027	9.86039	6.48446	7.68875e-05	0.00247225	1.73388
2850301	E0mO7RVS3VF.33Di2E	2850301	AGT	angiotensinogen (serpin peptidase inhibitor, clade A, member 8)	1.0497	7.77029	6.39061	8.65056e-05	0.00267255	1.61065
160682	9QSiOIvUj73tS.UCpI	160682	AGTR1	angiotensin II receptor, type 1	1.04828	8.08979	5.37676	0.00033301	0.00674415	0.20056
2760537	0W6nuULuVKju.kCoTc	2760537	MT1IP	metallothionein 1I, pseudogene	1.04687	9.45907	6.93978	4.40856e-05	0.00170689	2.31493
3390484	64lqX3LbLl9KtYok0o	3390484	SERINC2	serine incorporator 2	1.04494	9.58546	7.0042	4.08325e-05	0.00163139	2.39493
4150201	3TkXAX.oA3lupXUjJ0	4150201	BCL2	B-cell CLL/lymphoma 2	1.04402	7.72185	6.64045	6.33649e-05	0.00217526	1.93606
3180661	9nafbZ5QXnvevX5Ph0	3180661	FAM134B	family with sequence similarity 134, member B	1.04105	7.53468	6.32471	9.40331e-05	0.00281619	1.5234
7200703	3Euf7Fo3ngk3tSes14	7200703	KAT2B	K(lysine) acetyltransferase 2B	1.04104	9.52985	6.64633	6.29082e-05	0.00216751	1.94361
2810468	6tSCHdd4e8X_VQlFUA	2810468	SSH2	slingshot protein phosphatase 2	1.04099	8.58273	6.71905	5.75462e-05	0.00204659	2.03669
1820008	3kHOgnuANNELl3gJi4	1820008	METTL7A	methyltransferase like 7A	1.04077	7.54548	7.08763	3.70003e-05	0.00154742	2.49775
780133	lQulEf8bhxBei95Ago	780133	SH3D19	SH3 domain containing 19	1.04032	9.81301	5.90673	0.000161763	0.00413181	0.955894
1170300	cZeO2oSV51QsQMi4Vs	1170300	MT1G	metallothionein 1G	1.03816	8.36866	7.02264	3.99496e-05	0.0016109	2.41774
160019	0rVTuXvvSV3d_9X94k	160019	SORT1	sortilin 1	1.03678	10.6775	6.85356	4.88874e-05	0.00183673	2.207
10286	BSSIpe4Tqlexx5evUQ	10286	ADAMTSL4	ADAMTS-like 4	1.03479	9.12734	6.83617	4.99227e-05	0.00186372	2.18512
1940487	rlO55uXug3ouKrAJ40	1940487	STAT5A	signal transducer and activator of transcription 5A	1.03385	8.93719	6.12813	0.000121014	0.00334176	1.25954
5260215	feiVLO57uLyC09_eII	5260215	OPTN	optineurin	1.03374	10.2387	7.16021	3.39826e-05	0.00147129	2.58648
5810154	f6qgkTDVlUqVHJNR48	5810154	ALOX15B	arachidonate 15-lipoxygenase, type B	1.03291	7.68629	6.09756	0.000125913	0.00342667	1.21802
3290292	lUECOC9XNxoCk4eopU	3290292	LAP3	leucine aminopeptidase 3	1.03218	10.1398	7.14061	3.47705e-05	0.00149168	2.56258
870600	ZqygilO.S9v93sq2Pg	870600	GCNT1	glucosaminyl (N-acetyl) transferase 1, core 2	1.03123	9.35747	6.68809	5.97657e-05	0.00208991	1.99716
5560561	umiL0YHuVBk7zJSrXE	5560561	TNS3	tensin 3	1.02917	12.105	4.83215	0.000728919	0.0118066	-0.617729
5960068	Wo1Ui_tQoqIur3QxrE	5960068	PDGFRB	platelet-derived growth factor receptor, beta polypeptide	1.02754	12.9162	6.93395	4.43938e-05	0.00171528	2.30766
1500280	9lUF6j54kqCf5O_dwo	1500280	IFIT3	interferon-induced protein with tetratricopeptide repeats 3	1.02743	8.03717	5.32113	0.00036005	0.0070504	0.118931
60603	il1V5gF7z1BJJAmD40	60603	GLRB	glycine receptor, beta	1.02609	9.20491	6.41184	8.42217e-05	0.00262944	1.63863
6770707	xoM45wqvHqihSb95kI	6770707	SQRDL	sulfide quinone reductase-like (yeast)	1.02579	8.58812	6.49325	7.60478e-05	0.00245642	1.74536
4120707	TjqRSXS7wqS6QJiLNc	4120707	COL4A3BP	collagen, type IV, alpha 3 (Goodpasture antigen) binding protein	1.02526	9.27702	7.05809	3.83106e-05	0.00158807	2.46145
1010328	cRRCU0r306pK4DH3FU	1010328	NEDD9	neural precursor cell expressed, developmentally down-regulated 9	1.02339	8.37065	6.47906	7.74088e-05	0.00248052	1.72682
4860707	oi5daXVTUXeXCwN53Q	4860707	ANKRD33	ankyrin repeat domain 33	1.02145	10.582	5.32734	0.000356917	0.00700837	0.128069
5050093	NrAcRe_ClC9KknvuN4	5050093	KBTBD11	kelch repeat and BTB (POZ) domain containing 11	1.02068	8.81386	6.31247	9.55078e-05	0.00284674	1.50713
2750600	0EbCMSt83Xjru1P_Xo	2750600	TMEM126B	transmembrane protein 126B	1.0155	11.1373	6.98639	4.17051e-05	0.00165354	2.37286
130519	TpXkSunv37e87SKBLU	130519	STAT2	signal transducer and activator of transcription 2, 113kDa	1.01436	11.9283	5.17225	0.000444684	0.00828648	-0.10174
3870102	QRoEUuTkoPToQgnlKQ	3870102	HNMT	histamine N-methyltransferase	1.01323	9.87949	6.94383	4.38732e-05	0.00170639	2.31997
2450064	luDHV5JAQiOkO.1_9U	2450064	NFE2L2	nuclear factor, erythroid 2-like 2	1.01302	10.6916	7.03562	3.93408e-05	0.00160248	2.43376
1340491	fcV3S0U75If1e3op0U	1340491	SP110	SP110 nuclear body protein	1.01194	9.10408	6.25399	0.000102906	0.00300088	1.4291
2810400	T5MrCNdjeu93m6e8qE	2810400	KLHL3	kelch-like family member 3	1.00746	8.52707	4.63331	0.000980637	0.014375	-0.926925
3420541	TnRCUz6Vjy6x7eHRu4	3420541	TMEM97	transmembrane protein 97	1.00738	9.42404	4.72064	0.00086024	0.0131687	-0.790447
6420465	BV9KdE5EoOcTjpSefU	6420465	GABARAPL1	GABA(A) receptor-associated protein like 1	1.00492	10.9175	6.46538	7.87458e-05	0.00250625	1.70892
6980255	ZXIl88gOSDeCVR3oVI	6980255	LEPROT	leptin receptor overlapping transcript	1.00453	12.3744	6.71451	5.78663e-05	0.00205021	2.0309
4880201	QifBTl1PqC3If4lKxI	4880201	RERG	RAS-like, estrogen-regulated, growth inhibitor	1.00405	7.52204	6.96933	4.25598e-05	0.00167194	2.35169
6110630	WVHqq_qwz3utdJXsXw	6110630	HIST1H2BK	histone cluster 1, H2bk	1.00385	12.1203	6.65903	6.1934e-05	0.0021418	1.95992
2260196	rL00II6uFF4UV1Ep6U	2260196	NA	NA	1.00245	13.8423	6.06621	0.000131159	0.00352851	1.17532
4570441	T03kDulKfqgQ465ECk	4570441	IFIH1	interferon induced with helicase C domain 1	1.00208	7.77946	6.73324	5.65584e-05	0.00202682	2.05478
6020470	uSreR7gdV6IwsLUfyA	6020470	ST8SIA4	ST8 alpha-N-acetyl-neuraminide alpha-2,8-sialyltransferase 4	1.00014	8.69528	5.45125	0.000300159	0.00631881	0.309175
460202	QveuRVS6tdEnlR5NKA	460202	KLK3	kallikrein-related peptidase 3	0.999564	8.3213	5.50195	0.000279798	0.00602527	0.382645
60093	lO0dd56nvT7T57vSoU	60093	NCALD	neurocalcin delta	0.999436	8.12265	6.44408	8.08768e-05	0.00256105	1.681
7200041	x_iA44nGX44CBbvrnk	7200041	PPT1	palmitoyl-protein thioesterase 1	0.994047	10.0872	4.96758	0.00059751	0.0102654	-0.410285
6280048	Z1g7Acu5yAkBRWUdAU	6280048	NA	NA	0.992715	8.99712	4.92761	0.000633436	0.0106731	-0.471233
1090653	WYouNdYe4AFIXenl6c	1090653	SERTAD4-AS1	SERTAD4 antisense RNA 1	0.992257	9.48869	4.89909	0.00066048	0.0109994	-0.514864
6620050	x36AJeiCeqI5r0Q5do	6620050	IFFO1	intermediate filament family orphan 1	0.98821	10.4421	5.51687	0.000274096	0.0059297	0.404178
6380646	3oVPaFlRHXue.nXxwM	6380646	ZNF385D	zinc finger protein 385D	0.986253	8.3907	6.56769	6.93213e-05	0.00231622	1.84217
540544	xk1dd53U0wec8lA9KU	540544	FMO4	flavin containing monooxygenase 4	0.985588	8.11399	6.76402	5.44795e-05	0.00197057	2.0939
6650451	uiu.k7pTxbT6XuCT6E	6650451	MYCBP2	MYC binding protein 2, E3 ubiquitin protein ligase	0.985199	9.29318	6.49796	7.56025e-05	0.00245192	1.7515
6180687	Kt4W_zr_F4zHU91XmU	6180687	SLC29A1	solute carrier family 29 (equilibrative nucleoside transporter), member 1	0.98297	7.88681	3.48126	0.00608268	0.0496395	-2.81305
2850039	fllCHnhJ6Ia96.Qcaw	2850039	TBC1D2B	TBC1 domain family, member 2B	0.982749	10.4436	6.79855	5.2245e-05	0.00192479	2.13764
4120019	xl4u98jqvPeI4q3yXE	4120019	PLSCR4	phospholipid scramblase 4	0.978476	10.6795	5.6732	0.000221294	0.00508773	0.628034
4540079	BHPCQg5LEg_jEsaP7U	4540079	SEPP1	selenoprotein P, plasma, 1	0.975095	7.53022	6.59506	6.70124e-05	0.00225994	1.87757
6290475	6eoV0IoMUfO8R15HAo	6290475	HECW2	HECT, C2 and WW domain containing E3 ubiquitin protein ligase 2	0.974701	8.30197	6.33945	9.22904e-05	0.00278622	1.54296
870653	NepEiUO9tPkndJAerQ	870653	HS1BP3	HCLS1 binding protein 3	0.973263	8.80094	5.36506	0.00033851	0.00681604	0.183431
130044	xkuNKteQkuqCqlCs_g	130044	ICAM1	intercellular adhesion molecule 1	0.973199	7.65889	6.76267	5.45691e-05	0.00197057	2.09218
2350333	B.b7spY3l7SLUbtetE	2350333	TEX2	testis expressed 2	0.972882	10.4553	6.70514	5.85322e-05	0.00206522	2.01895
540204	rUt3feyk_64mNeHUSM	540204	KCNS3	potassium voltage-gated channel, delayed-rectifier, subfamily S, member 3	0.972439	7.7678	5.14433	0.000462803	0.00853325	-0.143472
4640630	B6kued8DXF9R0HVMQc	4640630	CD302	CD302 molecule	0.970709	8.68468	6.68613	5.99099e-05	0.00209106	1.99464
780678	BqwUZUoRdJf1JMnQwE	780678	ADAMTSL4	ADAMTS-like 4	0.969177	8.4382	5.03106	0.000544844	0.00957967	-0.313944
4730224	9JN578Up30giw67H14	4730224	LYPLAL1	lysophospholipase-like 1	0.966929	9.7665	5.69085	0.000216059	0.00500266	0.65308
6220180	0p6J6iK54nBLlBC518	6220180	ADCK3	aarF domain containing kinase 3	0.965474	8.80041	5.87126	0.000169568	0.00423424	0.906593
2490152	9TgjkRJyrm4T4E3RSU	2490152	ENPP2	ectonucleotide pyrophosphatase/phosphodiesterase 2	0.964293	10.0374	4.82405	0.000737696	0.0118905	-0.630213
520474	TJ596OFBHoh3pfFO6A	520474	TENM4	teneurin transmembrane protein 4	0.962886	10.8003	3.95897	0.00279513	0.0295702	-2.01377
3060646	x7leKemno5ulDACSFw	3060646	INF2	inverted formin, FH2 and WH2 domain containing	0.960204	12.0239	6.55394	7.05139e-05	0.00234591	1.82434
20647	TFOcyiHqQBexDhBXoI	20647	ANTXR1	anthrax toxin receptor 1	0.959686	11.6919	6.03939	0.000135835	0.00363867	1.13867
4540370	3kLhNJ6e459gMreddE	4540370	RAB7L1	RAB7, member RAS oncogene family-like 1	0.956729	9.0062	5.50888	0.000277132	0.00598848	0.392657
450615	lgVm5Be1YdyWXfSRlM	450615	MT2A	metallothionein 2A	0.956241	14.2164	6.5208	7.34794e-05	0.00240791	1.78128
1740242	KhJXu_50odHeeeugHQ	1740242	KDSR	3-ketodihydrosphingosine reductase	0.956195	10.5711	6.37916	8.7765e-05	0.0026973	1.59554
4010086	NeZfUgkrVAwJS5UXgA	4010086	OSGIN1	oxidative stress induced growth inhibitor 1	0.953226	8.73831	6.30176	9.68184e-05	0.00286759	1.49287
630167	0B7ko6J3jAmRCudASk	630167	SDCBP	syndecan binding protein (syntenin)	0.953109	9.69712	6.20114	0.000110126	0.00313324	1.35817
5090156	cVOCAlXb5Uke3m3nfc	5090156	NBL1	neuroblastoma 1, DAN family BMP antagonist	0.949498	13.1512	5.62508	0.000236275	0.00532626	0.559503
20148	uiBWU0q7cXB90qHEfo	20148	RAPGEF5	Rap guanine nucleotide exchange factor (GEF) 5	0.948128	7.5767	4.56169	0.00109273	0.0155331	-1.03961
1430537	cO6p_PRX01Pp6BOj6o	1430537	TMEM106C	transmembrane protein 106C	0.945504	9.84939	5.79794	0.000187015	0.0045449	0.804125
580390	NgLiY8viV_Wpf.1F5Q	580390	PPARGC1A	peroxisome proliferator-activated receptor gamma, coactivator 1 alpha	0.944097	7.50442	4.92748	0.00063356	0.0106731	-0.471437
670673	0Ju3s.O7iieen5Lmbk	670673	BCL2L1	BCL2-like 1	0.943567	11.2926	6.47172	7.81232e-05	0.00249489	1.71722
150681	6e5f00T1yVHdNPHkgo	150681	ZNHIT6	zinc finger, HIT-type containing 6	0.943527	9.60673	6.22131	0.000107308	0.00308108	1.38528
270201	NHlb8i17wz47XBHq3k	270201	MEGF10	multiple EGF-like-domains 10	0.941957	7.52515	4.66531	0.000934561	0.013939	-0.876795
450369	6EhySnHqFwAre8O06U	450369	PTPRG	protein tyrosine phosphatase, receptor type, G	0.941179	8.96554	5.10305	0.000491061	0.00890923	-0.205389
6020682	NaVdXdXnr.L61c76Cw	6020682	RGMA	RGM domain family, member A	0.941095	8.84317	5.67854	0.000219696	0.00506191	0.635613
3800139	ER1CPOl2pC5764iHeg	3800139	HEXB	hexosaminidase B (beta polypeptide)	0.940107	13.0175	6.53016	7.26284e-05	0.00240108	1.79346
5420538	lpOLyoh4Is_yHsTuX0	5420538	TP53INP1	tumor protein p53 inducible nuclear protein 1	0.938778	8.2876	5.90241	0.000162693	0.00414525	0.949899
2640086	rqEqc_MK1X675ffk3U	2640086	C1orf85	chromosome 1 open reading frame 85	0.938715	11.6498	6.08051	0.000128738	0.00347832	1.19482
6480204	leKQlOi4hUoloR90oA	6480204	THY1	Thy-1 cell surface antigen	0.938608	12.4972	6.3054	9.63708e-05	0.00285885	1.49772
2320129	9XkaCEIiyXdS.SQWco	2320129	YBX3	Y box binding protein 3	0.93726	12.7672	6.50136	7.52816e-05	0.00244574	1.75595
3890551	rkrc6lHkojiFJfe70U	3890551	CMTM3	CKLF-like MARVEL transmembrane domain containing 3	0.93572	11.65	6.31989	9.46106e-05	0.00282448	1.517
4590619	f7rBCcM59S_H1LcV64	4590619	PNMA2	paraneoplastic Ma antigen 2	0.93555	9.40778	6.42495	8.28431e-05	0.0026145	1.65589
2370041	Ef2IiC.CfRQ5514UOg	2370041	LRRN3	leucine rich repeat neuronal 3	0.9352	7.44676	6.17033	0.000114585	0.00322108	1.31664
2070575	HntIF2IkgTiAdInehY	2070575	ALCAM	activated leukocyte cell adhesion molecule	0.934428	11.1582	5.93299	0.000156237	0.00401344	0.992263
1430521	uSJKSJFJC55.HB4bvo	1430521	VIT	vitrin	0.934254	7.66663	3.7203	0.00410837	0.0381538	-2.41069
380241	fR0VZSIUdff7oYv4QU	380241	VIT	vitrin	0.933352	7.51693	3.78892	0.00367511	0.0355179	-2.29603
4290243	uo9LiXn9l57d46d6Qo	4290243	ARHGAP24	Rho GTPase activating protein 24	0.930784	9.79281	6.41768	8.36048e-05	0.00262944	1.64632
3390139	W1d3ISyMUXHjrxMxyo	3390139	SDHD	succinate dehydrogenase complex, subunit D, integral membrane protein	0.9305	9.40253	5.88851	0.000165723	0.00417867	0.930588
3360452	ZW47EbGGLEAKn16FKQ	3360452	COL8A1	collagen, type VIII, alpha 1	0.929595	13.5553	4.60623	0.00102151	0.0148009	-0.96945
2350504	09kidveWWSQwJ1.lmA	2350504	TYMP	thymidine phosphorylase	0.929429	10.9372	5.74378	0.000201139	0.00479314	0.727945
3870338	rupwjK1x5AUVdTP1sU	3870338	IFI44L	interferon-induced protein 44-like	0.928937	8.68031	6.29319	9.78819e-05	0.00288998	1.48145
6620528	Be1Z5u.1342oHXn3X4	6620528	MT1X	metallothionein 1X	0.928636	10.5042	3.87347	0.00320607	0.0324198	-2.15534
2850600	9kRec26BJcgFCodRRQ	2850600	TMEM204	transmembrane protein 204	0.928326	8.72181	4.24677	0.00177392	0.0215872	-1.5431
6380370	Zle_ESt.XCnkK.Keuk	6380370	CCND3	cyclin D3	0.928258	11.3145	6.21623	0.00010801	0.00309179	1.37846
5390102	ukkACtB_ULR55Tu7Hs	5390102	SASH1	SAM and SH3 domain containing 1	0.926249	9.3733	5.95917	0.000150928	0.00392539	1.02843
2470093	0dOiBUqhJ65A9IHip0	2470093	TJP2	tight junction protein 2	0.923857	7.92873	6.40964	8.44548e-05	0.00263	1.63574
4180452	unu3iN6N5U0f6cuEqc	4180452	ATP1B1	ATPase, Na+/K+ transporting, beta 1 polypeptide	0.923562	8.88911	3.84336	0.00336547	0.0335362	-2.20536
3710450	NoEh4gqQE9eonqQojU	3710450	NR1H3	nuclear receptor subfamily 1, group H, member 3	0.923461	8.94167	6.40251	8.52173e-05	0.00264498	1.62634
6840491	315T_ecDep60g55JjE	6840491	CREBRF	CREB3 regulatory factor	0.923271	8.52263	5.75783	0.000197368	0.00473331	0.747745
2940438	uqkfDrRfsEv_7B1S44	2940438	PTGER4	prostaglandin E receptor 4 (subtype EP4)	0.922636	8.15214	6.17911	0.000113296	0.00318961	1.32848
1570288	iiklMviV4_USFSRUkA	1570288	HSPB2	heat shock 27kDa protein 2	0.92251	8.34548	5.87675	0.000168333	0.00421461	0.914241
6650017	915l9eG4leJjfc5L3k	6650017	ATP6V1B2	ATPase, H+ transporting, lysosomal 56/58kDa, V1 subunit B2	0.92156	11.7963	5.64741	0.000229192	0.00523572	0.591346
770703	c6vXvlew8B55WyKX9I	770703	ARHGEF6	Rac/Cdc42 guanine nucleotide exchange factor (GEF) 6	0.919861	9.92684	6.32686	9.37775e-05	0.00281303	1.52625
6330270	otUpQIcEHl_oNX1_7U	6330270	GPC4	glypican 4	0.919761	9.85793	5.33563	0.000352781	0.00697116	0.140255
6110731	BeVLiOihnIgLni7ViI	6110731	ITPK1	inositol-tetrakisphosphate 1-kinase	0.918882	8.18088	6.13297	0.000120256	0.00333064	1.26611
6180554	Nko03ddrLl6k16B85A	6180554	SVEP1	sushi, von Willebrand factor type A, EGF and pentraxin domain containing 1	0.91684	11.0417	3.53588	0.00555797	0.0465303	-2.72076
4730634	r326XQ5XX810399zkg	4730634	SLC31A2	solute carrier family 31 (copper transporter), member 2	0.915894	9.07747	6.36032	8.98818e-05	0.00274439	1.57062
4640086	r5KQanEn88uvdwe63U	4640086	FOXQ1	forkhead box Q1	0.91499	7.48593	4.85467	0.00070508	0.0115331	-0.583043
6040072	TgCjpDpGiBDvUgqoLk	6040072	GPR89C	G protein-coupled receptor 89C	0.914331	8.06479	5.35461	0.000343503	0.00686203	0.16812
7550243	BX1Dpvq0_l0CWsjvl0	7550243	TMEM38B	transmembrane protein 38B	0.913663	8.27684	6.27939	9.96198e-05	0.0029346	1.46304
5700670	BpKxb3A3gEq4ydAvlM	5700670	WIPF1	WAS/WASL interacting protein family, member 1	0.911861	8.19267	5.68791	0.000216921	0.00501642	0.648917
6020482	ZkVSVAuuePHOPGhOh0	6020482	KHDRBS3	KH domain containing, RNA binding, signal transduction associated 3	0.910659	7.50582	6.21426	0.000108284	0.00309492	1.37581
7380601	ijKPXwjvFFSqlEJSXk	7380601	ERMP1	endoplasmic reticulum metallopeptidase 1	0.910488	8.60487	5.53732	0.000266478	0.00582397	0.433661
1340026	r_yPogRTsInHCdFF9U	1340026	TMEM144	transmembrane protein 144	0.910306	7.52064	6.26579	0.000101364	0.00296946	1.44488
7510551	9HvFN4eK8d6z83fZ54	7510551	CPED1	cadherin-like and PC-esterase domain containing 1	0.909559	8.41577	4.29264	0.00165163	0.0207112	-1.46898
7650296	rSU1F9I7txuZ3lPQdo	7650296	DCN	decorin	0.909446	14.0673	6.2434	0.00010431	0.0030321	1.41492
160598	EXlCsv9_T.ndT0k7u4	160598	HSPH1	heat shock 105kDa/110kDa protein 1	0.909126	10.6207	5.62935	0.000234902	0.00531131	0.565599
5420368	ipeBzl7dHRLozojq3g	5420368	ROS1	c-ros oncogene 1 , receptor tyrosine kinase	0.907295	7.41546	5.11021	0.000486031	0.00883513	-0.194635
940040	rkEojiL1I_97Uv1AqQ	940040	AGTR1	angiotensin II receptor, type 1	0.906954	8.12044	5.47844	0.000289049	0.00613596	0.348619
50746	lnnl58or7ICd7K93e4	50746	HSD11B1	hydroxysteroid (11-beta) dehydrogenase 1	0.90581	7.44692	3.78401	0.00370444	0.0356738	-2.30422
2120634	ZtVhJKQJdE_V0P9Vf0	2120634	CMTM4	CKLF-like MARVEL transmembrane domain containing 4	0.905725	10.1939	5.95602	0.000151557	0.00393232	1.02408
1710730	omv.t6Sn1A.lAPCb0s	1710730	RELL1	RELT-like 1	0.904466	8.45313	6.15423	0.000116994	0.00326921	1.29489
5700735	6X_RJNfoqj2Qukle_M	5700735	PARP9	poly (ADP-ribose) polymerase family, member 9	0.904396	8.86617	6.16134	0.000115923	0.00324413	1.3045
1510019	Eo0Wv1h4t6o.6X74V0	1510019	MGST2	microsomal glutathione S-transferase 2	0.903148	9.33524	5.79968	0.00018658	0.00454422	0.806562
1090722	Wfn.f1X3DIrp.l_FSU	1090722	RFTN2	raftlin family member 2	0.902334	9.38797	6.19842	0.000110512	0.00313451	1.3545
6900563	Hdc9cTr26qUf5pf4ok	6900563	EPHX1	epoxide hydrolase 1, microsomal (xenobiotic)	0.90158	9.77971	6.00262	0.00014254	0.0037391	1.08826
3420632	oLUKIIIpcl4lAiIsak	3420632	PSMB8	proteasome (prosome, macropain) subunit, beta type, 8	0.901273	9.47378	6.25247	0.000103107	0.00300176	1.42706
580431	rjl96N8JS_0uitdKnk	580431	PRRX1	paired related homeobox 1	0.901155	12.0885	4.88487	0.000674423	0.0111678	-0.536662
5290209	utFe59eVCMeFT4FVAk	5290209	KIF13B	kinesin family member 13B	0.900963	8.59987	4.92198	0.000638677	0.0107465	-0.479832
2710278	ikegpAGiW181z8O72k	2710278	TCEAL1	transcription elongation factor A (SII)-like 1	0.90027	8.85382	5.78031	0.000191491	0.00462781	0.779379
4200692	Zfyh4Ccptd1RAAteV0	4200692	NEU1	sialidase 1 (lysosomal sialidase)	0.89975	9.83014	6.11748	0.000122696	0.00336841	1.2451
5420731	05P_F70u3t9SRruxH0	5420731	CNKSR3	CNKSR family member 3	0.89938	8.44101	6.22283	0.000107099	0.00307979	1.38732
2480241	NiwJToJTgSwiHll6To	2480241	ATP6V1C1	ATPase, H+ transporting, lysosomal 42kDa, V1 subunit C1	0.89892	8.75312	6.18026	0.000113127	0.00318961	1.33004
110110	NWLPr4Ci554B7BQKKQ	110110	HSPE1	heat shock 10kDa protein 1 (chaperonin 10)	0.897278	8.16751	6.23373	0.000105612	0.00305104	1.40195
7560543	3jjI_X0V0SZEDAnGOU	7560543	MOCS1	molybdenum cofactor synthesis 1	0.892363	9.55636	5.19904	0.000428003	0.00805314	-0.0617857
6940017	Wi.JLf_i4UkH_O.kcI	6940017	GJA1	gap junction protein, alpha 1, 43kDa	0.892114	11.984	5.58387	0.00024997	0.00555495	0.50056
3990608	li1DoDSRPWDUviuBeE	3990608	MAN2A1	mannosidase, alpha, class 2A, member 1	0.890254	8.67869	5.71238	0.000209849	0.00493186	0.68359
5490068	rCF0505LoT9_l7.Xuo	5490068	MCOLN2	mucolipin 2	0.889104	8.18492	6.01315	0.000140584	0.00371164	1.10272
870202	6suzRLLJdSv18KhBNc	870202	TNFSF10	tumor necrosis factor (ligand) superfamily, member 10	0.888635	7.90204	3.49194	0.00597623	0.048941	-2.795
780041	rF_OsGdzev_rv.Tv8k	780041	LAMP2	lysosomal-associated membrane protein 2	0.887958	10.3574	6.05133	0.000133732	0.00359258	1.155
2570300	WneIYOc6nkjh98ij_U	2570300	IFI44	interferon-induced protein 44	0.887817	9.20625	5.3351	0.000353043	0.00697116	0.139479
1260136	lklcgLCVKn0jcLy1AI	1260136	MEGF9	multiple EGF-like-domains 9	0.886834	7.76118	6.01025	0.00014112	0.00371663	1.09874
3610072	W38p0ogk.wIBVRXllY	3610072	A4GALT	alpha 1,4-galactosyltransferase	0.886202	9.21606	4.74371	0.000831133	0.0128242	-0.754568
1940288	xKpnfhHuX0.1JUSXq0	1940288	TYSND1	trypsin domain containing 1	0.884378	9.50816	3.95559	0.0028103	0.0296271	-2.01936
3170110	6nngsu.KNdTpLy4Owg	3170110	CCNG1	cyclin G1	0.884165	11.2524	5.1869	0.000435477	0.00816106	-0.0798775
2710402	TTWWaXRub7BCV00Tu4	2710402	ZCCHC14	zinc finger, CCHC domain containing 14	0.883213	9.72796	5.74392	0.000201101	0.00479314	0.728141
6250672	rLHrUSIKfShefrSeSs	6250672	CCNO	cyclin O	0.88196	8.39049	6.01235	0.000140733	0.00371164	1.10161
2600324	Et61PE22bedK3o4wRk	2600324	TMEM147	transmembrane protein 147	0.881446	11.6057	5.53664	0.000266728	0.00582397	0.432683
540392	KtF_5iBdBZFzfqBasw	540392	REPS2	RALBP1 associated Eps domain containing 2	0.881134	7.48781	5.57296	0.000253739	0.00561876	0.484904
6520075	WnxZ90X9BVN7pf7UpU	6520075	GDE1	glycerophosphodiester phosphodiesterase 1	0.879448	8.9925	6.11135	0.000123676	0.0033854	1.23678
110100	ulb4fPU_bd5.Ks6.rY	110100	CGNL1	cingulin-like 1	0.878713	8.04215	3.61071	0.00491431	0.042782	-2.59464
1240593	QuXGDJR5MUF6kMyQjU	1240593	CFLAR	CASP8 and FADD-like apoptosis regulator	0.87843	9.19376	6.07167	0.000130229	0.00350851	1.18277
4010020	BqUICQfiX6nDeniy0s	4010020	ELF1	E74-like factor 1 (ets domain transcription factor)	0.877948	10.1749	6.00167	0.000142718	0.0037391	1.08696
2450201	0r_C6LdOF3SDCu0XV4	2450201	ABCC4	ATP-binding cassette, sub-family C (CFTR/MRP), member 4	0.877257	9.38503	5.95537	0.000151685	0.00393232	1.0232
1050356	Ef7_Kh281J36yUReQ4	1050356	LPAR1	lysophosphatidic acid receptor 1	0.876755	11.3315	5.64885	0.000228741	0.0052318	0.593404
6620397	BVAAoikiCA4ldXaYJc	6620397	ISCU	iron-sulfur cluster assembly enzyme	0.875872	10.5239	5.95469	0.000151823	0.00393232	1.02225
1070228	9yihU7I9kjpejqKCpI	1070228	SPR	sepiapterin reductase (7,8-dihydrobiopterin:NADP+ oxidoreductase)	0.875152	8.82822	5.44609	0.000302319	0.00633717	0.301673
5050040	HuyJCRv9RdHt1NdRd4	5050040	SLC5A6	solute carrier family 5 (sodium/multivitamin and iodide cotransporter), member 6	0.874879	8.61734	4.89413	0.000665308	0.0110657	-0.522464
1470386	E8.cexPv9.tUL4XKuE	1470386	CPNE8	copine VIII	0.873427	7.97744	5.40225	0.000321352	0.00658771	0.237825
6280370	0J96yAAqkknFCAUlXo	6280370	NA	NA	0.872126	9.58662	5.30728	0.000367142	0.00714425	0.0985373
6180608	3SE1cen2eunTdgTUZQ	6180608	SLC27A1	solute carrier family 27 (fatty acid transporter), member 1	0.870801	9.58208	5.29021	0.000376091	0.0072957	0.0733624
3460270	B_qeDdSl0YrVe6o55w	3460270	ZHX3	zinc fingers and homeoboxes 3	0.868999	9.83043	5.88343	0.000166846	0.00418856	0.923522
2120682	xv.KjfNTIEnTSWr67g	2120682	GPR89C	G protein-coupled receptor 89C	0.868611	8.3381	5.96539	0.000149695	0.0038987	1.03702
5220333	QQtQJw6JfVZTUqKBFI	5220333	NA	NA	0.867878	7.99239	5.60345	0.000243361	0.00544675	0.528592
360653	TAKSScUIBSVeAIJeSA	360653	NA	NA	0.867459	13.4839	5.83912	0.00017699	0.00437893	0.861767
380672	0f9f0q.7XVAUi0znnI	380672	ZC3H12C	zinc finger CCCH-type containing 12C	0.867121	8.00177	5.88722	0.000166007	0.00417867	0.928798
2320114	u_fu5O76uTn1q3SeVQ	2320114	KLF13	Kruppel-like factor 13	0.866468	9.63782	5.95116	0.000152531	0.00393437	1.01738
5960168	fj7uAeVJ0qMFKhPRe4	5960168	FAM213A	family with sequence similarity 213, member A	0.865804	8.09419	6.01397	0.000140434	0.00371164	1.10383
4260044	6opS77qfXnqHiCnRgo	4260044	SQSTM1	sequestosome 1	0.865483	13.9693	4.32569	0.00156907	0.0199756	-1.41575
4230730	ThXe0pM7SnUd8KLS4U	4230730	STON1	stonin 1	0.864706	8.20424	6.0014	0.00014277	0.0037391	1.08657
5130594	lCnpbrUovCp_req.C4	5130594	WDR81	WD repeat domain 81	0.86369	8.70794	6.00144	0.000142761	0.0037391	1.08664
2470020	HrVfcM_l0wKr1Hsf1k	2470020	TNPO1	transportin 1	0.863264	9.27425	5.76758	0.000194796	0.0046896	0.76147
1470224	KnDJcHkigeLo6rJ57M	1470224	CYP2U1	cytochrome P450, family 2, subfamily U, polypeptide 1	0.862596	8.75433	5.02888	0.000546568	0.00959202	-0.317243
1170246	BVU_ySonJs8l_6kE44	1170246	GEM	GTP binding protein overexpressed in skeletal muscle	0.862587	8.55846	5.15664	0.000454717	0.00842079	-0.125055
5290270	cNeHntOm5XeiClejuM	5290270	S100A4	S100 calcium binding protein A4	0.862327	8.23001	5.59819	0.000245118	0.00547956	0.521063
7210400	NpJJpJYh0a6eCUxz.M	7210400	NA	NA	0.86225	8.35149	5.63736	0.000232351	0.00527032	0.577023
6560112	uBtOLsLkDS6CiaQHqE	6560112	ANKRD1	ankyrin repeat domain 1 (cardiac muscle)	0.86172	8.56303	5.64363	0.000230375	0.00525186	0.585958
5310634	0rADnndJdUQ8BZO43U	5310634	FASN	fatty acid synthase	0.861602	11.6585	5.40309	0.000320977	0.00658722	0.239045
7050131	9jjkvez8_57t61wuiU	7050131	ATP6V1A	ATPase, H+ transporting, lysosomal 70kDa, V1 subunit A	0.860042	11.2855	5.89367	0.000164593	0.00417101	0.937753
650743	ZejlSAsFIQgYiim_tI	650743	C10orf11	chromosome 10 open reading frame 11	0.859667	7.88635	5.49368	0.000283015	0.00605981	0.370686
6220673	Ql8tIpX.d7XgVUrOrg	6220673	SASH1	SAM and SH3 domain containing 1	0.859629	9.71957	5.89058	0.000165269	0.00417688	0.933462
2810112	uGAZTct4NUm2qd7lJ8	2810112	RRAGC	Ras-related GTP binding C	0.858754	10.729	4.74463	0.000830002	0.0128173	-0.753148
3170093	lL5QkKKIjsbqe7pLVQ	3170093	KIAA0247	KIAA0247	0.858615	9.51236	5.6258	0.000236041	0.00532626	0.56054
3800279	oZsQEQXp9ccVIlwoQo	3800279	ME3	malic enzyme 3, NADP(+)-dependent, mitochondrial	0.85792	8.72386	5.19195	0.000432349	0.00811865	-0.0723443
1010246	0B2unl2eOJ63mNeDqo	1010246	IFI6	interferon, alpha-inducible protein 6	0.856221	10.4535	3.79123	0.00366135	0.0354365	-2.29217
6110195	WUGHBXgOqu9SX0mI6U	6110195	ZCCHC24	zinc finger, CCHC domain containing 24	0.855855	10.9915	4.54633	0.0011185	0.0157328	-1.06388
5690139	3X1KeQwUkK.0vAlc3k	5690139	PDGFD	platelet derived growth factor D	0.854891	8.00926	5.27301	0.000385341	0.00742148	0.0479611
5360424	fkk3u29x4kZ93l2deE	5360424	RPS6KA2	ribosomal protein S6 kinase, 90kDa, polypeptide 2	0.854057	11.5914	5.36469	0.000338686	0.00681604	0.182887
3930326	ZQrSiiQA4lJFJl_n_4	3930326	NA	NA	0.853553	8.76185	5.73312	0.000204053	0.00483191	0.712898
7610131	0VIkf5B1erCKhhF3r8	7610131	EPAS1	endothelial PAS domain protein 1	0.853302	12.395	4.59655	0.00103656	0.0149496	-0.984674
2190113	xqBkvpngLURFS3F0ug	2190113	LAMA1	laminin, alpha 1	0.853192	7.89267	5.43163	0.000308458	0.0064264	0.280649
6900176	ikf0xkpN37xcTcJ71Y	6900176	TSEN2	TSEN2 tRNA splicing endonuclease subunit	0.853156	8.70297	5.74656	0.000200387	0.00478737	0.731863
2510220	uUK90R6Xqfq5UzKK3s	2510220	IFI35	interferon-induced protein 35	0.851624	9.22304	5.82402	0.000180598	0.00444464	0.840657
4220044	QEpXPUlV_fR3FoSGkk	4220044	SLC15A3	solute carrier family 15 (oligopeptide transporter), member 3	0.851055	9.22295	5.49565	0.000282245	0.00605022	0.373536
2350537	3nR9jijgZ6GjrJLcqM	2350537	MMP7	matrix metallopeptidase 7 (matrilysin, uterine)	0.850475	7.41927	4.47725	0.00124262	0.0169553	-1.17336
1030259	xilKK1KWQ4ju.uU_RE	1030259	HPS5	Hermansky-Pudlak syndrome 5	0.849825	9.99194	4.77575	0.000792448	0.0124899	-0.704876
6110280	0uudhh1fRtSlFxN2rg	6110280	AMDHD2	amidohydrolase domain containing 2	0.849299	8.25658	5.08942	0.00050079	0.00904595	-0.225883
4390541	QS7o8R7F_pqIv734zo	4390541	CYP2U1	cytochrome P450, family 2, subfamily U, polypeptide 1	0.848423	8.47596	5.50787	0.000277521	0.00598998	0.391191
7400747	EjdrgKXy6u.7uK6fsk	7400747	FAM89A	family with sequence similarity 89, member A	0.847035	9.63285	4.7897	0.000776195	0.0123207	-0.683267
7210326	ZK3XeorfpYdKhcJRvA	7210326	PSMB8	proteasome (prosome, macropain) subunit, beta type, 8	0.846935	10.2495	5.7051	0.000211928	0.00494081	0.673276
840678	HWAhSWScVIDXhHQhMU	840678	ENPP2	ectonucleotide pyrophosphatase/phosphodiesterase 2	0.846883	9.8395	4.82184	0.000740109	0.0119192	-0.633619
1990037	9qOqe6oy4pNkOwh2o8	1990037	CHI3L1	chitinase 3-like 1 (cartilage glycoprotein-39)	0.846442	12.4982	5.38121	0.00033094	0.00671826	0.207081
6110181	rREnB5QDE_FssnvQdc	6110181	ABCC4	ATP-binding cassette, sub-family C (CFTR/MRP), member 4	0.845686	8.23073	5.85279	0.000173792	0.0043196	0.880849
4760521	fpMsXilKK1KWQ4ju.s	4760521	HPS5	Hermansky-Pudlak syndrome 5	0.845614	9.85633	4.98682	0.000580993	0.0100583	-0.38102
1450687	lh5B00TitKzoP9R_64	1450687	TM4SF20	transmembrane 4 L six family member 20	0.844646	7.63173	4.80322	0.000760799	0.0121701	-0.662376
4570600	fErjfdbhv5P9_RTv4k	4570600	GPR89B	G protein-coupled receptor 89B	0.844564	8.08953	5.75603	0.000197846	0.00473872	0.745217
5090215	H5lhjlSDUgf7c0d1UE	5090215	IFI6	interferon, alpha-inducible protein 6	0.843902	11.5634	4.7686	0.000800905	0.0125379	-0.715945
4890451	3fFSV60IN7ik7h4LHA	4890451	GRAMD3	GRAM domain containing 3	0.843862	10.2236	5.80913	0.000184232	0.00451044	0.81981
3930736	0W9RPnVJVPntHttUjs	3930736	CHST3	carbohydrate (chondroitin 6) sulfotransferase 3	0.842513	10.1718	5.70219	0.000212765	0.00494081	0.669156
110092	WWhNVCFdptN.rt069c	110092	NUDT14	nudix (nucleoside diphosphate linked moiety X)-type motif 14	0.842076	9.65819	4.82942	0.000731859	0.0118066	-0.621928
1440064	Z4ifVeKHeQBiuu3r_g	1440064	CMKLR1	chemokine-like receptor 1	0.840767	7.60229	5.64256	0.000230709	0.00525186	0.584445
7550722	iNSrSUu_AiE.7cXpHk	7550722	ZMYM6	zinc finger, MYM-type 6	0.840108	10.9005	5.12813	0.000473678	0.00868901	-0.167738
4590228	uL6367TOjSKRC5Ip7o	4590228	GLRX	glutaredoxin (thioltransferase)	0.837316	11.762	5.63034	0.000234585	0.00531131	0.567015
20288	rJBOfrD_k3vCsoi64E	20288	SEPT11	septin 11	0.837274	10.3903	5.81247	0.000183409	0.00449614	0.824497
2030754	rkRY6.Xs0SVAivd66U	2030754	GHDC	GH3 domain containing	0.836624	8.64984	5.68639	0.000217368	0.00502058	0.646763
1500358	T4v1BFuefjIOH_K1_g	1500358	ANKRD29	ankyrin repeat domain 29	0.836195	8.78213	5.80765	0.000184597	0.00451349	0.81774
5810142	in0n9od69_jbtd1V2U	5810142	CITED4	Cbp/p300-interacting transactivator, with Glu/Asp-rich carboxy-terminal domain, 4	0.835916	8.28201	4.4764	0.00124424	0.0169553	-1.17471
3840593	Eo.0e9wnVbhe64pgKg	3840593	SP110	SP110 nuclear body protein	0.835498	9.16578	5.27076	0.00038657	0.00743751	0.0446341
4290605	cV5NOh7551e9TOdkN0	4290605	SLC44A1	solute carrier family 44 (choline transporter), member 1	0.835172	12.2876	5.80163	0.000186091	0.00453821	0.809304
130685	WooPoHIO7h3uqHkyv4	130685	ARL8B	ADP-ribosylation factor-like 8B	0.834222	10.3184	5.58704	0.000248888	0.00554403	0.505098
1850360	BXfXqk1ApSel03Dego	1850360	EIF4EBP3	eukaryotic translation initiation factor 4E binding protein 3	0.833973	8.50666	5.74242	0.000201509	0.00479586	0.726024
2570041	0miRCkLi.ke0lUhbCc	2570041	WASF3	WAS protein family, member 3	0.832705	10.2266	5.1544	0.000456175	0.00843947	-0.1284
2320615	uk2ersAZAd1FhHlObo	2320615	FAM167A	family with sequence similarity 167, member A	0.83186	7.90153	5.65392	0.00022717	0.00520218	0.600618
6220397	9pU_eGPL3AN89dd91U	6220397	SC5D	sterol-C5-desaturase	0.83097	10.5353	5.77285	0.000193421	0.00466245	0.768886
2350703	Tpa0Q1JHSEiUKQzXfk	2350703	STX3	syntaxin 3	0.830197	8.54919	4.74556	0.000828844	0.0128099	-0.751692
630521	c.uKCWeqUvrVX1Oh.s	630521	CX3CL1	chemokine (C-X3-C motif) ligand 1	0.829418	7.42197	4.70292	0.000883329	0.0134284	-0.81805
160142	Ekol9fEfZTi.XjYdSQ	160142	GPR89B	G protein-coupled receptor 89B	0.8288	7.88573	5.24881	0.000398773	0.00762542	0.0121454
2640543	rvShCCAElqZFLbLDVU	2640543	SFRP4	secreted frizzled-related protein 4	0.828356	11.2394	3.62293	0.00481686	0.0423064	-2.57409
5820646	KVdKh4EDoDB1Sks0ro	5820646	CALCOCO2	calcium binding and coiled-coil domain 2	0.82791	8.52558	5.70241	0.000212701	0.00494081	0.669467
3890719	K9xXIrUKg9Krp5KlUY	3890719	TCEAL4	transcription elongation factor A (SII)-like 4	0.827325	11.5149	5.70261	0.000212644	0.00494081	0.669748
6510397	QF3UraR.UfexrpAGOE	6510397	WDR19	WD repeat domain 19	0.826373	9.55154	5.72213	0.000207104	0.00488814	0.697369
6270095	N1X_r0.nv_X4oJhjlU	6270095	BRI3	brain protein I3	0.824198	12.3172	4.31641	0.00159179	0.0202037	-1.43068
3370288	9uLhRerlLxK79SIUyA	3370288	CBX6	chromobox homolog 6	0.824104	10.556	5.72175	0.000207208	0.00488814	0.696842
3060639	xpUB_6tEBXviMCenvM	3060639	SFRP2	secreted frizzled-related protein 2	0.823823	7.62546	5.68463	0.000217889	0.00502643	0.644259
1450682	xbRJ.Xq__Jdwjrf9d4	1450682	C18orf56	chromosome 18 open reading frame 56	0.822464	7.86905	4.7798	0.000787684	0.0124714	-0.69859
5890288	roSL6CKIeopJCKrRMU	5890288	VEGFB	vascular endothelial growth factor B	0.822214	9.6977	5.23507	0.000406622	0.00775461	-0.00822631
5700477	KqMhfuEhQ97hV7ferQ	5700477	NPR3	natriuretic peptide receptor C/guanylate cyclase C (atrionatriuretic peptide receptor C)	0.818136	10.2722	3.92889	0.00293302	0.0305809	-2.06349
6380138	6S13FNeR7iSRzF7m_0	6380138	WASL	Wiskott-Aldrich syndrome-like	0.817868	10.6476	5.35936	0.000341223	0.00683101	0.175084
2600746	QKF6lPkFAOqH16sqK0	2600746	VAT1	vesicle amine transport 1	0.817689	11.6151	5.67199	0.000221657	0.00508835	0.62632
5390138	uFlaBZ.SBYuZiASCd8	5390138	COX7A1	cytochrome c oxidase subunit VIIa polypeptide 1 (muscle)	0.817646	10.8419	5.31887	0.000361198	0.00705782	0.115604
6290053	lxkIKI9EiIYlSinh4k	6290053	AUP1	ancient ubiquitous protein 1	0.817604	9.38132	5.18194	0.000438569	0.00820264	-0.0872712
520630	Wqden_XeTh9d5Sd14w	520630	CLN3	ceroid-lipofuscinosis, neuronal 3	0.816392	8.93036	5.61783	0.000238623	0.00535348	0.549158
4220241	BVzqJCp4XuHv83UqUE	4220241	NA	NA	0.81526	8.57721	3.88227	0.00316099	0.0320676	-2.14073
5080601	l7afEnfWi3Il7673tU	5080601	COBLL1	cordon-bleu WH2 repeat protein-like 1	0.812696	9.17362	5.62197	0.000237278	0.00533606	0.555071
2190709	luvVEoEq_3.iVUu3r8	2190709	ASAP3	ArfGAP with SH3 domain, ankyrin repeat and PH domain 3	0.81255	10.9976	5.63958	0.00023165	0.00526625	0.580185
4640064	TChtGpV3Ao9uudNVCc	4640064	LTBR	lymphotoxin beta receptor (TNFR superfamily, member 3)	0.811723	11.6205	5.53714	0.000266544	0.00582397	0.433405
6100324	QZekFCzTFvUeUUAoKs	6100324	TMEM126B	transmembrane protein 126B	0.811489	10.8018	4.7012	0.000885606	0.0134329	-0.820733
5130136	ox.n9edeNdPlSuGlqk	5130136	CD82	CD82 molecule	0.810522	8.52831	5.25558	0.000394969	0.00756809	0.0221656
6480142	KfCCV6UD.jXBfgs5fg	6480142	LAMP2	lysosomal-associated membrane protein 2	0.81052	11.0098	5.4434	0.000303451	0.00634543	0.297767
6770209	WJeRGp_rq9f6II7p6A	6770209	C2CD2	C2 calcium-dependent domain containing 2	0.810212	9.90175	5.61474	0.000239635	0.00536976	0.544732
6450619	ThTd5HgqV3rpaRqT6g	6450619	SPON2	spondin 2, extracellular matrix protein	0.809479	7.48594	4.61338	0.00101055	0.0146874	-0.958216
5890307	fTlw44XHSVeUE09Dx0	5890307	ZFHX4-AS1	ZFHX4 antisense RNA 1	0.808822	8.34843	5.33587	0.000352664	0.00697116	0.140602
3990504	lpfvpLHXvCU8t3A9Sc	3990504	TRAPPC8	trafficking protein particle complex 8	0.808645	9.18311	5.48715	0.000285585	0.00608018	0.36123
3390092	Tl6TU74TfeHtV5_nok	3390092	PLEKHM2	pleckstrin homology domain containing, family M (with RUN domain) member 2	0.807084	11.4874	5.44505	0.000302756	0.00633796	0.300165
780259	osQZFtyUSiBw33NL5U	780259	ZNHIT6	zinc finger, HIT-type containing 6	0.806243	9.35774	5.55581	0.000259786	0.00572566	0.460268
5050470	crpRMJTz0cs4cvu3pI	5050470	GHR	growth hormone receptor	0.804401	7.77246	5.36795	0.000337142	0.00680005	0.187666
670470	oJMPx_hB9srJfB96UI	670470	SLK	STE20-like kinase	0.803791	8.08148	5.58427	0.000249833	0.00555495	0.501132
2000450	NnyXF8AqdYEcTyXEvo	2000450	PNO1	partner of NOB1 homolog (S. cerevisiae)	0.80231	8.31804	5.36321	0.000339386	0.00681604	0.180729
4010100	ckt8SXD33_h61_kkvU	4010100	IL6ST	interleukin 6 signal transducer (gp130, oncostatin M receptor)	0.801295	11.1624	5.53227	0.000268337	0.00584551	0.426392
4670575	H10pNT1DQgOOud5NLo	4670575	HTATIP2	HIV-1 Tat interactive protein 2, 30kDa	0.801182	9.28641	5.44721	0.000301847	0.00633717	0.303309
5260288	rvtkCqMN6gIRQNOp0c	5260288	DUSP6	dual specificity phosphatase 6	0.801106	8.47167	5.5635	0.000257055	0.00567461	0.471322
6420142	HtULP1JKCw7fXSXQUo	6420142	HSPBAP1	HSPB (heat shock 27kDa) associated protein 1	0.800573	7.95629	4.59876	0.0010331	0.0149112	-0.981193
6840044	i05l6muoUe0fUnIVbs	6840044	SREBF1	sterol regulatory element binding transcription factor 1	0.799573	8.23299	4.54144	0.00112684	0.0158027	-1.0716
1780673	KSN0K_Muu9HKIboPiE	1780673	SAP30	Sin3A-associated protein, 30kDa	0.799238	8.30469	4.93745	0.000624381	0.0105818	-0.456204
360209	K1U7EnOFSeKB5OKeJI	360209	C6orf1	chromosome 6 open reading frame 1	0.799071	8.49221	5.34535	0.000347996	0.00692966	0.154533
5690475	EGF176FVG.6ezX81SU	5690475	LAYN	layilin	0.797797	10.785	4.26115	0.00173458	0.0212868	-1.51983
6580682	WIqErSEVKVFUiFdTgc	6580682	CLN3	ceroid-lipofuscinosis, neuronal 3	0.797649	8.47084	5.4923	0.000283556	0.00606441	0.368686
4220468	fvOfs_Dnt_E3fl_11o	4220468	ATP1B1	ATPase, Na+/K+ transporting, beta 1 polypeptide	0.797481	9.4006	3.78142	0.00372006	0.0357682	-2.30855
940474	rUm2okCoTOYuB_JSpM	940474	SRPX2	sushi-repeat containing protein, X-linked 2	0.796605	11.2774	5.06503	0.000518719	0.00925904	-0.262625
1190445	6epKh_v.71BLpfdan0	1190445	TOMM34	translocase of outer mitochondrial membrane 34	0.795165	10.5806	5.4688	0.000292939	0.00620158	0.334639
1230025	Hnv7pKBV6e5AwOqeKU	1230025	CYB5R1	cytochrome b5 reductase 1	0.794502	10.6833	5.32006	0.000360592	0.00705333	0.117359
3120196	9kvc5fonXh5Kh3tVEc	3120196	ALDH3A2	aldehyde dehydrogenase 3 family, member A2	0.794127	9.00991	4.05451	0.00240062	0.0267689	-1.85649
6520072	6pQ4kRXT01JiT4oVXI	6520072	ADARB1	adenosine deaminase, RNA-specific, B1	0.793996	7.47964	5.51717	0.000273979	0.0059297	0.404625
160070	N1J.XryZBmnUYURkfQ	160070	TMEM204	transmembrane protein 204	0.793465	8.73122	3.72965	0.00404635	0.0377646	-2.39505
1850564	xX6nkjUwofXvfq5Q7U	1850564	LBP	lipopolysaccharide binding protein	0.793406	8.29139	5.03426	0.000542328	0.00955331	-0.309109
1240068	rrz91efOnVZAqH5Ju0	1240068	PDE7B	phosphodiesterase 7B	0.793286	9.64234	4.75486	0.000817449	0.0126442	-0.737261
770619	l3sl3kxx6e00RSbEsk	770619	STAM	signal transducing adaptor molecule (SH3 domain and ITAM motif) 1	0.79304	9.56013	5.4733	0.000291117	0.00616997	0.341164
4780647	6R3lXR9fypAwRJIFG4	4780647	TMEM150A	transmembrane protein 150A	0.79301	10.3027	4.46175	0.00127244	0.0172461	-1.19801
4730369	ZhXwAhHt0Huu8kUlJ0	4730369	BTG1	B-cell translocation gene 1, anti-proliferative	0.790214	12.0286	4.59385	0.00104079	0.0149992	-0.98892
580592	6fvNFPUb5REK5Ep6C0	580592	CPNE8	copine VIII	0.790185	8.13573	4.44673	0.00130204	0.0174914	-1.22193
7050709	HtNxHt9Bli9ZBt9ZCk	7050709	DRD4	dopamine receptor D4	0.788751	7.80317	4.02831	0.0025026	0.0274978	-1.89952
5890241	6dUoDtfd6beflfeLeU	5890241	ZFYVE26	zinc finger, FYVE domain containing 26	0.787818	9.28335	5.07414	0.000511942	0.00918759	-0.248889
4920382	ocMV36ACJ_VddSRHIk	4920382	VAC14	Vac14 homolog (S. cerevisiae)	0.786684	8.35088	5.32725	0.00035696	0.00700837	0.127942
4260386	Nk5OooPTfS3FJVZ7to	4260386	CTSL	cathepsin L	0.786148	12.7423	4.83126	0.000729871	0.0118066	-0.619091
50368	o0Fy0SJJFxVddf1EXk	50368	DCN	decorin	0.78597	11.0612	3.86143	0.00326884	0.0328423	-2.17533
540075	NJ1q6evdLr7dO3f.e0	540075	NPC2	Niemann-Pick disease, type C2	0.785854	13.9378	5.44966	0.000300822	0.00632569	0.306865
3420341	QsUeAV4VIAun5_hFSc	3420341	HSD17B12	hydroxysteroid (17-beta) dehydrogenase 12	0.783645	11.1152	5.41763	0.000314532	0.00650472	0.260256
3850221	Bbb.19MbzcvOSR6ASE	3850221	DSEL	dermatan sulfate epimerase-like	0.783645	7.56063	4.67308	0.000923728	0.0138434	-0.864647
6330504	NRe3KppDQS3xEiKs9U	6330504	SERTAD4	SERTA domain containing 4	0.783385	8.91515	3.55399	0.0053946	0.0456717	-2.69021
5690519	W_UCp5iK4_IIFpeeO0	5690519	PLTP	phospholipid transfer protein	0.782893	9.76604	5.06857	0.000516077	0.00922942	-0.257292
4830315	6o_ed1PKIQ4oKKOj3o	4830315	DUSP10	dual specificity phosphatase 10	0.782345	8.55673	5.01429	0.000558255	0.0097475	-0.339335
7550437	WqpW9VIJ5S5.SOT4d8	7550437	NA	NA	0.781691	8.50492	5.3863	0.000328593	0.0066869	0.214523
7100121	x77o3dLvwTrl_TOsDk	7100121	HNMT	histamine N-methyltransferase	0.78123	8.16759	5.42549	0.000311106	0.00646233	0.271712
4390754	rUJSgK4EgFELtSV2uc	4390754	PPL	periplakin	0.780916	8.21565	4.94904	0.000613894	0.0104702	-0.438523
1430187	3e78KW7T0IlK62aoQE	1430187	CSTB	cystatin B (stefin B)	0.780601	12.6534	4.5862	0.00105291	0.015139	-1.00097
4060333	Zkw6j_p.rEIHuFVBXg	4060333	VEGFB	vascular endothelial growth factor B	0.780107	13.6132	5.37835	0.00033227	0.00673797	0.202887
1510722	NXSjqidHWIEogNBPks	1510722	RNF130	ring finger protein 130	0.779994	9.95645	5.33754	0.000351836	0.00697116	0.143061
1240392	EXfytHjrR1j3i5RPrI	1240392	GPR137B	G protein-coupled receptor 137B	0.779677	9.79717	4.80117	0.000763111	0.012188	-0.665539
2320349	Q4oS0knXenfR.RHrkE	2320349	NA	NA	0.778716	7.40381	4.52235	0.00116002	0.0161309	-1.10181
5870242	BA3uA107.feWzUy9AQ	5870242	NA	NA	0.778202	8.01963	4.85754	0.000702109	0.0115204	-0.578637
4610543	HQpQmhIqlOr7KPigaA	4610543	TLE1	transducin-like enhancer of split 1 (E(sp1) homolog, Drosophila)	0.777587	8.11285	5.3348	0.000353196	0.00697116	0.139027
1660113	rLlE.pLEDi3i7DJUiM	1660113	FNDC3A	fibronectin type III domain containing 3A	0.776652	8.05256	5.1777	0.000441231	0.00823602	-0.0935955
2120445	oUtFATk2m7TCNTRJ5A	2120445	BRIX1	BRX1, biogenesis of ribosomes, homolog (S. cerevisiae)	0.77609	10.5743	5.14629	0.000461507	0.0085297	-0.140541
60630	NU2S_fV6sCi6XsNeXk	60630	GLA	galactosidase, alpha	0.775685	10.0485	5.3118	0.000364809	0.00711359	0.105203
5560544	BKkne5N4pf5X5.mrS8	5560544	SNX8	sorting nexin 8	0.775172	9.62839	5.30783	0.000366855	0.00714425	0.0993547
6900079	umjOoR8Axx_nVCNijg	6900079	PCNA	proliferating cell nuclear antigen	0.77497	8.94443	4.30475	0.00162085	0.0204408	-1.44946
650632	0SezXXQDWuCDnP.cp4	650632	NKAIN2	Na+/K+ transporting ATPase interacting 2	0.774654	7.34707	5.14437	0.000462773	0.00853325	-0.143403
6130577	BFQkXgl0Cej2dyTV10	6130577	ELN	elastin	0.773412	8.59377	4.60044	0.00103049	0.014885	-0.978563
5670594	ftON52g115wIKd6m4k	5670594	NMB	neuromedin B	0.773218	10.2041	4.35261	0.00150502	0.0193703	-1.37247
2490364	Nm.o6Q2TdIBS31Fozs	2490364	LUM	lumican	0.772274	13.6353	4.83049	0.000730709	0.0118066	-0.620287
4490673	xIakmkU10Rd5PeMgt4	4490673	TWIST1	twist basic helix-loop-helix transcription factor 1	0.772027	10.6864	5.33434	0.000353421	0.00697116	0.138359
7210192	0SpIF3ghlHXUJfRXug	7210192	ADA	adenosine deaminase	0.771141	8.86868	4.48531	0.00122742	0.0168115	-1.16056
3940440	KjWSirr6jEWjF3ndPk	3940440	AKAP13	A kinase (PRKA) anchor protein 13	0.770403	9.43366	5.21204	0.000420154	0.00795328	-0.0424427
7510719	HvXXhL_O7U96l3S58k	7510719	TRAF3IP2	TRAF3 interacting protein 2	0.770241	9.76978	4.31232	0.00160193	0.0202839	-1.43727
2490687	uRSc_Xk3qA_eDZEktM	2490687	JMJD1C	jumonji domain containing 1C	0.770071	9.053	5.34744	0.000346977	0.0069167	0.157601
6760133	TV3_4c9fJfMj9yx5Uo	6760133	PRMT3	protein arginine methyltransferase 3	0.768362	8.69111	5.14394	0.000463062	0.00853325	-0.144056
2100196	uF4JJC4mp6Ku5KGF70	2100196	ISG15	ISG15 ubiquitin-like modifier	0.766495	10.0764	5.04411	0.000534643	0.00948019	-0.294204
6940519	ESI0LuiXXiImyJI07g	6940519	ABCA6	ATP-binding cassette, sub-family A (ABC1), member 6	0.76583	7.49309	4.67856	0.000916161	0.013785	-0.856077
3610112	xu6gGdefw9ViAad9eU	3610112	RAB11FIP3	RAB11 family interacting protein 3 (class II)	0.763688	10.7543	5.23403	0.000407226	0.00775461	-0.00977763
3460070	0tJ6OFIueAVElEJLUg	3460070	SPP1	secreted phosphoprotein 1	0.763396	8.20163	3.58112	0.00515904	0.0441265	-2.64447
4610674	KS9USpO4f4CIcilEdI	4610674	BTN3A2	butyrophilin, subfamily 3, member A2	0.762447	8.59913	4.88732	0.000671995	0.0111473	-0.5329
60255	Q1cOETlYOCiap4n7Xk	60255	ANTXR1	anthrax toxin receptor 1	0.762155	11.0404	4.91077	0.000649262	0.0108664	-0.496987
1340259	EdHOKBCIHKonneulu4	1340259	ZNF330	zinc finger protein 330	0.759264	9.20162	5.27617	0.000383625	0.00740364	0.0526271
2100332	BpPpulnJ3uVOB.ChdM	2100332	TFIP11	tuftelin interacting protein 11	0.75915	10.0701	5.22065	0.000415042	0.0078792	-0.0296478
3610019	usXvpKIKUjos7osMqA	3610019	DSEL	dermatan sulfate epimerase-like	0.756206	7.79371	4.46409	0.00126789	0.0172199	-1.1943
70161	3P4LknPO6zU7s2FO5Q	70161	PKD2	polycystic kidney disease 2 (autosomal dominant)	0.75563	10.5177	4.98406	0.000583336	0.0100865	-0.385222
4040605	iF6ud6eiKAJS9XGKLs	4040605	PSEN2	presenilin 2 (Alzheimer disease 4)	0.754716	9.53494	5.03207	0.000544044	0.00957456	-0.312409
4860435	iJeTpQVCOUg683ERX0	4860435	OMA1	OMA1 zinc metallopeptidase	0.75399	8.66676	4.52519	0.00115503	0.0161018	-1.09732
7610730	6rE0LhYrzr1UIxngu4	7610730	DOCK11	dedicator of cytokinesis 11	0.751923	8.98555	4.77311	0.000795554	0.0124907	-0.708955
10386	0yh9f4CezDLv3an3t0	10386	TM2D1	TM2 domain containing 1	0.7517	9.9947	5.05321	0.000527654	0.00940324	-0.280464
70167	K6iVIIDnf_fov7TXEU	70167	LY96	lymphocyte antigen 96	0.750135	10.5277	4.91558	0.000644697	0.0108284	-0.489624
1820300	0ZS0gUNYAg7u_HSv6I	1820300	CTSO	cathepsin O	0.750068	8.13952	5.04412	0.000534634	0.00948019	-0.294187
5080592	Bgq6nw6if5eoXgXokc	5080592	VWA5A	von Willebrand factor A domain containing 5A	0.749548	8.81562	4.92853	0.000632586	0.0106731	-0.469831
6200753	lDihIgXSu985y5_eLk	6200753	SWAP70	SWAP switching B-cell complex 70kDa subunit	0.74897	9.97141	5.12661	0.000474713	0.00868901	-0.170019
6020674	Z8foUu8hYXu8hgXu_U	6020674	TMEM192	transmembrane protein 192	0.748736	8.62042	4.68731	0.000904224	0.0136313	-0.842413
7160224	6PfJ5qKSeWCXgHeXnc	7160224	APH1B	APH1B gamma secretase subunit	0.74839	9.63692	4.47865	0.00123997	0.0169462	-1.17113
70630	lpS4SL8V_XX9_t5Sf4	70630	RNF144B	ring finger protein 144B	0.747094	7.57639	5.01726	0.000555858	0.00972777	-0.334841
1430240	c6JUqKgK954L4PQh70	1430240	CD59	CD59 molecule, complement regulatory protein	0.746673	7.97275	4.87397	0.000685326	0.0113238	-0.553396
3940358	NXkuwsSRHtA9.18K5E	3940358	OSBPL8	oxysterol binding protein-like 8	0.746634	8.52288	4.47083	0.00125489	0.0170756	-1.18357
60647	6cZKxJZZ9SFPhNiXhM	60647	GPX1	glutathione peroxidase 1	0.745809	12.7759	3.51214	0.00578003	0.0478468	-2.76085
270458	urXx511RBKglY0ve0s	270458	CRISPLD1	cysteine-rich secretory protein LCCL domain containing 1	0.745434	7.61719	4.54309	0.00112401	0.0157885	-1.06899
2260731	9B_kndfTmPlIbUCqSQ	2260731	ERAP2	endoplasmic reticulum aminopeptidase 2	0.745371	9.69641	4.4409	0.00131373	0.0176085	-1.23122
7400707	rFVbihw1IxNUUl3UKs	7400707	C1S	complement component 1, s subcomponent	0.744894	11.9527	5.12088	0.000478631	0.00874294	-0.178607
4570255	EsMlAVR3vrJD6SVz9I	4570255	LEF1	lymphoid enhancer-binding factor 1	0.744541	7.54939	4.30631	0.00161693	0.0204051	-1.44695
240392	KTqQDclEteItSn3qOU	240392	NA	NA	0.744217	9.50926	5.10103	0.000492487	0.00891796	-0.208419
1660215	oleu16v9uON.ne.Uuo	1660215	ATP6V0A1	ATPase, H+ transporting, lysosomal V0 subunit a1	0.742959	10.6967	4.51825	0.00116728	0.0161646	-1.10829
3440204	NpQJE5KdevvXdAXueE	3440204	FBN2	fibrillin 2	0.742636	9.99655	3.78065	0.00372466	0.0357941	-2.30982
5050402	iSYLWdWZUIKnYICW4c	5050402	HIST1H2BK	histone cluster 1, H2bk	0.741859	10.2192	4.09478	0.00225228	0.0254932	-1.79049
4060021	KeISRP7g45_eXlP9Bc	4060021	SLK	STE20-like kinase	0.740434	8.58459	4.79705	0.000767784	0.0122302	-0.671906
610750	HueHpxsvakDXUAqAqI	610750	MCL1	myeloid cell leukemia sequence 1 (BCL2-related)	0.73911	9.93975	4.31342	0.00159918	0.0202628	-1.43549
780168	cUnv1Ree5LRfI70glk	780168	ISCU	iron-sulfur cluster assembly enzyme	0.735813	12.0666	5.05302	0.000527799	0.00940324	-0.28075
5290608	c64oVUSfcfV6EvZfdQ	5290608	RARRES2	retinoic acid receptor responder (tazarotene induced) 2	0.735752	9.98315	5.11168	0.000485003	0.00882498	-0.192422
6940609	rB7jDVRKRPB75H.g7U	6940609	PDGFRA	platelet-derived growth factor receptor, alpha polypeptide	0.735441	10.9361	4.76756	0.000802144	0.0125379	-0.717556
3440189	WnW3lSQL_FA2JL0GFE	3440189	ZBTB20	zinc finger and BTB domain containing 20	0.73539	9.20651	5.1075	0.000487927	0.00886101	-0.198701
5550736	TQnk7XhXf4PC6Huk4Q	5550736	SNX2	sorting nexin 2	0.734174	10.5604	4.79239	0.000773107	0.0122821	-0.679111
2940451	Wvnn08vrqIKhE1Hfoo	2940451	RAB9A	RAB9A, member RAS oncogene family	0.734104	10.7029	4.84029	0.000720198	0.0117395	-0.605174
7400017	r4pJKnS6K3iDhjFbh0	7400017	EPHB6	EPH receptor B6	0.733769	7.44779	4.17076	0.00199811	0.0233982	-1.66648
6860482	lo4foRHV6R4It4Eel4	6860482	HERC6	HECT and RLD domain containing E3 ubiquitin protein ligase family member 6	0.733631	7.95372	4.22543	0.00183407	0.0221337	-1.57768
1430497	09IOY_IkhKdpUXOQSU	1430497	MYO6	myosin VI	0.733508	8.32133	4.93108	0.000630233	0.0106521	-0.465941
2470255	Tr5SOuMEuwpfq3Ck1E	2470255	TSPAN6	tetraspanin 6	0.73197	10.1733	3.74542	0.00394386	0.0372337	-2.36867
2750685	EgDzXg_edprVGre3fk	2750685	NA	NA	0.731918	13.1424	4.66373	0.00093678	0.013961	-0.879265
3420553	NvaqDAhIURcAeX9590	3420553	ENPP1	ectonucleotide pyrophosphatase/phosphodiesterase 1	0.731306	8.24237	3.85477	0.00330411	0.0330904	-2.18639
7040142	HkokooPnrl9PTgCTlQ	7040142	KYNU	kynureninase	0.730853	7.47046	3.56009	0.00534065	0.0453376	-2.67991
3850010	WTz6_nlDhVM73uIMsk	3850010	CRYZ	crystallin, zeta (quinone reductase)	0.730631	9.30983	5.04499	0.000533963	0.00948019	-0.292877
6060482	9pU2OJP.BMdTLf9e64	6060482	ATP1B1	ATPase, Na+/K+ transporting, beta 1 polypeptide	0.726911	8.77478	3.73592	0.00400525	0.037541	-2.38455
5720292	BgnRR7PnlPB05SBX_U	5720292	LAMP2	lysosomal-associated membrane protein 2	0.725535	8.61769	4.77623	0.00079188	0.0124899	-0.704129
4010184	cp_GOXhYvQhURXskMU	4010184	FAM167A	family with sequence similarity 167, member A	0.725486	7.71644	5.03968	0.000538083	0.0095232	-0.300902
7560520	cVRl7_z6id6FDLt3XI	7560520	MID2	midline 2	0.724973	8.34695	4.41497	0.00136708	0.0181424	-1.2726
3180020	iVUXXiJRw7CMSATJ4o	3180020	COPS8	COP9 signalosome subunit 8	0.723087	9.91489	4.76168	0.0008092	0.0125788	-0.726687
3290609	E_AXjdX20E9VDFAelY	3290609	NA	NA	0.72276	8.8552	4.90139	0.000658259	0.0109955	-0.511349
1500747	0eqkpnufe4rr8n.n9g	1500747	CBX7	chromobox homolog 7	0.722511	8.1772	4.9599	0.00060424	0.010362	-0.421979
3190427	oA41EUdVY9Wrkg_wdo	3190427	MITF	microphthalmia-associated transcription factor	0.721769	7.50737	3.986	0.00267703	0.0288385	-1.96917
4150189	6KD030txSVWe7aMRHY	4150189	CTSL	cathepsin L	0.721755	12.529	4.62057	0.000999637	0.0145966	-0.94691
6510598	TwlKEILkDl3_CQ9Kco	6510598	NHLRC3	NHL repeat containing 3	0.721735	8.20724	4.55741	0.00109984	0.0156105	-1.04636
1340241	BoEXXQFxR0oO.nqlgI	1340241	C5	complement component 5	0.721193	8.40576	4.71256	0.000870689	0.0132817	-0.803029
2680487	3o_eu1JOFTAStIIOOg	2680487	SERINC1	serine incorporator 1	0.720786	10.6294	5.0018	0.000568473	0.00989322	-0.358275
2480577	Z994OdWBx4f4IrJdeU	2480577	PDE4B	phosphodiesterase 4B, cAMP-specific	0.720732	7.61378	4.83617	0.000724594	0.0117805	-0.611522
6250435	Kf7KZTSUf8glNJS7vo	6250435	ARHGEF3	Rho guanine nucleotide exchange factor (GEF) 3	0.720637	10.3335	4.93909	0.000622887	0.0105756	-0.453703
6480037	upLKdwurh6USliAKsQ	6480037	PLA2G15	phospholipase A2, group XV	0.720193	9.07121	4.99047	0.000577918	0.0100297	-0.375479
5090289	KnEn78Gku09V.kew4o	5090289	EFNB2	ephrin-B2	0.719845	9.78812	4.3759	0.00145185	0.018828	-1.33511
990672	WJF33tXtPVREbXvRdg	990672	VPS18	vacuolar protein sorting 18 homolog (S. cerevisiae)	0.718585	8.69408	4.95026	0.000612802	0.0104702	-0.436665
1510608	0576touUtHn_gt7veo	1510608	ZMAT3	zinc finger, matrin-type 3	0.718446	11.9532	4.73036	0.000847851	0.0130073	-0.775326
7610309	WXSeYr_hfin6OKg.9U	7610309	RBM43	RNA binding motif protein 43	0.717741	8.94569	4.90088	0.000658749	0.0109955	-0.512125
7040035	3Aq_iknpEIp4peng8U	7040035	OAS1	2'-5'-oligoadenylate synthetase 1, 40/46kDa	0.71689	7.48769	4.1373	0.00210612	0.0242779	-1.72102
4760630	NTupe8t9gn1I6.u.4o	4760630	RAB11FIP2	RAB11 family interacting protein 2 (class I)	0.716714	9.91625	4.94317	0.000619184	0.0105261	-0.44748
620255	l3uSS2p6Od7pf36tdM	620255	FZD4	frizzled family receptor 4	0.716556	10.1359	4.33999	0.0015347	0.0196311	-1.39275
4480445	xFL_rhKnrAtUu8ji4U	4480445	PDGFD	platelet derived growth factor D	0.716397	7.68067	4.77851	0.000789202	0.0124744	-0.700596
1110707	KX6Sd4CLRwkXs1SU_0	1110707	NA	NA	0.715962	9.27841	4.64988	0.000956484	0.0141983	-0.900949
5560482	EuSXgo0uyw5SgLn.xc	5560482	UBQLN2	ubiquilin 2	0.7158	9.76493	4.91472	0.000645508	0.0108304	-0.490934
4920367	lpSvAoIAUnlerglQUE	4920367	IL7	interleukin 7	0.715173	7.59441	4.96364	0.000600956	0.0103151	-0.416288
540221	Zhq6dHlPtFK_gd_Xe4	540221	NOP2	NOP2 nucleolar protein	0.714944	9.64241	4.17666	0.00197969	0.0232632	-1.65689
380019	KJ1Ar0e795Z7XovtFE	380019	DDIT4L	DNA-damage-inducible transcript 4-like	0.713927	9.9537	3.79903	0.00361543	0.0352392	-2.27917
6100300	Hus080pSeSXfl_F5PU	6100300	C10orf32	chromosome 10 open reading frame 32	0.713843	9.94822	4.4173	0.00136221	0.018103	-1.26889
6560441	xLfTe1hC9HZdr5oXKE	6560441	XPC	xeroderma pigmentosum, complementation group C	0.71316	10.3144	4.95521	0.000608389	0.0104236	-0.42912
4780187	0k6btP6tn_Ornasgck	4780187	NA	NA	0.712844	7.50047	3.89154	0.0031142	0.031799	-2.12535
6110301	lSSXw3Ew99N2UPSWSU	6110301	KDELC2	KDEL (Lys-Asp-Glu-Leu) containing 2	0.71251	9.59992	4.93618	0.000625548	0.0105825	-0.458154
6020746	HrnXlRFJR.rhDhX1CA	6020746	CMTM3	CKLF-like MARVEL transmembrane domain containing 3	0.712417	9.21004	4.20671	0.00188857	0.0226026	-1.60804
830039	NotX_u7gzu5eyKuqSo	830039	ERGIC1	endoplasmic reticulum-golgi intermediate compartment (ERGIC) 1	0.71185	9.48167	4.8155	0.000747089	0.0119905	-0.64341
1450112	6upSfeaQU4BZNQS1AI	1450112	REPS2	RALBP1 associated Eps domain containing 2	0.711708	7.19302	4.87026	0.00068907	0.0113703	-0.55908
6560017	KC1J.AOeT5.qUieyXo	6560017	GLIS3	GLIS family zinc finger 3	0.711046	9.27585	4.44625	0.00130301	0.0174914	-1.2227
1110722	xUTjVHkjv.sEUniiAU	1110722	BRIX1	BRX1, biogenesis of ribosomes, homolog (S. cerevisiae)	0.710479	9.0134	3.48077	0.00608764	0.0496585	-2.81388
540601	riKSZ5515VKdOEHQ4I	540601	NA	NA	0.710001	10.1567	3.97188	0.00273807	0.0292466	-1.99246
4920487	0k1de_ckl.4XN5Dku8	4920487	TCEAL4	transcription elongation factor A (SII)-like 4	0.708675	12.949	4.73932	0.000836597	0.0128873	-0.761398
3130092	Ni6Cd9NxBWFFog9eqY	3130092	ATP1B3	ATPase, Na+/K+ transporting, beta 3 polypeptide	0.708032	9.39114	3.6836	0.0043617	0.0396246	-2.47219
520553	TJc6LpWwNL4e7J35ek	520553	NCALD	neurocalcin delta	0.707583	7.9238	3.91223	0.00301245	0.0311497	-2.09107
2320400	x8exISAAeI7JV3XoLk	2320400	SLC25A13	solute carrier family 25 (aspartate/glutamate carrier), member 13	0.7075	7.88742	4.62769	0.000988966	0.0144632	-0.935733
3990546	rnPD9TX8kp6lcpKCek	3990546	PLEKHO2	pleckstrin homology domain containing, family O member 2	0.706983	8.40155	4.51979	0.00116455	0.0161411	-1.10586
2060152	uqR7Qfq.CEooT5C9EU	2060152	MRPL50	mitochondrial ribosomal protein L50	0.706342	9.2487	4.3652	0.00147603	0.0190757	-1.35227
4900168	op7uVS.iC6_ShD8FNs	4900168	TSPAN5	tetraspanin 5	0.704881	9.8829	4.64351	0.000965684	0.0142784	-0.910921
460630	iyV.W_R0IoJCNPL4No	460630	PPA2	pyrophosphatase (inorganic) 2	0.704592	9.80594	3.52826	0.00562824	0.0469303	-2.73362
610408	rsFGq1N.xN6xEQSGdI	610408	HSPA4L	heat shock 70kDa protein 4-like	0.704494	7.6522	4.8572	0.000702464	0.0115204	-0.579164
2600431	HUUX_KF27VAIf5c1SQ	2600431	SLC43A3	solute carrier family 43, member 3	0.704456	7.94087	4.58732	0.00105113	0.0151249	-0.999207
5260333	xWu5ijRJiiAH3oC7pc	5260333	KIAA0226L	KIAA0226-like	0.704168	7.3218	4.77428	0.00079417	0.0124899	-0.707139
4280674	Zr6CDmnTPxQt.eBl94	4280674	TFPI	tissue factor pathway inhibitor (lipoprotein-associated coagulation inhibitor)	0.701741	7.47246	4.85589	0.000703816	0.0115325	-0.58117
1430750	fLfvTPvxc33EQpu1_o	1430750	CRISPLD1	cysteine-rich secretory protein LCCL domain containing 1	0.701395	7.40368	4.76227	0.000808482	0.0125788	-0.725761
1570441	o70mfYDPX00OEGSfes	1570441	WLS	wntless homolog (Drosophila)	0.701264	8.01018	4.86828	0.000691082	0.0113807	-0.562121
270328	u_S66PiC1L_P0_oSHk	270328	TMEM135	transmembrane protein 135	0.700011	7.8555	4.73444	0.000842701	0.0129675	-0.768976
7510424	E4gf6slO7CA6Os9Fqg	7510424	KIAA1551	KIAA1551	0.699704	7.94002	3.98043	0.00270095	0.0290151	-1.97836
1470706	0JHlYyBGVldHnvfl8Q	1470706	THEM6	thioesterase superfamily member 6	0.699421	9.28578	3.72881	0.0040519	0.0377976	-2.39646
5810564	ZoUnhK0Lul.3rf4ETQ	5810564	CMBL	carboxymethylenebutenolidase homolog (Pseudomonas)	0.6993	10.5147	4.77919	0.000788401	0.0124723	-0.699538
60719	cu6TJxeVNVBXSQLIN0	60719	KCNJ2	potassium inwardly-rectifying channel, subfamily J, member 2	0.699178	7.6186	4.1832	0.00195946	0.0231122	-1.64624
1300192	Q_i60UqoSolVRQ7NDo	1300192	ARL4C	ADP-ribosylation factor-like 4C	0.699155	8.3824	4.85521	0.000704522	0.0115331	-0.582217
1110092	xXt7d1N7_uqsieNSJE	1110092	CTSD	cathepsin D	0.698635	11.9302	4.39174	0.00141683	0.0185532	-1.30975
6290519	Ed6OOUeOXqgwK6Ju6A	6290519	STOM	stomatin	0.698351	8.31939	3.85779	0.00328804	0.0330176	-2.18137
3930731	N7pDE5QXqXrowUEI6o	3930731	DHRS7	dehydrogenase/reductase (SDR family) member 7	0.697476	11.4702	4.10166	0.00222793	0.0253398	-1.77924
3290301	3T5XdVZd94ntF.Aufk	3290301	FZD8	frizzled family receptor 8	0.697396	8.99857	4.5497	0.00111279	0.0157151	-1.05855
150678	KktV7v5SIx7nYLIr.E	150678	WBP1L	WW domain binding protein 1-like	0.697013	9.48157	4.61619	0.00100628	0.0146593	-0.953803
5130154	ooA1w6o9d6_9HlAHuk	5130154	RGS17	regulator of G-protein signaling 17	0.696904	7.81581	4.69019	0.000900334	0.0136001	-0.83792
6130725	ibqN5Ebf7S_6043y0U	6130725	ARHGEF18	Rho/Rac guanine nucleotide exchange factor (GEF) 18	0.696576	10.3585	4.77465	0.000793739	0.0124899	-0.706574
520561	KlSpZXJB9exM4ewDrA	520561	RAI1	retinoic acid induced 1	0.696547	9.56034	4.75891	0.000812531	0.0125993	-0.730969
4050711	ERI.c5F.Hf10Fft3N4	4050711	LACTB2	lactamase, beta 2	0.695691	8.97637	4.52358	0.00115786	0.0161293	-1.09986
3440195	Nv1IAL6n9UJL3PFa9I	3440195	GFM1	G elongation factor, mitochondrial 1	0.695139	9.13742	4.55839	0.00109821	0.0155992	-1.04482
240424	K4f7A3lRFSelM1FXYY	240424	CABIN1	calcineurin binding protein 1	0.693644	8.68453	3.90139	0.00306533	0.0314711	-2.10903
4040450	fbXiV885e6yJDkIeAI	4040450	VCPIP1	valosin containing protein (p97)/p47 complex interacting protein 1	0.692837	8.4719	4.80044	0.00076394	0.012188	-0.666672
2030577	KVdvUheXTrpBOvfgQ8	2030577	TIMP3	TIMP metallopeptidase inhibitor 3	0.692543	12.6635	4.75949	0.000811836	0.0125989	-0.730078
5090053	TCVe4KEEVefqIi1TtQ	5090053	FDX1L	ferredoxin 1-like	0.690294	9.66198	4.3975	0.00140433	0.0184498	-1.30054
5390474	i6voXLrvtuLlFwUopQ	5390474	PPEF1	protein phosphatase, EF-hand calcium binding domain 1	0.689104	7.19544	3.52601	0.00564918	0.0470631	-2.73742
4900070	Eh6Qr9cidx8SBJXil4	4900070	GSTO1	glutathione S-transferase omega 1	0.687176	12.9099	4.77521	0.000793084	0.0124899	-0.705713
5870403	NoPSfuESMTVHJ_4roE	5870403	CEPT1	choline/ethanolamine phosphotransferase 1	0.686998	8.95588	4.68971	0.000900973	0.0136001	-0.83866
5960477	0kiEgQfbMoWx16EU.U	5960477	NTAN1	N-terminal asparagine amidase	0.686496	10.6417	4.76755	0.000802163	0.0125379	-0.71758
4230470	3IBLuikpmNJYHcqH64	4230470	FOXN3	forkhead box N3	0.686102	10.8958	4.76413	0.000806251	0.0125788	-0.722881
7200609	Bsirv5IkOVsOfIg73U	7200609	PCSK1	proprotein convertase subtilisin/kexin type 1	0.685743	7.37428	4.76312	0.000807465	0.0125788	-0.724449
2070025	rkoMfJez6grm4B0C_c	2070025	SAV1	salvador homolog 1 (Drosophila)	0.683646	7.48335	4.73133	0.000846626	0.0129991	-0.77382
6760706	BlxxEXKc.rMl7616rE	6760706	MCOLN3	mucolipin 3	0.682732	8.21324	3.88575	0.00314335	0.031975	-2.13496
2760390	9UTgOHzqo64nuHn_eE	2760390	NCOA3	nuclear receptor coactivator 3	0.681463	9.18862	4.73406	0.000843183	0.0129675	-0.769571
7210398	uqS5KEE0nR6SgLX74o	7210398	GYPC	glycophorin C (Gerbich blood group)	0.68034	11.199	3.47731	0.00612259	0.049749	-2.81974
1050079	T4CiS6Vm4_6T8KJLpU	1050079	TPK1	thiamin pyrophosphokinase 1	0.680195	8.11249	4.51995	0.00116428	0.0161411	-1.10561
1010139	N1URGXORAbo82RIeoo	1010139	LHFP	lipoma HMGIC fusion partner	0.68012	11.0709	4.18242	0.00196187	0.0231154	-1.64751
6450056	cuD49heHlvoWyleh5I	6450056	MCOLN1	mucolipin 1	0.679979	9.56552	4.54742	0.00111666	0.0157186	-1.06216
1110592	Kgio3kLkq768C_xdUI	1110592	EBF1	early B-cell factor 1	0.679075	9.13244	3.90825	0.00303176	0.0312632	-2.09767
4860546	uKH_4KD656PLo75zeo	4860546	CTHRC1	collagen triple helix repeat containing 1	0.678107	13.5436	3.80038	0.00360754	0.0352092	-2.27692
5860463	Qqaee.URuh2jee4RbQ	5860463	NEK6	NIMA-related kinase 6	0.678004	10.4617	3.96788	0.00275561	0.029369	-1.99906
670538	c2heKCLqilkpxwhHnc	670538	GGT5	gamma-glutamyltransferase 5	0.676594	8.23854	4.16327	0.00202176	0.0235804	-1.67867
5050441	Ne795C5TX7Eu8IqwTo	5050441	ZEB2	zinc finger E-box binding homeobox 2	0.676096	8.11736	3.96436	0.00277117	0.0294664	-2.00488
5560138	NZJ6sjMSe0Qi3I0vJE	5560138	FGF7	fibroblast growth factor 7	0.676056	7.66614	4.63095	0.000984122	0.0144149	-0.930619
7050110	9pVq79QbToJJ4R94B0	7050110	NLGN4X	neuroligin 4, X-linked	0.674819	7.44847	4.63706	0.000975107	0.0143341	-0.921035
6370221	9UolYggNUjlQRR4gnk	6370221	DIRAS3	DIRAS family, GTP-binding RAS-like 3	0.674259	8.36456	4.68267	0.000910528	0.0137112	-0.849651
6220441	3g4cUXe3j0X2ej3A7o	6220441	CISD1	CDGSH iron sulfur domain 1	0.673432	11.6044	4.12526	0.00214647	0.0246221	-1.74068
2260600	ThQC4HM30IR7f.qlK0	2260600	CHPT1	choline phosphotransferase 1	0.673149	8.40944	4.26546	0.00172299	0.0212471	-1.51288
6040603	Eqlesp1.IKFP3vXInw	6040603	FAM107B	family with sequence similarity 107, member B	0.673102	8.60411	3.65238	0.00459001	0.0410239	-2.52459
4760601	BVSVyV.Jf0V7negKcU	4760601	NA	NA	0.671483	7.79814	4.19857	0.00191281	0.0227415	-1.62127
5700025	9gU1FM7koi0.QvtuIo	5700025	ANTXR1	anthrax toxin receptor 1	0.67104	9.41985	4.05352	0.00240437	0.0267789	-1.85811
6860196	Bo3OQMydRwKFMqCJSU	6860196	WIPF1	WAS/WASL interacting protein family, member 1	0.671032	7.65649	4.62917	0.000986763	0.0144423	-0.93341
3610440	9kmEFbXdWL.0weJUdk	3610440	MAF	v-maf avian musculoaponeurotic fibrosarcoma oncogene homolog	0.670771	7.58456	4.03457	0.0024778	0.027313	-1.88923
2230193	Bl3fTpPwEldE3Vf8eI	2230193	NA	NA	0.669265	8.7745	4.29878	0.00163594	0.0205896	-1.45908
4290524	xOVOdXcXR5RR157yic	4290524	DAPK2	death-associated protein kinase 2	0.668817	7.64867	4.638	0.000973737	0.0143298	-0.919571
4730504	Zl3fbpPwEldE3Vf8eI	4730504	NA	NA	0.667907	8.66432	3.60931	0.00492561	0.0428407	-2.59699
1400446	WFCuSI6EIklKIVJjeI	1400446	PLIN2	perilipin 2	0.667532	10.2663	3.63209	0.00474509	0.0418129	-2.55869
5960114	rz.5KieqJKBl2heLnc	5960114	MRPL34	mitochondrial ribosomal protein L34	0.667142	10.6525	3.49158	0.00597973	0.0489483	-2.7956
4150692	WguiinKqUS_efTwTIo	4150692	PARP14	poly (ADP-ribose) polymerase family, member 14	0.667045	8.42162	4.17369	0.00198895	0.0233428	-1.66172
2970026	f5XihS4CEjTKIhX.nk	2970026	ZNF622	zinc finger protein 622	0.66497	11.0368	4.60476	0.00102377	0.0148108	-0.971754
4290736	ZWK6CC6P_Wnr7sAV5o	4290736	MAP2K2	mitogen-activated protein kinase kinase 2	0.664771	10.6214	4.05473	0.00239979	0.0267689	-1.85614
1240386	HAFKRSXeSQ6tXcl7oQ	1240386	KLHL21	kelch-like family member 21	0.664494	9.4818	4.57856	0.00106515	0.0152799	-1.01301
3440253	3XXt13tL_4Lj4T.snI	3440253	SNAP25	synaptosomal-associated protein, 25kDa	0.663393	7.73632	3.7957	0.00363496	0.0353298	-2.28472
2070059	op3vv4MBuBuBUpoKhU	2070059	PARP10	poly (ADP-ribose) polymerase family, member 10	0.663329	8.49272	4.51969	0.00116473	0.0161411	-1.10602
3940762	fep1FPXB1KyEIyO0RE	3940762	APH1B	APH1B gamma secretase subunit	0.663092	9.05245	4.60417	0.00102469	0.0148126	-0.972682
5900725	9BLd1lWRSNCy.oTRXE	5900725	PHLDA1	pleckstrin homology-like domain, family A, member 1	0.662502	11.6446	4.09282	0.00225929	0.0255418	-1.79371
6580121	3VS7swnpP2Un7GyflE	6580121	MID1IP1	MID1 interacting protein 1	0.662107	9.00878	3.63387	0.00473123	0.0417692	-2.55569
4060546	xlqntsnTVH0qHP13lI	4060546	PHYH	phytanoyl-CoA 2-hydroxylase	0.661503	9.02338	3.83005	0.00343855	0.0340375	-2.2275
1820747	ouVLarp4nrXwyvv360	1820747	DAAM2	dishevelled associated activator of morphogenesis 2	0.661039	8.3025	4.57646	0.00106854	0.0153051	-1.01631
2810632	fUJNKqCCSIjmlCMoX4	2810632	PTK2B	protein tyrosine kinase 2 beta	0.660223	7.82901	4.42293	0.00135047	0.0180107	-1.25989
5260070	0Vb3Klul.liHskiAGw	5260070	HES4	hairy and enhancer of split 4 (Drosophila)	0.659377	8.01977	3.98804	0.00266833	0.0288083	-1.96581
2760112	ckVlv.vS3FR3SrBDl0	2760112	LPAR6	lysophosphatidic acid receptor 6	0.659012	8.33997	3.55074	0.00542352	0.0457927	-2.69569
4010131	uSfI6ingbjh6cRBIjk	4010131	CEBPZ	CCAAT/enhancer binding protein (C/EBP), zeta	0.658638	9.99448	4.57429	0.00107206	0.0153439	-1.01974
240750	lOp26pqOoSpGp3SAMA	240750	TELO2	telomere maintenance 2	0.658376	7.62428	4.08736	0.00227889	0.0257015	-1.80265
3120743	0j14cFXd8icSYnk8Uk	3120743	LAMP2	lysosomal-associated membrane protein 2	0.658127	10.7307	4.33023	0.00155805	0.0198487	-1.40843
2320047	uE6VkKEODUdE_SBD1g	2320047	NFIA	nuclear factor I/A	0.658084	7.50009	4.56734	0.00108342	0.0154358	-1.03071
7330392	osGi.IlKnjn_u6Ukd4	7330392	TAP1	transporter 1, ATP-binding cassette, sub-family B (MDR/TAP)	0.657775	10.5494	4.4409	0.00131374	0.0176085	-1.23123
5960653	9oNJ3ZHlTf5L.gAgPk	5960653	TMEM55A	transmembrane protein 55A	0.657372	8.07106	3.92502	0.00295125	0.0307147	-2.06989
360132	E5w5yFLPwqcN0RdfJ4	360132	LHFPL2	lipoma HMGIC fusion partner-like 2	0.657107	9.16442	4.24919	0.00176725	0.021549	-1.53919
2060465	Newpugyi_dLo_vc77o	2060465	UBE2E1	ubiquitin-conjugating enzyme E2E 1	0.656247	11.6687	4.3858	0.00142987	0.0186459	-1.31926
6840286	iuKRE4_OrOqU4IX4Ik	6840286	HNMT	histamine N-methyltransferase	0.656046	8.01325	4.52156	0.00116141	0.0161309	-1.10305
3140193	Wpqpan6BjsYxXTLhTw	3140193	NSMF	NMDA receptor synaptonuclear signaling and neuronal migration factor	0.656012	9.23655	4.53571	0.00113669	0.0159051	-1.08066
2350068	ui7IehIRKnH3i6KJIQ	2350068	WDR12	WD repeat domain 12	0.654719	9.05703	3.64939	0.00461255	0.0411324	-2.52962
4850370	x3011GvRydcXgigKqU	4850370	WNT5B	wingless-type MMTV integration site family, member 5B	0.653049	10.9064	3.81997	0.00349503	0.0344829	-2.24429
4490524	cv9_VS0p0JXuvsoMCU	4490524	ACSS2	acyl-CoA synthetase short-chain family member 2	0.651888	9.99412	3.7878	0.00368181	0.035546	-2.29791
1090452	3ifA64odx2kCUiR4pc	1090452	RNF115	ring finger protein 115	0.651262	8.98977	4.51468	0.00117365	0.0162169	-1.11396
5390646	onOCeoe5eIKA33lDuo	5390646	SETDB2	SET domain, bifurcated 2	0.650651	8.40034	4.51477	0.0011735	0.0162169	-1.11382
2490411	3h7Sgq2i3sAUkxL_n8	2490411	ITGB5	integrin, beta 5	0.64864	13.7315	4.28448	0.00167271	0.0208428	-1.48215
6330438	oIvgZd1ylHEB4VdJKk	6330438	PLXNB1	plexin B1	0.648628	8.86121	4.38428	0.00143322	0.0186508	-1.3217
5960343	iJedp7O.dkZ0Vn0uac	5960343	HELZ2	helicase with zinc finger 2, transcriptional coactivator	0.648588	9.24036	4.46306	0.00126989	0.0172297	-1.19593
2510091	iiFq711I5XSBKeSh7M	2510091	COL8A1	collagen, type VIII, alpha 1	0.647769	14.2269	4.21134	0.00187494	0.0224539	-1.60054
1070047	91K9rle_ude.UMnytU	1070047	CDC42EP4	CDC42 effector protein (Rho GTPase binding) 4	0.647459	10.3629	3.61853	0.00485167	0.0425325	-2.58148
6660286	EpSEi_DkJDUggu8Sek	6660286	INTS8	integrator complex subunit 8	0.64721	7.60426	4.26542	0.0017231	0.0212471	-1.51295
360367	c7jhf3HWAXnol5X6W4	360367	PCDH7	protocadherin 7	0.647191	8.06387	3.87624	0.00319179	0.0322928	-2.15073
5340142	NXui3vHvf3kKHRdfiU	5340142	RCL1	RNA terminal phosphate cyclase-like 1	0.647134	8.05801	4.47949	0.00123838	0.0169369	-1.1698
5390161	BdXlXor7fQnuh96j_Q	5390161	DUSP5	dual specificity phosphatase 5	0.64678	8.53481	3.91441	0.00300191	0.031092	-2.08745
360053	N20dE5GEtfvVUoKl64	360053	MPPE1	metallophosphoesterase 1	0.646713	10.3079	4.06559	0.00235881	0.0263968	-1.83832
6620014	iQeVWUQVFWf2y.0.IA	6620014	CDKN2A	cyclin-dependent kinase inhibitor 2A	0.646702	9.00454	4.49105	0.0012167	0.0167012	-1.15143
6560520	BoSE1ySWXVJXlygWxM	6560520	TLE2	transducin-like enhancer of split 2 (E(sp1) homolog, Drosophila)	0.646458	8.16044	4.25511	0.00175102	0.0214206	-1.52962
1690411	0oQ56UeU97vSAhziF4	1690411	UACA	uveal autoantigen with coiled-coil domains and ankyrin repeats	0.646389	7.92849	4.18359	0.00195827	0.0231122	-1.64561
4590632	Bm9TnfftcZ63Hev7gE	4590632	C8orf34	chromosome 8 open reading frame 34	0.645622	7.60183	3.70433	0.00421667	0.0388285	-2.43744
4220168	ZngQppOROcdSGeC6gg	4220168	HNMT	histamine N-methyltransferase	0.645576	8.83456	3.80321	0.00359107	0.0351183	-2.27221
5670139	3ZCM6nl55etRf5c9ng	5670139	IGFLR1	IGF-like family receptor 1	0.645386	7.90523	4.4111	0.00137524	0.0181491	-1.27878
4250670	66ciB0Sd6gAiiSEq9U	4250670	SLC43A3	solute carrier family 43, member 3	0.645041	7.91635	4.29673	0.00164116	0.0206317	-1.46238
7200358	QuUT_ksQOLeLsMlSI8	7200358	FNDC3A	fibronectin type III domain containing 3A	0.644647	8.00371	4.47493	0.00124705	0.0169812	-1.17705
2070605	06jt6JSj760.h05fgk	2070605	ACAT1	acetyl-CoA acetyltransferase 1	0.644572	11.229	4.15626	0.00204417	0.0237681	-1.6901
620240	lAZSt5e9_epDp46eUs	620240	ABR	active BCR-related	0.641918	11.4428	4.41445	0.00136818	0.0181438	-1.27343
20487	3heUNPKiKQQrD0l.XU	20487	RNF13	ring finger protein 13	0.641099	9.00413	4.27902	0.00168698	0.0209649	-1.49096
3370162	QQoQlFcu3Tv7P61S_o	3370162	SPON1	spondin 1, extracellular matrix protein	0.64092	7.39457	3.55532	0.0053828	0.0456335	-2.68797
2680278	HuWssSMFXTAjnzcF1U	2680278	FAM111A	family with sequence similarity 111, member A	0.640742	9.65936	4.1992	0.00191092	0.0227415	-1.62024
6200692	6txq5SNLKl7j9e0u10	6200692	FOXO3	forkhead box O3	0.640618	11.1489	3.57427	0.00521752	0.0444935	-2.65602
2940687	HSIVJI7B3T7JTVAgBU	2940687	TMEM245	transmembrane protein 245	0.64053	9.21131	4.29099	0.00165586	0.0207112	-1.47164
1580035	ToFB.HpAKtTsUU7nok	1580035	VPS26A	vacuolar protein sorting 26 homolog A (S. pombe)	0.639942	11.4287	4.41012	0.00137733	0.0181491	-1.28036
840528	cqCkUk4tURFSX3T9yI	840528	TRIM47	tripartite motif containing 47	0.639472	8.16616	4.39603	0.0014075	0.0184696	-1.30288
6180204	KeU1Sl8HJAHGiblC4U	6180204	FUK	fucokinase	0.639113	8.14516	4.38904	0.00142274	0.0185916	-1.31407
940670	uTeCjgcKeeuV4kHjDk	940670	TRAM2	translocation associated membrane protein 2	0.638865	10.446	3.89869	0.00307865	0.0315581	-2.1135
4120615	BsgTKHnDdL2d7jtC5I	4120615	RAPGEF2	Rap guanine nucleotide exchange factor (GEF) 2	0.638743	8.32417	4.2608	0.00173554	0.0212868	-1.52041
3930681	cenynVkOoAQWipSJ8s	3930681	DHX58	DEXH (Asp-Glu-X-His) box polypeptide 58	0.638555	7.88261	4.43572	0.00132422	0.0176984	-1.23949
2340072	utE_0gSunnu65TYtXk	2340072	PARP12	poly (ADP-ribose) polymerase family, member 12	0.63854	8.24098	4.26783	0.00171663	0.0212351	-1.50904
1710484	uqkKHvooi8lQsyneVI	1710484	FMOD	fibromodulin	0.637977	7.75478	3.73969	0.00398079	0.0374693	-2.37825
2940075	KntX6g6ldIoS59QsTc	2940075	STRADB	STE20-related kinase adaptor beta	0.63789	10.2118	3.88872	0.00312836	0.0319235	-2.13003
2650370	xnL3utKaRQ4gKDkhXU	2650370	RFX5	regulatory factor X, 5 (influences HLA class II expression)	0.637441	9.40051	4.26216	0.00173187	0.0212834	-1.51821
4210553	NeS.fRI3SgvtuqSKf8	4210553	TMEM251	transmembrane protein 251	0.637409	9.25711	4.25453	0.0017526	0.0214259	-1.53055
7570328	NUvQdJAR9eJF5xOUpA	7570328	STXBP4	syntaxin binding protein 4	0.636348	7.55566	4.4216	0.00135323	0.0180257	-1.26201
2340626	0Fcd9pVlJ3U3RH8Il0	2340626	TFB1M	transcription factor B1, mitochondrial	0.636137	9.44452	4.11918	0.00216713	0.0247834	-1.75059
2480450	il0V5OcojoXt3MSSyM	2480450	GALM	galactose mutarotase (aldose 1-epimerase)	0.635064	8.80982	3.88603	0.00314191	0.031975	-2.13449
450670	oqluBEgV0IQo4SJ6KE	450670	L3MBTL2	l(3)mbt-like 2 (Drosophila)	0.633646	8.95496	4.38991	0.00142084	0.0185797	-1.31268
2320358	uu42IlPSAIfX_70lzE	2320358	SLC39A8	solute carrier family 39 (zinc transporter), member 8	0.632008	7.42521	4.2757	0.00169573	0.0210578	-1.49633
7050433	HuV.XSgvnu.T9.o6Hc	7050433	RDH10	retinol dehydrogenase 10 (all-trans)	0.631972	8.77592	4.39061	0.0014193	0.0185726	-1.31156
4730685	T9.r6BXpL3nV9co3lU	4730685	RAB7A	RAB7A, member RAS oncogene family	0.631965	12.3621	4.37023	0.00146463	0.0189543	-1.34421
6620201	NhcK0.n9DyKdSLfTLo	6620201	KLHL24	kelch-like family member 24	0.631272	8.88071	3.69963	0.0042491	0.0390146	-2.44531
1450608	W2.Ue0k11ehZunp038	1450608	VWCE	von Willebrand factor C and EGF domains	0.631018	8.52393	3.60728	0.00494204	0.0429072	-2.60041
4890324	cXSzdLnukydQyu57rk	4890324	LRRC8B	leucine rich repeat containing 8 family, member B	0.630853	7.64736	4.25176	0.00176018	0.0215046	-1.53503
6590349	oZhXmpJnyh5E.E.VA4	6590349	NA	NA	0.630664	10.0264	3.79757	0.00362401	0.0352782	-2.28161
2230630	c87v6.9J4boJXq6m1U	2230630	CMTM4	CKLF-like MARVEL transmembrane domain containing 4	0.630384	8.87637	3.72369	0.00408576	0.0379626	-2.40502
4120717	rXaLfTn7_TTaBXJbv4	4120717	CHRNA1	cholinergic receptor, nicotinic, alpha 1 (muscle)	0.62999	7.27644	3.52397	0.00566829	0.0471653	-2.74088
830164	l6PUrei.1DvDsBIHpE	830164	ZFP36L1	ZFP36 ring finger protein-like 1	0.629509	9.11215	4.09119	0.0022651	0.0255804	-1.79637
290239	E3oYl_Xhd9rnhfVAuM	290239	NAV2	neuron navigator 2	0.629285	7.58906	4.14327	0.0020864	0.0241098	-1.71128
670255	ZeR5ueuGDUT03Q6CjU	670255	GADD45A	growth arrest and DNA-damage-inducible, alpha	0.628303	10.1924	4.29495	0.00164572	0.0206574	-1.46527
4040754	Wt4zAE5RKIPao.i.d4	4040754	PERP	PERP, TP53 apoptosis effector	0.62811	8.65755	4.31911	0.00158513	0.0201391	-1.42633
2650746	oH1xR55OLMOdaDzSAk	2650746	TMEM184C	transmembrane protein 184C	0.626699	8.52576	4.01594	0.00255232	0.0278972	-1.91986
670273	x1X2eA_fP.rvoyKMqI	670273	DPYD	dihydropyrimidine dehydrogenase	0.626181	8.1995	4.04261	0.00244639	0.0270893	-1.87603
4060594	TpApQ0tVP7JOkUq3yk	4060594	ST5	suppression of tumorigenicity 5	0.62584	10.0985	4.26346	0.00172835	0.0212819	-1.5161
2900639	o6F860VB0KElFCC6eU	2900639	ALOX15B	arachidonate 15-lipoxygenase, type B	0.625015	7.28644	3.90749	0.00303542	0.0312839	-2.09891
6330204	BAh7IFeq7pwaVdSRUw	6330204	ITPKC	inositol-trisphosphate 3-kinase C	0.624998	7.89304	3.99823	0.00262533	0.0284468	-1.94902
1500524	fvtJ91V9Je.eSSUq90	1500524	PHC2	polyhomeotic homolog 2 (Drosophila)	0.62479	9.26517	3.97502	0.00272437	0.0292052	-1.98728
3610672	oS6tWiKCf4ZRKg99cc	3610672	DSP	desmoplakin	0.624684	8.90453	4.33738	0.0015409	0.0196837	-1.39694
6560328	rtd23IKRRdn9O1bu.4	6560328	SLC22A23	solute carrier family 22, member 23	0.624459	8.74662	3.9373	0.00289376	0.0302893	-2.04958
5670187	WQRMpfVITkV06j1IVU	5670187	NCR3LG1	natural killer cell cytotoxicity receptor 3 ligand 1	0.624272	8.04071	4.29141	0.00165479	0.0207112	-1.47097
60328	KEkqdJ9eX1MntOl0Xo	60328	IL34	interleukin 34	0.624059	7.23542	4.14427	0.00208313	0.0241016	-1.70965
1450603	6fhMoz.V3pxE9FxX70	1450603	MIS18BP1	MIS18 binding protein 1	0.623709	8.4969	4.00134	0.00261236	0.0283534	-1.9439
7560296	B0iRUYDid0C9ApOUgw	7560296	RBM43	RNA binding motif protein 43	0.62352	7.89652	4.138	0.00210378	0.0242659	-1.71987
6420632	fSIK50pQSER1.LYv4o	6420632	MCCC1	methylcrotonoyl-CoA carboxylase 1 (alpha)	0.622151	8.64799	4.30777	0.00161328	0.0203863	-1.4446
6900431	xROKlF3oF99ilelJTc	6900431	HAGHL	hydroxyacylglutathione hydrolase-like	0.622046	8.25152	4.11546	0.0021799	0.0248703	-1.75668
3120400	xGZnlf2KUuJ0l1Cn8A	3120400	KANK2	KN motif and ankyrin repeat domains 2	0.621498	9.85004	4.28142	0.00168069	0.0209146	-1.48709
5550743	iAUbr2OnlmnGeKd1nQ	5550743	NA	NA	0.621342	8.02314	4.2907	0.00165663	0.0207112	-1.47212
4640398	xon4uneVRXg05FTA5I	4640398	CCDC170	coiled-coil domain containing 170	0.621301	7.51286	4.13611	0.00211005	0.0243014	-1.72295
7160593	ujVBgklTmuHgSkMSxo	7160593	PPM1K	protein phosphatase, Mg2+/Mn2+ dependent, 1K	0.620568	7.76853	3.60974	0.0049222	0.0428309	-2.59628
6900731	KiUc6s0n6i6UyOFk.U	6900731	ZNF436	zinc finger protein 436	0.619955	8.24867	4.06605	0.00235707	0.026393	-1.83755
2600707	ZEpf4XXoCR50AtPLlQ	2600707	BMPR1B	bone morphogenetic protein receptor, type IB	0.619799	7.69326	4.2912	0.00165532	0.0207112	-1.4713
2630477	9dFP7CoouXeVJV5Ft4	2630477	NA	NA	0.619322	7.41183	4.21675	0.00185912	0.0223307	-1.59175
2140097	9.qEIlev9xnlfpRRHk	2140097	PIK3R2	phosphoinositide-3-kinase, regulatory subunit 2 (beta)	0.618521	11.867	4.27511	0.00169729	0.0210578	-1.49729
3290187	03JNI0NUINTSQXSFBU	3290187	PCMTD1	protein-L-isoaspartate (D-aspartate) O-methyltransferase domain containing 1	0.618329	9.74851	4.20544	0.00189232	0.0226223	-1.6101
5870301	BffgXrpVb6BzS6bdU4	5870301	KIAA0513	KIAA0513	0.618239	8.58889	3.47863	0.00610925	0.0497352	-2.81751
1500132	Kq05J6uOMgi6n8HpKU	1500132	SLC35A5	solute carrier family 35, member A5	0.617526	9.6374	3.76075	0.00384687	0.0365569	-2.34305
7320386	Bu.09EuinE0JCqK1JU	7320386	TTL	tubulin tyrosine ligase	0.617034	10.1098	4.21636	0.00186026	0.0223307	-1.59239
6760202	uA4QImLpJ5DoAVQfGo	6760202	FAM96A	family with sequence similarity 96, member A	0.616956	8.69487	3.59772	0.00502025	0.0434332	-2.61651
2480068	Boqe7ogj6qenigA7no	2480068	CD63	CD63 molecule	0.616154	13.2072	4.19794	0.00191471	0.0227415	-1.62229
4250307	TX_192mqn163ufx_n8	4250307	MAP4K4	mitogen-activated protein kinase kinase kinase kinase 4	0.616028	9.54813	3.68112	0.00437938	0.0397275	-2.47634
6400195	EDF16j7ictPSXuwU7o	6400195	MRPS6	mitochondrial ribosomal protein S6	0.616027	12.2077	3.47976	0.00609781	0.0496766	-2.81559
6040088	Nd91eTR709EOAryggk	6040088	ACN9	ACN9 homolog (S. cerevisiae)	0.615892	8.52992	4.27988	0.00168472	0.0209508	-1.48957
1070189	EEsXsXka0VnW7tlcz4	1070189	AXIN2	axin 2	0.615768	8.17537	4.06661	0.002355	0.0263856	-1.83665
20446	3h4ZBUbsHtJaleLDZ8	20446	CEBPB	CCAAT/enhancer binding protein (C/EBP), beta	0.615682	12.8542	4.15806	0.00203841	0.0237451	-1.68717
780162	onSrqIqVanle0ddwR8	780162	SEPN1	selenoprotein N, 1	0.615183	9.76224	4.27173	0.00170623	0.0211343	-1.50274
6350270	xkcLXk9e8CUfq0wgqI	6350270	SON	SON DNA binding protein	0.615172	10.758	4.09869	0.0022384	0.0253974	-1.78409
1090747	ER7He6kKOrUghVH0pE	1090747	TNFSF12	tumor necrosis factor (ligand) superfamily, member 12	0.614921	9.24963	4.18713	0.00194743	0.023037	-1.63986
4880673	Hi9BxO96qVojI4f5I4	4880673	GADD45A	growth arrest and DNA-damage-inducible, alpha	0.614646	10.7441	4.22	0.00184971	0.0222795	-1.58649
2940113	Qt_Bx7ty6kDtPvF3u4	2940113	AGL	amylo-alpha-1, 6-glucosidase, 4-alpha-glucanotransferase	0.614104	8.52249	4.19819	0.00191395	0.0227415	-1.62188
4280100	ioC7BqhfeTF78gUAUU	4280100	FAT1	FAT atypical cadherin 1	0.611013	10.2843	4.24597	0.00177613	0.0215872	-1.54439
3800671	9eSq13uB_dKEKCeSCc	3800671	CTNNB1	catenin (cadherin-associated protein), beta 1, 88kDa	0.610619	9.65548	3.6603	0.00453097	0.0407198	-2.51129
7330026	N7h3VIgglnp7OAfhpk	7330026	FRAT2	frequently rearranged in advanced T-cell lymphomas 2	0.610425	8.41972	3.6122	0.00490233	0.0427174	-2.59214
7000328	WSp9200fkm7ifUDCWU	7000328	LOC100129550	uncharacterized LOC100129550	0.609163	9.06791	4.17768	0.00197652	0.0232405	-1.65522
5720360	WR70jCtEN457S.hYno	5720360	STARD7	StAR-related lipid transfer (START) domain containing 7	0.608522	9.41291	4.22823	0.00182605	0.0220653	-1.57314
510520	xlfFSgM19OlEgOiplQ	510520	ARHGAP22	Rho GTPase activating protein 22	0.608355	10.562	4.22198	0.00184398	0.0222248	-1.58327
620619	3enAQXhAe6UqgWEQV0	620619	TBC1D8	TBC1 domain family, member 8 (with GRAM domain)	0.607851	7.65701	3.59634	0.00503164	0.0434792	-2.61883
2630280	04FOtKo8iCQSJHnXCk	2630280	CDKL2	cyclin-dependent kinase-like 2 (CDC2-related kinase)	0.607715	7.37211	4.21574	0.00186207	0.0223307	-1.59339
5050689	QqkqH0ez.vTLs1UiXo	5050689	PLD1	phospholipase D1, phosphatidylcholine-specific	0.60745	7.9744	4.18828	0.00194392	0.0230302	-1.63799
2480440	QqOEAk75n_TSQpPh94	2480440	EOGT	EGF domain-specific O-linked N-acetylglucosamine (GlcNAc) transferase	0.607339	8.70429	4.06676	0.00235443	0.0263856	-1.83639
4920474	Qf55R5Sl3leSeAfpTQ	4920474	INF2	inverted formin, FH2 and WH2 domain containing	0.60732	8.9296	4.21766	0.00185647	0.022318	-1.59027
2060241	lrdPglBEgfnnu..fS4	2060241	EIF3A	eukaryotic translation initiation factor 3, subunit A	0.607276	9.31012	4.20158	0.00190381	0.0226872	-1.61638
2640670	Q4kSK70wDqD4tUdrCI	2640670	IDI1	isopentenyl-diphosphate delta isomerase 1	0.607093	8.04515	4.03985	0.00245712	0.027157	-1.88056
160044	6z_oM6f8MO99UQMNOc	160044	KGFLP1	fibroblast growth factor 7 pseudogene	0.606447	7.73935	3.90337	0.00305558	0.0314226	-2.10574
1470242	llgBkKWCUCUqjoi.ug	1470242	NUDT5	nudix (nucleoside diphosphate linked moiety X)-type motif 5	0.605445	11.1995	4.02145	0.00253006	0.0277023	-1.91081
2070170	3XUk9LUqolGgFO9_fA	2070170	UBE2L6	ubiquitin-conjugating enzyme E2L 6	0.604981	11.4477	4.19884	0.00191199	0.0227415	-1.62082
160291	9_KiCrW55KUJwCRKX4	160291	MVP	major vault protein	0.604768	10.1887	4.14914	0.0020672	0.0240061	-1.7017
4670008	QqEokkhI9RQKmOXiiA	4670008	RASAL2	RAS protein activator like 2	0.604609	7.80719	4.20148	0.00190409	0.0226872	-1.61653
3360014	EAOCCJZImZUIWOKIpc	3360014	TCEAL1	transcription elongation factor A (SII)-like 1	0.604059	8.87223	4.17929	0.00197153	0.0231964	-1.65261
110445	9oCnoJ5ISjVyfv97S0	110445	NUMB	numb homolog (Drosophila)	0.603656	9.55886	4.17225	0.00199345	0.023381	-1.66406
4640427	ZdI9eheu16_rUK4.xI	4640427	HIATL1	hippocampus abundant transcript-like 1	0.60351	9.05065	4.07882	0.00230988	0.0259886	-1.81663
2120465	Bt6KgN6YBfb_Kh47i4	2120465	RNF114	ring finger protein 114	0.602317	10.8326	4.18553	0.00195233	0.0230716	-1.64246
7560201	oEnPVM9yi6XCA5u.S4	7560201	NOC3L	nucleolar complex associated 3 homolog (S. cerevisiae)	0.602293	8.19112	3.99135	0.00265429	0.0286945	-1.96036
10129	W5KEOeUil610idGwk0	10129	C1QTNF9B	C1q and tumor necrosis factor related protein 9B	0.602203	7.37334	4.10005	0.00223361	0.0253737	-1.78188
6660133	fjhRTne7SUoYKiE3q4	6660133	TGFBRAP1	transforming growth factor, beta receptor associated protein 1	0.602081	9.14874	4.08181	0.00229896	0.0258812	-1.81173
5890300	iIEIPQC4rLTUr1V1RA	5890300	DNAJC24	DnaJ (Hsp40) homolog, subfamily C, member 24	0.601627	9.02568	4.18048	0.00196785	0.0231676	-1.65067
2940373	rTefUe71Rq5Tgu7iiU	2940373	TACC1	transforming, acidic coiled-coil containing protein 1	0.601436	12.1716	3.97284	0.00273387	0.0292349	-1.99088
360689	QeYyFIANekn.dSk3q0	360689	HEBP1	heme binding protein 1	0.601119	11.969	4.17523	0.00198414	0.0233009	-1.65921
2850458	x5xMD6XrOnktda_THo	2850458	CACNB2	calcium channel, voltage-dependent, beta 2 subunit	0.600388	7.27098	4.16337	0.00202144	0.0235804	-1.67851
1570168	u13XAdPf11Eo_f7U3U	1570168	PRICKLE2	prickle homolog 2 (Drosophila)	0.600107	9.36327	4.14629	0.00207651	0.0240603	-1.70636
990711	cB9cSqUAUiAp9SQfY4	990711	FAM45A	family with sequence similarity 45, member A	0.600062	10.7727	4.04656	0.00243109	0.0270124	-1.86954
1010735	6CCWCiUSWgSUSULELk	1010735	DDX24	DEAD (Asp-Glu-Ala-Asp) box helicase 24	0.599954	11.0798	4.16852	0.00200517	0.0234453	-1.67014
3800369	iQuv5dPl.lE3gvdJJE	3800369	FAM110B	family with sequence similarity 110, member B	0.599468	8.18715	4.12026	0.00216346	0.0247565	-1.74884
3800050	Bfl.4nfnEtl.nHn8Ig	3800050	ADCY3	adenylate cyclase 3	0.598974	10.4601	3.896	0.00309199	0.0316411	-2.11797
2370291	xKp0TdV3j1VORPl83c	2370291	LPCAT3	lysophosphatidylcholine acyltransferase 3	0.597829	9.33297	4.14668	0.00207523	0.0240603	-1.70572
3940670	iJJ1.oc9eood45Km3s	3940670	DIAPH1	diaphanous-related formin 1	0.597509	9.41723	3.6467	0.00463286	0.0412303	-2.53413
6180632	u0e25H6ebp69z6Vyuc	6180632	FBXO10	F-box protein 10	0.596839	7.8619	4.14746	0.00207268	0.0240549	-1.70445
1820750	ix1KUCgkUiUOgfjpXA	1820750	STAT1	signal transducer and activator of transcription 1, 91kDa	0.596564	10.2024	4.11542	0.00218002	0.0248703	-1.75674
2230678	ByecV6BrqSIlxygO5I	2230678	ACACB	acetyl-CoA carboxylase beta	0.596249	7.8359	3.77844	0.00373803	0.0359032	-2.31351
2940746	0Qq1IgoogviEprQkrk	2940746	NNMT	nicotinamide N-methyltransferase	0.595852	13.4809	4.11441	0.0021835	0.0248938	-1.75839
6270037	WqJN9WdaVRhdRKvE_w	6270037	RAPGEF1	Rap guanine nucleotide exchange factor (GEF) 1	0.595484	10.0616	3.90353	0.00305478	0.0314226	-2.10547
770561	BqfA3QH_8osEom54mo	770561	FAM210B	family with sequence similarity 210, member B	0.595178	9.35523	3.95727	0.00280273	0.0295853	-2.01657
610523	coi1_AiFQoBXg9MVG0	610523	C14orf142	chromosome 14 open reading frame 142	0.595093	8.57582	3.54485	0.00547641	0.0460529	-2.70563
6560156	xU646Ov6AqDvrl.7lE	6560156	DUSP3	dual specificity phosphatase 3	0.594513	11.2519	4.09659	0.00224585	0.0254463	-1.78753
5960021	K5XvN1y5wQxHUtOJak	5960021	PIP4K2A	phosphatidylinositol-5-phosphate 4-kinase, type II, alpha	0.594384	11.4629	4.12106	0.00216072	0.0247402	-1.74753
4060575	fXyKU3jjI9Uiejo1co	4060575	OSTM1	osteopetrosis associated transmembrane protein 1	0.593977	8.7241	4.07295	0.00233143	0.026184	-1.82624
510088	BcR3OpxDAnei_Eik7U	510088	EFCAB7	EF-hand calcium binding domain 7	0.593857	7.51706	4.10225	0.00222584	0.0253314	-1.77827
1050747	uSohEVuKC_QlBAAvQo	1050747	POSTN	periostin, osteoblast specific factor	0.593817	10.38	3.797	0.00362733	0.0352923	-2.28256
3890563	feo5VXqC98zuQQIkh4	3890563	LAMP2	lysosomal-associated membrane protein 2	0.593022	11.0562	3.54793	0.00544872	0.0459435	-2.70043
5890435	ZWmhJ58TvTd_UDCrVc	5890435	PC	pyruvate carboxylase	0.592718	8.8393	4.04168	0.00244999	0.0271101	-1.87755
2760433	WdJEeSCpJ0gg5KlT0k	2760433	DCLK1	doublecortin-like kinase 1	0.591035	7.4319	3.98569	0.00267837	0.0288385	-1.96969
6020377	cSOTuOOzqsxZfKk.qQ	6020377	C1GALT1C1	C1GALT1-specific chaperone 1	0.591011	10.3558	4.04558	0.00243488	0.0270247	-1.87116
4150519	Tse_fo5pEuvrDoMCjk	4150519	ABHD17C	abhydrolase domain containing 17C	0.590276	9.34784	3.9435	0.00286517	0.0300403	-2.03933
2070288	cQKpNoguSee5eO6gSc	2070288	MT1E	metallothionein 1E	0.588814	11.8937	3.61364	0.00489079	0.042696	-2.58972
3130600	6w1bzod7dSiKrc1FXk	3130600	BTN3A1	butyrophilin, subfamily 3, member A1	0.58869	7.93822	3.97135	0.0027404	0.0292548	-1.99334
1090427	QvSuT5pc3sQqQweupU	1090427	CLTCL1	clathrin, heavy chain-like 1	0.58857	7.48593	3.77735	0.00374465	0.0359311	-2.31533
4230451	cTre2fodJ7kjp6nCHs	4230451	ARMCX1	armadillo repeat containing, X-linked 1	0.588088	9.88954	3.95907	0.0027947	0.0295702	-2.01361
2190326	fZWCKiEiO5IvhS7mjg	2190326	DIO2	deiodinase, iodothyronine, type II	0.587017	7.51383	3.59013	0.00508321	0.0437017	-2.62929
110424	xK4QkS6El2ElOF6Cqw	110424	GLI3	GLI family zinc finger 3	0.586584	7.98605	3.71065	0.00417346	0.0385675	-2.42685
4780133	Tp3nvutucBZ13CjuXc	4780133	GBA	glucosidase, beta, acid	0.585416	11.0458	3.93527	0.00290317	0.0303619	-2.05293
5560661	Qr_XT3UIlEHQnge4C4	5560661	FBXW7	F-box and WD repeat domain containing 7, E3 ubiquitin protein ligase	0.585218	8.32206	3.83775	0.00339606	0.0337771	-2.21469
1070133	TLR.4ldNCd0_46ioxc	1070133	CLDN12	claudin 12	0.58481	9.35253	4.04684	0.00243	0.0270124	-1.86908
2470484	feUL2nQwmQoMTrmcqU	2470484	RNASEK	ribonuclease, RNase K	0.584674	11.703	3.81048	0.00354906	0.0347649	-2.26009
610546	3lSSP6XpG6kXTPoBOQ	610546	ANKHD1	ankyrin repeat and KH domain containing 1	0.584299	8.37612	3.91919	0.00297898	0.0309057	-2.07954
6290709	fnng6tJM3e.k6.korY	6290709	HADH	hydroxyacyl-CoA dehydrogenase	0.584038	10.1406	4.02236	0.00252639	0.0276968	-1.90931
4390301	37Xp9V1Qoo4o65d4oA	4390301	TRPV2	transient receptor potential cation channel, subfamily V, member 2	0.583479	9.25169	4.03358	0.00248171	0.0273322	-1.89085
150048	r3ofgd6QiOUApPrFu8	150048	SEC24B	SEC24 family, member B (S. cerevisiae)	0.583363	8.54586	4.05377	0.00240342	0.0267789	-1.8577
2070474	WVfgELd0XiXtwH9oqI	2070474	TM7SF3	transmembrane 7 superfamily member 3	0.583289	9.36467	4.01426	0.00255918	0.0279404	-1.92264
20392	oToo.qIwJ7seW__itQ	20392	CISD1	CDGSH iron sulfur domain 1	0.583109	11.5075	3.9305	0.00292544	0.0305189	-2.06082
3140543	9rSSI.S.VKnwUgWUXQ	3140543	ZMAT3	zinc finger, matrin-type 3	0.582676	12.3762	3.9511	0.00283053	0.0297103	-2.02677
6620670	fIcSejJ5X8JfojqijU	6620670	WDR75	WD repeat domain 75	0.582366	9.76226	3.6495	0.0046117	0.0411324	-2.52943
6040181	lqfQke31N5N9SPzTi4	6040181	OSBPL3	oxysterol binding protein-like 3	0.582071	7.91573	3.72746	0.00406075	0.0378238	-2.39871
5270315	ijr3_u2e1cG0THr6uE	5270315	WDR12	WD repeat domain 12	0.582055	9.03566	3.92732	0.00294042	0.0306411	-2.06609
5260612	cXifOcArqOHSJ6p60U	5260612	TRIM25	tripartite motif containing 25	0.581944	9.39593	4.03183	0.00248863	0.0273924	-1.89373
1450452	0MfgF3eFCJd46LqK4k	1450452	TTPAL	tocopherol (alpha) transfer protein-like	0.581666	9.45023	3.52929	0.00561871	0.0468717	-2.73189
6180022	cgXgGuolSLM4jt9Ip0	6180022	PCM1	pericentriolar material 1	0.581305	10.1834	3.9513	0.00282961	0.0297103	-2.02643
450414	9.eiFSopU66I0.sKDo	450414	PPM1H	protein phosphatase, Mg2+/Mn2+ dependent, 1H	0.581083	8.02327	4.02231	0.00252661	0.0276968	-1.9094
1660750	r6EwfuCjgICxJd2uuo	1660750	WBP5	WW domain binding protein 5	0.580744	10.1212	3.98475	0.00268237	0.028865	-1.97123
610221	3SVIiPMIHjulIuXFR4	610221	DNAJB12	DnaJ (Hsp40) homolog, subfamily B, member 12	0.580408	8.93946	4.02915	0.00249925	0.0274932	-1.89814
4480180	olIMw7kpDbo7d4QLu0	4480180	DEK	DEK oncogene	0.580381	9.21882	4.0124	0.00256676	0.0279978	-1.92569
3060458	xQkV1dytSoc0SCCSk4	3060458	FAM111A	family with sequence similarity 111, member A	0.580282	8.32837	3.97443	0.00272693	0.0292106	-1.98825
2100292	ZtGE1geioQo3wFQLGI	2100292	RBBP7	retinoblastoma binding protein 7	0.580276	9.39633	3.78606	0.00369219	0.0356279	-2.30081
4830204	01QpEiEak1_HU2pn38	4830204	MBP	myelin basic protein	0.58018	7.35076	3.79387	0.00364574	0.0353804	-2.28777
6620360	0VJlKWSCBIIXSg07IE	6620360	COX14	cytochrome c oxidase assembly homolog 14 (S. cerevisiae)	0.579789	9.48823	3.78414	0.00370368	0.0356738	-2.304
3840743	6iPSSYGgnXorSKV.TQ	3840743	NA	NA	0.579741	7.44946	3.58798	0.0051012	0.0437399	-2.63291
780376	ieUy8Xo_0l_sl.twLU	780376	CHM	choroideremia (Rab escort protein 1)	0.579231	8.98593	4.01149	0.00257046	0.0279978	-1.92719
1190070	6oKFa.Siee1LWlxIlI	1190070	NA	NA	0.578746	8.79919	3.98199	0.00269422	0.0289594	-1.97579
240019	iR3eUuiUgOElQRIxS4	240019	TBC1D15	TBC1 domain family, member 15	0.578667	9.41451	4.02075	0.00253285	0.0277167	-1.91195
1820092	xqcezTVzOfpLz_Q2UU	1820092	TMEM251	transmembrane protein 251	0.578184	8.79619	3.95363	0.00281912	0.0296568	-2.0226
2490537	E6TRKkiWoJjg.oh3uo	2490537	TNFRSF1B	tumor necrosis factor receptor superfamily, member 1B	0.57763	7.96334	4.01178	0.00256927	0.0279978	-1.92671
3610379	fHXShE7upQsiJlpV0I	3610379	NA	NA	0.576726	8.94284	3.62622	0.00479092	0.0421376	-2.56855
1780079	unQoCMCepoKK7m6feo	1780079	CD99L2	CD99 molecule-like 2	0.575501	10.765	3.92016	0.00297434	0.0308746	-2.07793
780270	xgiWrpJ4SKCWdAxfRA	780270	TIMP2	TIMP metallopeptidase inhibitor 2	0.575341	13.7613	3.99681	0.00263131	0.0284911	-1.95137
1820682	WnXRqY6e3.fh.s30eU	1820682	RNASEL	ribonuclease L (2',5'-oligoisoadenylate synthetase-dependent)	0.574934	8.16836	3.97211	0.00273707	0.0292466	-1.99209
2120112	rHdQ4h0OnqW6yHTL10	2120112	TRIM9	tripartite motif containing 9	0.573932	7.30816	3.8079	0.00356393	0.0348741	-2.2644
5910543	ri7UigEgKDi7uG_eRk	5910543	GLOD4	glyoxalase domain containing 4	0.573409	9.21734	3.79354	0.0036477	0.0353804	-2.28832
460180	T5S6OUihSnDh_7ueO4	460180	SLC25A12	solute carrier family 25 (aspartate/glutamate carrier), member 12	0.571911	8.15099	3.96359	0.00277457	0.0294664	-2.00614
2320110	Tp4_Q96VB0Fd3_hZD4	2320110	ATP6V0E1	ATPase, H+ transporting, lysosomal 9kDa, V0 subunit e1	0.571887	12.4434	3.76346	0.00383002	0.0364521	-2.33853
5050598	9pB5cvDlLpexTPOgB4	5050598	NA	NA	0.571836	7.54555	3.92478	0.00295239	0.0307147	-2.07029
1570672	uAqh30qH7sevOquUik	1570672	CAPN1	calpain 1, (mu/I) large subunit	0.571603	9.97506	3.82903	0.0034442	0.0340755	-2.22919
5220132	3lOb7J463W7CUClRIo	5220132	NUDT9	nudix (nucleoside diphosphate linked moiety X)-type motif 9	0.571095	10.1184	3.80258	0.00359471	0.0351204	-2.27325
3780053	lkWrpI73OS7r0L9.hY	3780053	PALLD	palladin, cytoskeletal associated protein	0.571062	12.3697	3.62416	0.00480712	0.0422406	-2.57202
2100053	ECXX3SySLUuX5Il4Jc	2100053	ST5	suppression of tumorigenicity 5	0.570854	9.38031	3.81669	0.00351357	0.0345796	-2.24974
6860411	xSSFiJ59Tf1OC3S.FQ	6860411	ST7	suppression of tumorigenicity 7	0.570824	8.10068	3.90201	0.00306226	0.0314711	-2.108
1990672	E5fUedfzh5H3JSyd5E	1990672	PLA2G4C	phospholipase A2, group IVC (cytosolic, calcium-independent)	0.570753	7.71548	3.69325	0.00429354	0.0392216	-2.45601
6060113	NDl5Wc1e6SgM1XTtUo	6060113	TBX15	T-box 15	0.570504	9.01554	3.49591	0.00593708	0.0486841	-2.78828
3140707	rfqvqsrIxQOAR.ShfU	3140707	PARP9	poly (ADP-ribose) polymerase family, member 9	0.570172	7.8314	3.75252	0.00389862	0.0369427	-2.3568
3710215	x3lXV5Wb9Kl2tTIgRQ	3710215	MLST8	MTOR associated protein, LST8 homolog (S. cerevisiae)	0.569843	9.42768	3.95704	0.00280377	0.0295853	-2.01696
1500180	NnlE7Sl85wq4sPU65E	1500180	TLR4	toll-like receptor 4	0.569471	7.6084	3.94041	0.0028794	0.0301727	-2.04444
20707	0PSNafoSkXiOuUC5J4	20707	COMMD5	COMM domain containing 5	0.569219	10.046	3.79383	0.00364597	0.0353804	-2.28783
5390543	HqNB7GX_s3hTAt.51k	5390543	ZMPSTE24	zinc metallopeptidase STE24	0.569072	11.1159	3.95293	0.00282226	0.0296732	-2.02374
6060215	BdREVTRUjD8S97wS4o	6060215	ZFR	zinc finger RNA binding protein	0.568695	10.1447	3.71081	0.00417241	0.0385675	-2.4266
450100	i1.zk_igATvp.3dhuo	450100	NA	NA	0.568633	8.74264	3.76905	0.00379544	0.0362701	-2.32919
1820332	WjFfe4ovg.ghR_nv0Q	1820332	INSIG1	insulin induced gene 1	0.568487	7.30138	3.55266	0.0054064	0.0457098	-2.69245
5910291	6IIl1NNXaVZ3VBOShc	5910291	RASL11A	RAS-like, family 11, member A	0.567298	7.64652	3.77421	0.00376378	0.0360777	-2.32057
1170736	0jKUlmTSHuBVGCiVPs	1170736	MMP15	matrix metallopeptidase 15 (membrane-inserted)	0.567118	7.35444	3.8975	0.00308454	0.0315821	-2.11547
4780044	ipV3uAE5UmkKUEJ6qM	4780044	NA	NA	0.567079	8.74869	3.56166	0.00532684	0.0452408	-2.67726
6560465	i7o9IJFKJCIUgo43nU	6560465	CCBE1	collagen and calcium binding EGF domains 1	0.566992	7.9026	3.78262	0.00371283	0.0357353	-2.30654
4210129	udET_KS60BKwJc47u0	4210129	ELOVL5	ELOVL fatty acid elongase 5	0.566801	9.13164	3.69126	0.0043075	0.0393033	-2.45934
6450685	fye1.BFkgVXVIIImNU	6450685	PLXNA1	plexin A1	0.566708	10.1447	3.75242	0.00389927	0.0369427	-2.35697
3180132	Qjr9I_fl3.d.cXxKnU	3180132	C5orf51	chromosome 5 open reading frame 51	0.565844	9.58039	3.91061	0.00302029	0.0312135	-2.09375
4860368	9QT_iPusnOt_SfdueQ	4860368	SLC35G2	solute carrier family 35, member G2	0.56529	8.11153	3.80948	0.00355478	0.0348027	-2.26175
3360646	otXqXgNBXTRY6dR1TQ	3360646	MVP	major vault protein	0.565174	11.5514	3.88027	0.00317116	0.032136	-2.14404
4010491	oSSiCeZ7h.itfuvV6Q	4010491	NA	NA	0.565142	7.72352	3.922	0.00296557	0.0308006	-2.07488
3360491	lpT7JXe7vRJTXseT1k	3360491	MCTP1	multiple C2 domains, transmembrane 1	0.564526	7.24818	3.82818	0.00344896	0.0341046	-2.23062
2190131	xuQAtI.VS7.vt77F54	2190131	RFX7	regulatory factor X, 7	0.564186	9.39623	3.88032	0.00317092	0.032136	-2.14397
1850524	Z6x4bDZnRQkrngKdWg	1850524	C10orf32	chromosome 10 open reading frame 32	0.563416	10.145	3.90473	0.00304893	0.0314058	-2.10349
5820601	3aZ9UkUE7BaTv1JIIQ	5820601	CCND1	cyclin D1	0.563394	13.2028	3.82748	0.00345285	0.034125	-2.23178
780528	9UEi3Ker08Tj04lIFE	780528	CKS2	CDC28 protein kinase regulatory subunit 2	0.563327	9.40429	3.57235	0.00523396	0.0445729	-2.65924
940504	uV0PWKAqHpUg1K8MTo	940504	RUNX2	runt-related transcription factor 2	0.563114	8.7298	3.91311	0.00300818	0.0311287	-2.08961
2060450	ZgH.OB94ntV_Q9BZL8	2060450	NNT	nicotinamide nucleotide transhydrogenase	0.562789	9.22319	3.79853	0.00361834	0.0352412	-2.28
620168	BkpTml3tE3HQd574Tk	620168	ATG4A	autophagy related 4A, cysteine peptidase	0.562067	8.43244	3.89763	0.00308388	0.0315821	-2.11526
6450543	3l_kqRDhftgNRe0oZc	6450543	CST3	cystatin C	0.561922	13.8535	3.59191	0.00506835	0.0436275	-2.62629
6510689	H1Ip2IkpT9UII4IOuE	6510689	HABP4	hyaluronan binding protein 4	0.561451	8.4563	3.90139	0.0030653	0.0314711	-2.10902
4010452	HkiKP97ToAJ_qT2.50	4010452	SLC38A6	solute carrier family 38, member 6	0.561411	7.66837	3.64064	0.00467908	0.0414452	-2.54432
4640750	Esk6vpDcSTupQNSXnk	4640750	HIBCH	3-hydroxyisobutyryl-CoA hydrolase	0.561198	9.57562	3.77304	0.00377091	0.0361276	-2.32252
4570575	it7pFJwRo3iIJXtdR0	4570575	ST7	suppression of tumorigenicity 7	0.560983	8.24951	3.60871	0.0049305	0.0428634	-2.59801
1500678	fiSgOZ4dSJ6Va5I8K8	1500678	TFPT	TCF3 (E2A) fusion partner (in childhood Leukemia)	0.560844	9.55168	3.7315	0.0040342	0.0376699	-2.39196
2100524	fgQ1ax7FM0tf7qyysk	2100524	SPG11	spastic paraplegia 11 (autosomal recessive)	0.560407	9.38029	3.66014	0.00453213	0.0407198	-2.51156
4920717	cx7JohxC1SjlWclbhY	4920717	NA	NA	0.560165	7.27853	3.88621	0.00314101	0.031975	-2.13419
3800544	TS5N5MgS9fNfpfe.z4	3800544	NCK1	NCK adaptor protein 1	0.560034	9.87842	3.76955	0.00379235	0.0362684	-2.32836
2900768	TiKVCul2UleSz47ks8	2900768	CLCN6	chloride channel, voltage-sensitive 6	0.559895	8.40583	3.65012	0.00460703	0.0411324	-2.52838
2230148	ciiQyV6lEJurKX9Gz0	2230148	WDR7	WD repeat domain 7	0.559585	8.24827	3.88274	0.00315859	0.0320605	-2.13995
4150630	BW..XyUhV74yFIx_Kk	4150630	NKIRAS1	NFKB inhibitor interacting Ras-like 1	0.559548	9.32853	3.69369	0.00429047	0.0392216	-2.45527
6350050	i_eVnlShmq6qEolIus	6350050	RGS3	regulator of G-protein signaling 3	0.55932	7.90673	3.81509	0.00352272	0.0346294	-2.25242
4640048	NtN1sldUvuXXkT44uU	4640048	CSF1	colony stimulating factor 1 (macrophage)	0.559253	7.46855	3.8731	0.003208	0.0324219	-2.15596
780598	Nb_wOsga6ce4uqJIFk	780598	TBK1	TANK-binding kinase 1	0.558297	9.80565	3.77815	0.00373984	0.0359032	-2.31401
7150224	Bgi3jgKWoFCv.iC3lU	7150224	RRM2B	ribonucleotide reductase M2 B (TP53 inducible)	0.558054	8.21807	3.71406	0.00415036	0.0384391	-2.42115
4040242	9SqOJnFL9P7KSovdZo	4040242	FAM89A	family with sequence similarity 89, member A	0.557779	8.83249	3.54497	0.00547537	0.0460529	-2.70543
1090292	Q62B_u7vTRU0vP7irs	1090292	BMI1	BMI1 polycomb ring finger oncogene	0.557694	10.4966	3.84849	0.00333776	0.0333274	-2.19684
4260504	Th97_OnxJBSx0EJJ4c	4260504	SNX14	sorting nexin 14	0.557173	9.2209	3.7636	0.00382914	0.0364521	-2.33829
770187	HuB6Fe_cJ1pCQ01yso	770187	NA	NA	0.556986	9.5559	3.75053	0.00391129	0.0370193	-2.36013
5090020	cXl3ddwDJC3qA16ri4	5090020	SMG5	SMG5 nonsense mediated mRNA decay factor	0.556831	9.75221	3.66989	0.00446051	0.0403271	-2.4952
1400682	Q4hQpSTQ9SE3071wyk	1400682	MICU2	mitochondrial calcium uptake 2	0.555871	9.47524	3.84284	0.00336827	0.0335362	-2.20622
7210377	0YsRRoHYHdl.SxTGW4	7210377	GPR37	G protein-coupled receptor 37 (endothelin receptor type B-like)	0.555344	7.47266	3.85606	0.00329726	0.0330747	-2.18425
5860348	6kUIH1PcNyJ4Uv4nj0	5860348	MSMO1	methylsterol monooxygenase 1	0.555219	10.0615	3.67725	0.00440716	0.0399602	-2.48284
70368	llUh_2Ro5IAfDoop4o	70368	LINC00478	long intergenic non-protein coding RNA 478	0.554949	8.10653	3.85618	0.0032966	0.0330747	-2.18405
1740040	rsSn.JFgu610hS5eUE	1740040	CLN5	ceroid-lipofuscinosis, neuronal 5	0.554767	9.3462	3.59585	0.00503565	0.0434792	-2.61965
3180731	fLV5PmZhWmmoSn559c	3180731	MGST1	microsomal glutathione S-transferase 1	0.554186	9.44728	3.5311	0.00560198	0.0467945	-2.72883
5670400	c60kdSyYiGkVINI1Sc	5670400	PEPD	peptidase D	0.553724	11.1752	3.7822	0.00371533	0.035741	-2.30724
50286	cVKC7nqSXvfHUnQVPo	50286	EEPD1	endonuclease/exonuclease/phosphatase family domain containing 1	0.553505	7.22778	3.81296	0.00353487	0.0346802	-2.25596
1510091	Kev706Oz3CJ4gSpehE	1510091	VPS36	vacuolar protein sorting 36 homolog (S. cerevisiae)	0.553017	7.98543	3.66542	0.00449316	0.0405301	-2.50269
130670	rSVF0c656siqMXq9wU	130670	ZDHHC5	zinc finger, DHHC-type containing 5	0.551957	9.33526	3.83455	0.00341369	0.0338807	-2.22002
3990017	ul5Lw8k96S.4TSUnlc	3990017	RUNX1T1	runt-related transcription factor 1; translocated to, 1 (cyclin D-related)	0.550571	7.95227	3.77108	0.00378294	0.0362244	-2.3258
4200441	9ZUVJphPsSHXdF3IyQ	4200441	SEC14L1	SEC14-like 1 (S. cerevisiae)	0.550547	8.94476	3.70662	0.00420097	0.0387835	-2.43361
6980156	3idKD0K0l6kE6cB3t0	6980156	CIAO1	cytosolic iron-sulfur protein assembly 1	0.547987	10.653	3.784	0.00370455	0.0356738	-2.30425
3840288	ZoVoRXuoXpdAdFA2dM	3840288	LRFN3	leucine rich repeat and fibronectin type III domain containing 3	0.547617	10.0003	3.5882	0.00509934	0.0437399	-2.63254
1690240	fdXKKf_V0n4MS9euTQ	1690240	FAXDC2	fatty acid hydroxylase domain containing 2	0.546571	8.3617	3.69834	0.00425803	0.0390317	-2.44747
670528	xeSJevQDS0dX0gkhOk	670528	GYG1	glycogenin 1	0.546183	10.8031	3.67088	0.00445323	0.0402941	-2.49352
1030241	ZUeOgieAEQlSi5IR5U	1030241	ADK	adenosine kinase	0.545835	10.2807	3.73743	0.00399543	0.037541	-2.38203
5270743	QTqiwyhSJrN3pFEcqE	5270743	PTPRA	protein tyrosine phosphatase, receptor type, A	0.545829	9.50343	3.755	0.00388296	0.0368626	-2.35266
6590324	ofX9ESFFWihG6OOq0g	6590324	PTDSS2	phosphatidylserine synthase 2	0.545777	9.61238	3.79097	0.00366292	0.0354365	-2.29261
7150682	rTv.MyvRF7HyioV7U0	7150682	ZNF800	zinc finger protein 800	0.545615	8.32872	3.6967	0.00426949	0.0390894	-2.45023
1850437	cnLRQfercFUlAjhJIE	1850437	UBR5	ubiquitin protein ligase E3 component n-recognin 5	0.5442	8.9436	3.73513	0.0040104	0.037541	-2.38587
5360392	65IRFMlV9xx.V3ZXlE	5360392	TP53INP2	tumor protein p53 inducible nuclear protein 2	0.544125	8.71466	3.76939	0.00379333	0.0362684	-2.32862
2490240	Bu43rRzuHl.Gv3dTuc	2490240	PTPRE	protein tyrosine phosphatase, receptor type, E	0.543687	8.95485	3.59439	0.0050478	0.0435205	-2.62212
3170113	ZNMEuHjvr7Dr6vyjgU	3170113	ARMCX1	armadillo repeat containing, X-linked 1	0.543424	7.71785	3.70527	0.00421022	0.0387927	-2.43587
3060154	fJUdX0IAn_P9VLTgJU	3060154	PDE12	phosphodiesterase 12	0.543348	8.73376	3.73371	0.00401969	0.0375905	-2.38826
6270768	ZSETp7kGW3I7ToojrI	6270768	PLAC9	placenta-specific 9	0.542888	11.3577	3.69265	0.00429777	0.0392336	-2.45702
2570079	KZTRJ4H74jVbvHlzSQ	2570079	STAT1	signal transducer and activator of transcription 1, 91kDa	0.542387	11.2924	3.63295	0.00473839	0.0417863	-2.55724
7100072	Bh95VJ.N7REKepF3Lk	7100072	PFKM	phosphofructokinase, muscle	0.542342	9.83122	3.76766	0.00380399	0.0363149	-2.33151
7610138	upM5M15x5J5Fzj681A	7610138	DDX5	DEAD (Asp-Glu-Ala-Asp) box helicase 5	0.541848	12.6028	3.54359	0.00548783	0.0461106	-2.70776
6290524	0V.iL1ELrLIuvwbf10	6290524	TOR1AIP1	torsin A interacting protein 1	0.541268	9.86167	3.74884	0.00392202	0.0370902	-2.36295
4760356	NKKYJWSJAroBG5cZ7A	4760356	ZZEF1	zinc finger, ZZ-type with EF-hand domain 1	0.541266	8.76338	3.69313	0.00429437	0.0392216	-2.45621
2680170	Nkixi3imiosOkoQm.I	2680170	HSPE1	heat shock 10kDa protein 1 (chaperonin 10)	0.540668	10.9925	3.64931	0.00461311	0.0411324	-2.52974
4900575	NpSVCuutAnXjggFePk	4900575	PTRH2	peptidyl-tRNA hydrolase 2	0.540269	10.4423	3.74098	0.00397245	0.0374096	-2.3761
5870605	BflLpXtHVOOf6.4i_o	5870605	NA	NA	0.539901	8.9256	3.74217	0.00396479	0.0373562	-2.37411
4180324	9iV15eon73_grniXg8	4180324	FAM46B	family with sequence similarity 46, member B	0.539616	7.82127	3.7038	0.00422031	0.0388285	-2.43833
5420564	HR0Ih8yURBQ3efSHeo	5420564	NFIL3	nuclear factor, interleukin 3 regulated	0.538194	9.10445	3.72474	0.00407878	0.0379353	-2.40326
7330446	fp0kffvnlO4IqMn_fU	7330446	NA	NA	0.537672	8.06184	3.54504	0.00547471	0.0460529	-2.70531
1230196	lhLuAkuYuaX.LSvLjo	1230196	AHCTF1	AT hook containing transcription factor 1	0.537409	8.17955	3.69451	0.00428471	0.0392013	-2.45389
2060095	lQeP60vn1Dnr4.V0_4	2060095	SNRK	SNF related kinase	0.536586	8.89095	3.68153	0.00437649	0.0397205	-2.47567
1850050	9gcrp0_wgNe5fVf4kQ	1850050	NA	NA	0.536096	10.2205	3.59199	0.00506768	0.0436275	-2.62615
1010487	cUBHdXFT15Sd5df9B0	1010487	BTG2	BTG family, member 2	0.535987	8.08061	3.7139	0.00415143	0.0384391	-2.42141
1240379	QoyKLD7y6k6j_._or8	1240379	ALDH1B1	aldehyde dehydrogenase 1 family, member B1	0.535052	9.19643	3.70403	0.00421877	0.0388285	-2.43795
2030523	0t1UXM.OrvJkHn_cvk	2030523	PTPN11	protein tyrosine phosphatase, non-receptor type 11	0.5345	11.0251	3.6686	0.0044699	0.0403731	-2.49736
610040	l1MCcUnXZguBeCpoCk	610040	REV3L	REV3-like, polymerase (DNA directed), zeta, catalytic subunit	0.533619	7.62229	3.63635	0.00471205	0.0416586	-2.55152
1510735	rAgveQgoc5rkrprq5k	1510735	NTN3	netrin 3	0.533529	7.49076	3.6992	0.00425209	0.0390146	-2.44604
270243	oe_SglHUUSDnDOUusU	270243	SLMAP	sarcolemma associated protein	0.53324	10.1741	3.70549	0.0042087	0.0387927	-2.4355
2640240	9iDZ_B4pIpxLi6I0ZQ	2640240	DENND4C	DENN/MADD domain containing 4C	0.532467	8.90755	3.60174	0.00498722	0.0431766	-2.60974
7570343	coh750FNKAS_0ghNPo	7570343	GTF2H1	general transcription factor IIH, polypeptide 1, 62kDa	0.532329	7.7167	3.56376	0.00530845	0.0451469	-2.67372
2600463	B8p.nM1UpQMk7hEoSU	2600463	TNFRSF10B	tumor necrosis factor receptor superfamily, member 10b	0.531868	11.0124	3.63748	0.00470336	0.0416014	-2.54963
3830327	cFcSl0vX5IriqyItJc	3830327	MGLL	monoglyceride lipase	0.531696	8.45895	3.66017	0.00453191	0.0407198	-2.51151
3440133	KorXnkBVeJf5T0cfFA	3440133	RNF150	ring finger protein 150	0.530591	8.65622	3.64087	0.00467735	0.0414452	-2.54393
940477	Tjd.7nq9Lp30qhKA5c	940477	RETSAT	retinol saturase (all-trans-retinol 13,14-reductase)	0.528963	9.39878	3.64847	0.00461947	0.0411696	-2.53115
60746	31UV1P.6M8BKgJ_cTw	60746	ACAP2	ArfGAP with coiled-coil, ankyrin repeat and PH domains 2	0.528322	8.17276	3.65617	0.00456166	0.0408678	-2.51823
7380382	3vl_waO.UXX3UF3FUU	7380382	RNF115	ring finger protein 115	0.527799	10.3304	3.63108	0.00475295	0.0418625	-2.56039
1570114	Wp9qat1O8z7u.HifVE	1570114	GFRA1	GDNF family receptor alpha 1	0.526601	7.39461	3.61534	0.00487716	0.0426366	-2.58686
2630400	i9U79czl1XM_iKMHZs	2630400	CSTF2T	cleavage stimulation factor, 3' pre-RNA, subunit 2, 64kDa, tau variant	0.526028	7.65037	3.56293	0.00531575	0.0451875	-2.67513
780743	E_roki2f4JfvWNw9z4	780743	UPF3B	UPF3 regulator of nonsense transcripts homolog B (yeast)	0.525502	7.99485	3.5944	0.00504765	0.0435205	-2.62209
940162	NivJXmRsoeD0uM1cxE	940162	ZFHX4	zinc finger homeobox 4	0.5253	8.74273	3.62188	0.00482511	0.042359	-2.57585
5690609	3AdXurkOLegCFPi33I	5690609	ZNF331	zinc finger protein 331	0.524925	7.36223	3.63276	0.00473985	0.0417863	-2.55756
3420465	W0FCeef0OCtH719KhE	3420465	NA	NA	0.524787	8.15542	3.63554	0.0047183	0.0416942	-2.55288
4280577	o_6dVarNGX.HlGiDlc	4280577	BMP2	bone morphogenetic protein 2	0.523891	7.28375	3.53353	0.00557954	0.0466486	-2.72473
3120543	rr5FXRA6SBLOwJ6wRc	3120543	SLC39A8	solute carrier family 39 (zinc transporter), member 8	0.523805	7.72915	3.62524	0.00479861	0.0421856	-2.5702
4230017	cS.0j7p1KX7v3T8LJE	4230017	ST8SIA4	ST8 alpha-N-acetyl-neuraminide alpha-2,8-sialyltransferase 4	0.523683	7.42758	3.63905	0.00469125	0.0415138	-2.54698
6860445	EXDdyeW37IzgYO9FCQ	6860445	MEX3C	mex-3 RNA binding family member C	0.523237	8.15233	3.61588	0.00487286	0.0426366	-2.58595
2140156	NdcRbriTEi7Xj_7wuE	2140156	ALS2	amyotrophic lateral sclerosis 2 (juvenile)	0.523084	9.41663	3.50609	0.00583803	0.0481727	-2.77107
580255	rqpHMlHAYruAp0Io4U	580255	AIM1	absent in melanoma 1	0.522018	7.66041	3.6214	0.00482894	0.0423728	-2.57666
5690554	xVIUOk88rfAsvHV924	5690554	PPM1D	protein phosphatase, Mg2+/Mn2+ dependent, 1D	0.520745	7.95829	3.59623	0.00503257	0.0434792	-2.61902
6110093	ENuf4rkeB5JAVKo1Ck	6110093	NA	NA	0.520617	8.09091	3.61764	0.00485875	0.0425549	-2.58298
7050332	uVLfujoDsudi0T3nwI	7050332	HSP90AA1	heat shock protein 90kDa alpha (cytosolic), class A member 1	0.520545	12.7861	3.61665	0.00486667	0.0426044	-2.58465
4230753	9Romh4qi4m93kUBBLw	4230753	HLX	H2.0-like homeobox	0.519814	7.49344	3.5899	0.00508511	0.0437017	-2.62967
4640239	xu.jfK3TjeLkxXdSgo	4640239	UPF3B	UPF3 regulator of nonsense transcripts homolog B (yeast)	0.519399	8.61197	3.47594	0.00613644	0.0498073	-2.82205
110240	BjSoBf6h94Sk3rgiEM	110240	C12orf29	chromosome 12 open reading frame 29	0.519048	8.42607	3.50328	0.00586527	0.0482931	-2.77583
3120615	c5Ok0hyUdeUpZajr30	3120615	TJP2	tight junction protein 2	0.518575	7.27002	3.49655	0.00593084	0.0486642	-2.7872
460047	0lEaClSj.T6eFZ3DOw	460047	HACL1	2-hydroxyacyl-CoA lyase 1	0.518551	9.79558	3.50295	0.0058684	0.0482931	-2.77638
5310360	3t7o3njsS5f55zo0A0	5310360	TLE4	transducin-like enhancer of split 4 (E(sp1) homolog, Drosophila)	0.517274	9.1874	3.50664	0.00583277	0.0481727	-2.77015
3930377	WkEvu3I7SKTp6l1N3k	3930377	TRIM38	tripartite motif containing 38	0.517053	8.37479	3.49992	0.00589785	0.0484682	-2.7815
3990670	rpOuo6O_QCM1ol1Le0	3990670	KITLG	KIT ligand	0.516994	8.62928	3.58096	0.00516039	0.0441265	-2.64473
3780152	9SlC64XunP0nSDtJd4	3780152	NA	NA	0.516551	8.23866	3.55754	0.00536313	0.0454873	-2.68422
6270600	ohS5Ax.iJF6txKEw_k	6270600	TMEM64	transmembrane protein 64	0.516477	7.87787	3.588	0.00510106	0.0437399	-2.63288
580048	BTvcUX6UfSQvT14qdU	580048	GBA	glucosidase, beta, acid	0.516384	10.5667	3.53416	0.00557381	0.0466214	-2.72367
5960167	uJNF9keCLoiLcejh6U	5960167	NA	NA	0.516237	8.49569	3.57341	0.00522488	0.044536	-2.65746
4050437	9CK0Ebj77GxE_53ouU	4050437	PTS	6-pyruvoyltetrahydropterin synthase	0.516155	11.6288	3.52134	0.00569286	0.047322	-2.74531
5490408	iZauVnkv36hMomQIJw	5490408	CEBPD	CCAAT/enhancer binding protein (C/EBP), delta	0.511955	12.5849	3.55459	0.00538926	0.0456471	-2.6892
3870373	TTJPeeX3y_6ECarSek	3870373	NA	NA	0.511291	7.65646	3.5513	0.00541854	0.0457712	-2.69475
1090546	0SFQn1Or7x7nsUfrq0	1090546	PPTC7	PTC7 protein phosphatase homolog (S. cerevisiae)	0.51075	7.76105	3.53055	0.0056071	0.0468164	-2.72977
2490754	WaoAUj3_TepXcePvAo	2490754	MAP1LC3B	microtubule-associated protein 1 light chain 3 beta	0.510637	10.9158	3.54064	0.00551458	0.046259	-2.71274
1240553	ZXhHoqSe37k8fu9UkU	1240553	SESN1	sestrin 1	0.508816	8.84773	3.53556	0.00556089	0.046534	-2.7213
4860291	HKoJIepTCgEkoenQuU	4860291	NA	NA	0.508511	9.63651	3.53299	0.00558458	0.0466699	-2.72565
1500168	6oOKEK4x3ie6HgekhE	1500168	RCN1	reticulocalbin 1, EF-hand calcium binding domain	0.507288	13.2372	3.51145	0.00578657	0.0478679	-2.76201
7650053	9vjsv8BR_CodOCTXkE	7650053	ECHDC1	enoyl CoA hydratase domain containing 1	0.507103	7.54648	3.52389	0.00566898	0.0471653	-2.741
4860180	WrOyCre0kROgJVT_RI	4860180	RAB11FIP2	RAB11 family interacting protein 2 (class I)	0.50644	9.05879	3.51737	0.0057303	0.0475911	-2.75201
2970347	x3p9_7sSIQSB2uqAag	2970347	ITPRIP	inositol 1,4,5-trisphosphate receptor interacting protein	0.50633	10.0505	3.51199	0.00578147	0.0478468	-2.76111
520176	6sni.BO7rfrPfCoH1E	520176	PCSK1	proprotein convertase subtilisin/kexin type 1	0.504926	7.18579	3.50277	0.00587018	0.0482931	-2.77669
50463	ubfYgIElFega_0KVJE	50463	FAM149A	family with sequence similarity 149, member A	0.501758	7.47097	3.48636	0.00603155	0.0492865	-2.80442
990161	KSM9_nSper4qJ8qChs	990161	CDIPT	CDP-diacylglycerol--inositol 3-phosphatidyltransferase	0.501248	10.4951	3.48319	0.00606332	0.0495246	-2.80979
4480010	9j7hf8j2u_J3u_zx9c	4480010	SPAST	spastin	0.501023	7.74506	3.48163	0.00607894	0.0496306	-2.81242
5090372	i4tJFXXJBeX6h8gRZY	5090372	CDA	cytidine deaminase	-0.502569	7.78758	-3.47816	0.00611402	0.0497352	-2.81831
2710475	BTc8ulf_kkonSMRU6I	2710475	PWP1	PWP1 homolog (S. cerevisiae)	-0.502613	10.5047	-3.47735	0.00612215	0.049749	-2.81966
2600619	rntLQ5W5WT7p4IvXwg	2600619	ARPC4	actin related protein 2/3 complex, subunit 4, 20kDa	-0.50361	10.6278	-3.488	0.00601525	0.0491747	-2.80165
2940435	fnXrfiO33bwosqX.oo	2940435	TFRC	transferrin receptor (p90, CD71)	-0.504311	11.9946	-3.50307	0.00586723	0.0482931	-2.77617
7160521	HLqMSQyKqOCFKKEuKk	7160521	SEC63	SEC63 homolog (S. cerevisiae)	-0.504506	8.93117	-3.50329	0.00586517	0.0482931	-2.77581
1400626	9TYNFpOVRTtIZJ7ISg	1400626	NA	NA	-0.505273	11.4109	-3.50623	0.00583667	0.0481727	-2.77083
2630022	KkWOREWRVFHsd4D6Ys	2630022	RNPS1	RNA binding protein S1, serine-rich domain	-0.505795	10.2238	-3.51441	0.00575844	0.0477193	-2.75703
6520241	oh5KdV9eRRT7dJLApg	6520241	DENND6B	DENN/MADD domain containing 6B	-0.506441	8.52284	-3.51634	0.00574006	0.0476301	-2.75376
630709	6poPqoe.XhNehCoJUc	630709	ELOF1	elongation factor 1 homolog (S. cerevisiae)	-0.506499	9.28104	-3.49132	0.00598235	0.0489484	-2.79605
6520435	QvqB4iqOnnr9Egv6OU	6520435	STAC	SH3 and cysteine rich domain	-0.507031	7.35788	-3.51359	0.00576623	0.0477628	-2.75841
2650762	QYlur3niyuidPn91Cc	2650762	ITM2C	integral membrane protein 2C	-0.508109	10.971	-3.49444	0.00595156	0.0487815	-2.79077
3890408	ZdFXIb5QUgeG7hders	3890408	RRBP1	ribosome binding protein 1	-0.510083	12.4738	-3.50071	0.00589019	0.0484265	-2.78017
5090056	Kmjno6l5IBBHRRER9c	5090056	ARFGAP3	ADP-ribosylation factor GTPase activating protein 3	-0.510254	10.2055	-3.54578	0.00546801	0.0460529	-2.70405
6660047	NLIU3cle64CKxHYO.k	6660047	EMC1	ER membrane protein complex subunit 1	-0.510421	8.94338	-3.54007	0.00551969	0.0462717	-2.71368
4280450	cXnEnLuf8h.WWSHE.c	4280450	ZNF423	zinc finger protein 423	-0.510467	7.89291	-3.54221	0.00550032	0.0461918	-2.71008
430242	fSVd01eiR3lnQiev7w	430242	DGUOK	deoxyguanosine kinase	-0.510616	11.493	-3.52413	0.00566672	0.0471653	-2.7406
5820753	BVFEEdN7QEUJHdJdVk	5820753	RBCK1	RanBP-type and C3HC4-type zinc finger containing 1	-0.510962	9.30762	-3.47817	0.00611392	0.0497352	-2.81829
6620136	rcoepWKuvxeRb4dLMs	6620136	MYH9	myosin, heavy chain 9, non-muscle	-0.511029	13.5603	-3.54964	0.00543335	0.0458551	-2.69754
6020424	lJSl6qSXdVJdVuUAN8	6020424	LMNA	lamin A/C	-0.512797	12.1083	-3.54051	0.00551571	0.046259	-2.71295
580133	l3354ao_7e6X1551R0	580133	MOSPD3	motile sperm domain containing 3	-0.514358	8.40255	-3.51659	0.00573769	0.0476301	-2.75333
3450288	KonQu2oHtwfSvu4ubw	3450288	NA	NA	-0.514423	13.4231	-3.57249	0.00523281	0.0445729	-2.65902
2260020	BfqcDr3FXxyvlUPLpE	2260020	SLC1A1	solute carrier family 1 (neuronal/epithelial high affinity glutamate transporter, system Xag), member 1	-0.514538	7.90334	-3.50264	0.0058714	0.0482931	-2.7769
7650309	QlIBCV7r_CuJ7ijqHA	7650309	EHBP1	EH domain binding protein 1	-0.515973	10.9912	-3.57759	0.00518905	0.044311	-2.65041
3990753	6014WCmF4T4XGqEkS4	3990753	SLC9A7	solute carrier family 9, subfamily A (NHE7, cation proton antiporter 7), member 7	-0.516195	7.8681	-3.51052	0.00579547	0.0479121	-2.76358
5390500	Krrborr9LqDhB.rPoo	5390500	HNRNPA1P33	heterogeneous nuclear ribonucleoprotein A1 pseudogene 33	-0.516222	8.96744	-3.56204	0.00532358	0.0452336	-2.67664
1770008	iVTUrnNI4UvHny8HK4	1770008	FRMD4A	FERM domain containing 4A	-0.516421	8.42802	-3.51036	0.00579701	0.0479121	-2.76386
4050435	6t4455TT4Tr16QlTu4	4050435	NA	NA	-0.516477	13.2248	-3.58855	0.00509644	0.0437399	-2.63195
3400133	Kk7UdUhjpQiSARCeiU	3400133	TCEB2	transcription elongation factor B (SIII), polypeptide 2 (18kDa, elongin B)	-0.516734	8.16609	-3.59013	0.00508318	0.0437017	-2.62928
5340187	TbihOnlfiCjziivrug	5340187	TUBA1A	tubulin, alpha 1a	-0.517395	14.1404	-3.56375	0.00530857	0.0451469	-2.67374
3440167	Nogju3mnfSq1ySjglM	3440167	THOC5	THO complex 5	-0.51778	9.40247	-3.47607	0.00613513	0.0498073	-2.82183
650259	xgsiaK66aaKf6SdqHg	650259	ATP5J	ATP synthase, H+ transporting, mitochondrial Fo complex, subunit F6	-0.518483	9.98391	-3.58896	0.00509303	0.0437399	-2.63127
2710377	fRivqlKQvdUogpTvS8	2710377	NA	NA	-0.518582	8.66021	-3.50601	0.00583881	0.0481727	-2.77121
4540465	Hl_uiV.tDOKO48lTN4	4540465	C11orf70	chromosome 11 open reading frame 70	-0.518828	8.58493	-3.49841	0.00591262	0.0485683	-2.78406
3940414	9Vj517sCOX7bkgEDp4	3940414	SRSF2	serine/arginine-rich splicing factor 2	-0.518968	11.0417	-3.60546	0.00495685	0.0429836	-2.60348
4920593	oUtfe0t1jlNOSXryiQ	4920593	CDKN2C	cyclin-dependent kinase inhibitor 2C (p18, inhibits CDK4)	-0.519317	8.96829	-3.58009	0.00516778	0.0441495	-2.6462
1170647	upe1S87l9XQlAlglX8	1170647	ACADVL	acyl-CoA dehydrogenase, very long chain	-0.519749	12.2219	-3.60645	0.00494879	0.0429428	-2.60181
2190563	B44l6gKLu95eVvEuiY	2190563	BRD9	bromodomain containing 9	-0.520096	10.1334	-3.55276	0.0054055	0.0457098	-2.69228
2850440	391X5316XgEagFItAI	2850440	EIF2S3	eukaryotic translation initiation factor 2, subunit 3 gamma, 52kDa	-0.520163	11.6016	-3.4802	0.00609341	0.0496766	-2.81485
6510332	EpUmULASrF0JVP10Rw	6510332	EPHA2	EPH receptor A2	-0.520314	8.00073	-3.59281	0.00506092	0.0436135	-2.62478
6110154	BfXgtclElTXU4tWknc	6110154	NA	NA	-0.520892	7.95276	-3.54581	0.0054678	0.0460529	-2.70401
840446	NqlLddw50j9Uy_n.ns	840446	CYB561	cytochrome b561	-0.520923	8.61903	-3.51487	0.00575398	0.0477185	-2.75623
6480754	W9COkUnf6lyjHlqVVA	6480754	FAM195B	family with sequence similarity 195, member B	-0.521529	10.2037	-3.61491	0.00488058	0.0426466	-2.58757
1410010	oE_LVdXl_vD4dEUnuY	1410010	PDLIM1	PDZ and LIM domain 1	-0.522197	9.84345	-3.51468	0.0057558	0.0477185	-2.75656
5490301	NfU6eUAoS796d0lcKU	5490301	NA	NA	-0.523362	8.19441	-3.47983	0.00609713	0.0496766	-2.81548
6450470	rXUFrp060A31010_30	6450470	STX5	syntaxin 5	-0.523782	8.9095	-3.47475	0.00614856	0.0498737	-2.82406
7160685	lOQrXqXlfqUneq3SSs	7160685	NA	NA	-0.524407	7.87891	-3.6187	0.00485033	0.0425325	-2.5812
3710544	oidAild8WcmK4yhN6c	3710544	EIF1	eukaryotic translation initiation factor 1	-0.525143	12.952	-3.64079	0.00467789	0.0414452	-2.54405
5550379	34ROlXVXlKJ.oXDUJM	5550379	CAV1	caveolin 1, caveolae protein, 22kDa	-0.525818	10.5821	-3.64766	0.00462562	0.0411853	-2.53252
5910474	ECCG5e.VfZfeW4_0v0	5910474	PMS2P4	postmeiotic segregation increased 2 pseudogene 4	-0.52606	9.29792	-3.65557	0.00456616	0.0408691	-2.51924
2850435	lv.m6i7uXm6u7m7_r8	2850435	SIAH1	siah E3 ubiquitin protein ligase 1	-0.526199	10.9591	-3.64176	0.00467047	0.0414452	-2.54242
60475	xSgjjqh6LCEpDikKCo	60475	NA	NA	-0.526364	7.66922	-3.52783	0.00563226	0.046943	-2.73435
2360136	NIDSs_kv.U.0.u7g.8	2360136	H3F3AP4	H3 histone, family 3A, pseudogene 4	-0.526806	9.42961	-3.65875	0.00454243	0.0407733	-2.51389
5960224	Zn2Iv_F5eCJFI_RN1U	5960224	PTTG3P	pituitary tumor-transforming 3, pseudogene	-0.527595	7.73946	-3.64576	0.00464006	0.0412552	-2.53572
2680538	flQJu581Cq9Jz14fRo	2680538	MAP6D1	MAP6 domain containing 1	-0.528194	7.9402	-3.6119	0.00490472	0.0427184	-2.59264
6270288	onv2v9enXaV.3Ve_Sc	6270288	SNRPB2	small nuclear ribonucleoprotein polypeptide B	-0.52831	9.73346	-3.53919	0.00552772	0.0463184	-2.71517
290326	3Hll195Z1655_7nb_s	290326	NA	NA	-0.528483	12.1708	-3.50447	0.00585371	0.0482745	-2.77381
2140746	fS3vQxRfbeRLRQ5bqQ	2140746	PVRL2	poliovirus receptor-related 2 (herpesvirus entry mediator B)	-0.528918	8.28595	-3.65775	0.00454991	0.040782	-2.51558
3400692	QbnSiZelHleQCeggng	3400692	TPM3	tropomyosin 3	-0.529411	8.72307	-3.65559	0.004566	0.0408691	-2.5192
6250300	Q_iAbGsKMwXVqkCEJY	6250300	RAC1	ras-related C3 botulinum toxin substrate 1 (rho family, small GTP binding protein Rac1)	-0.529488	7.79944	-3.61562	0.00487494	0.0426366	-2.58639
4120750	B0Togqe0fXkTfpe52U	4120750	OBFC1	oligonucleotide/oligosaccharide-binding fold containing 1	-0.530556	11.2224	-3.60727	0.00494213	0.0429072	-2.60043
4050411	0nhwoprp398E9UblSo	4050411	CABLES1	Cdk5 and Abl enzyme substrate 1	-0.531399	9.42532	-3.6643	0.00450138	0.0405405	-2.50457
2650008	lXpRTeh5B9EInXCUiU	2650008	NA	NA	-0.531967	7.42297	-3.6681	0.00447353	0.0403865	-2.49819
6060594	3YsRIVQrrp0q4KWoLg	6060594	B9D1	B9 protein domain 1	-0.532541	8.64197	-3.63415	0.00472909	0.0417692	-2.55522
1260039	NQqs8dKRwVSgI4SRPk	1260039	THBS3	thrombospondin 3	-0.532644	10.0104	-3.64107	0.00467581	0.0414452	-2.5436
6860292	6AdggpSAosojpEvJ6g	6860292	NA	NA	-0.532892	9.2105	-3.68743	0.00433451	0.0394963	-2.46576
6620072	0EmU3dXiDAljJRddac	6620072	CAPZB	capping protein (actin filament) muscle Z-line, beta	-0.533405	10.8182	-3.70069	0.00424175	0.038977	-2.44354
540274	WyM_9RTVXX6V9C6ngk	540274	ZDHHC18	zinc finger, DHHC-type containing 18	-0.53345	8.17105	-3.63307	0.00473747	0.0417863	-2.55704
2060528	0maZeUplS11lNlRl1c	2060528	NA	NA	-0.533659	7.614	-3.49811	0.00591552	0.0485709	-2.78456
6520593	Evu45KxLmVPUHoMkv4	6520593	RNF182	ring finger protein 182	-0.534779	7.97722	-3.6982	0.00425902	0.0390317	-2.44771
1410333	o5TbtxN7qdIEcbST38	1410333	NA	NA	-0.535039	10.6168	-3.70612	0.00420442	0.0387927	-2.43445
4570433	9CStJBNrZChxelRJ1M	4570433	DDX41	DEAD (Asp-Glu-Ala-Asp) box polypeptide 41	-0.535226	9.38937	-3.65795	0.00454841	0.040782	-2.51524
6660270	K6Et_Oq_IF96olI4V0	6660270	MRPL17	mitochondrial ribosomal protein L17	-0.535247	11.1842	-3.61312	0.00489498	0.042697	-2.5906
4280189	3WmSlSnUdVJ7gKKJ3M	4280189	NA	NA	-0.535575	8.41178	-3.68549	0.00434829	0.039541	-2.46903
770326	6R7cpxBKPcror7k77U	770326	LDHA	lactate dehydrogenase A	-0.536021	14.0325	-3.72373	0.00408551	0.0379626	-2.40496
7380674	l_SgleiniiIoFKe5k0	7380674	PDLIM2	PDZ and LIM domain 2 (mystique)	-0.536443	7.84007	-3.72771	0.00405915	0.0378238	-2.3983
4900440	rldvtKl3XR577T51v4	4900440	CIB1	calcium and integrin binding 1 (calmyrin)	-0.536667	12.0783	-3.64636	0.00463543	0.0412336	-2.53469
2640369	cKeegpJ_6KW_vWVHT0	2640369	EZR	ezrin	-0.536809	10.9979	-3.72698	0.00406396	0.0378349	-2.39952
2030520	0y_n_3tK5LemotSikk	2030520	PIGS	phosphatidylinositol glycan anchor biosynthesis, class S	-0.537105	9.05875	-3.71361	0.00415343	0.0384391	-2.42191
5870678	QptVQffIqELpfSUVgM	5870678	NA	NA	-0.537352	11.2166	-3.54355	0.00548819	0.0461106	-2.70782
4610041	3ncKnagqFaT.FdSPVA	4610041	NA	NA	-0.537842	7.42018	-3.6053	0.00495812	0.0429836	-2.60374
510468	foqeg3t9Xh2nXSt.Jc	510468	NFE2	nuclear factor, erythroid 2	-0.538125	7.29686	-3.70585	0.00420627	0.0387927	-2.4349
4670204	iXiXt3VxXfdJ1HeC1c	4670204	GAP43	growth associated protein 43	-0.538878	7.25098	-3.57566	0.00520561	0.0444121	-2.65368
2360491	QNB1VClYiueTFGxSJQ	2360491	NARF	nuclear prelamin A recognition factor	-0.53893	9.66889	-3.64792	0.00462361	0.0411853	-2.53207
6220273	967lNlucuqufddvdN8	6220273	STX10	syntaxin 10	-0.540039	9.94292	-3.74236	0.00396354	0.0373562	-2.37379
4890707	cehp1dN0aakvzu4XoQ	4890707	PVRL2	poliovirus receptor-related 2 (herpesvirus entry mediator B)	-0.540048	9.37547	-3.59178	0.0050695	0.0436275	-2.62652
1470195	lekrQ59WhGjR.7ePUk	1470195	MCM7	minichromosome maintenance complex component 7	-0.540375	10.2731	-3.67622	0.00441459	0.0400083	-2.48457
7200367	chen9Ck3t6XjiDoTXo	7200367	PDE1C	phosphodiesterase 1C, calmodulin-dependent 70kDa	-0.54057	7.65454	-3.66117	0.0045245	0.0407097	-2.50983
4070075	rjq8i5f4gqc3jq8i5c	4070075	OSTCP1	oligosaccharyltransferase complex subunit pseudogene 1	-0.541278	8.8785	-3.69091	0.00431001	0.0393071	-2.45994
1440575	QmSu4uwvTsoi7ObuZc	1440575	OSBPL7	oxysterol binding protein-like 7	-0.54135	8.49917	-3.76183	0.00384016	0.0365142	-2.34125
7650523	ZVEe9_P13d.Sl0EpHs	7650523	SHISA2	shisa family member 2	-0.541619	7.39436	-3.60174	0.00498718	0.0431766	-2.60973
4150121	upNFBKOSCCNFlckVJM	4150121	NA	NA	-0.542271	8.2802	-3.71078	0.00417256	0.0385675	-2.42663
5910349	HyCkilpI0fiVKL6IUg	5910349	SPC24	SPC24, NDC80 kinetochore complex component	-0.542566	7.79266	-3.68662	0.00434025	0.0395153	-2.46712
50543	ElbodWl79xfc9BR3hs	50543	CCDC85C	coiled-coil domain containing 85C	-0.542686	7.65003	-3.5488	0.00544084	0.0458977	-2.69895
6770026	NRBiFzZZNtCuhcC9Vk	6770026	AURKB	aurora kinase B	-0.542797	7.24167	-3.67068	0.00445472	0.0402941	-2.49386
830564	NBeUcT3r8Ty8fTnp6o	830564	LMAN1	lectin, mannose-binding, 1	-0.542876	8.40816	-3.76528	0.00381869	0.0363996	-2.33548
7320170	l.lN1d5EHxf7u39eCE	7320170	NPIPA1	nuclear pore complex interacting protein family, member A1	-0.542941	9.1821	-3.67326	0.00443597	0.0401633	-2.48953
6040376	oUgF37vflylSu9eklA	6040376	FAM127A	family with sequence similarity 127, member A	-0.543655	12.2656	-3.73535	0.00400901	0.037541	-2.38552
510619	3PimWU._eVoZomIp4g	510619	YWHAE	tyrosine 3-monooxygenase/tryptophan 5-monooxygenase activation protein, epsilon polypeptide	-0.543859	8.12274	-3.65808	0.00454746	0.040782	-2.51502
2340195	rdeVd8CWB0IKS74Cu0	2340195	NA	NA	-0.544206	8.45556	-3.76179	0.00384043	0.0365142	-2.34132
3190092	oevLuAy95Rd4ZFHlDk	3190092	LDHA	lactate dehydrogenase A	-0.545237	13.9575	-3.59757	0.00502148	0.0434332	-2.61676
4880528	onVRB4V5ffeQnU.TQo	4880528	MIR7-3HG	MIR7-3 host gene (non-protein coding)	-0.545804	7.78375	-3.71875	0.00411875	0.0382313	-2.41329
7330674	fgbdYtXQd3Gf5dQrgU	7330674	KIFC1	kinesin family member C1	-0.546085	7.38132	-3.73564	0.00400712	0.037541	-2.38503
6450273	WrWmVInBqLVK8BH8I4	6450273	HSPB11	heat shock protein family B (small), member 11	-0.546987	9.18623	-3.61293	0.00489645	0.042697	-2.5909
10397	o3RUpElWUU6N1uxHNA	10397	RASD2	RASD family, member 2	-0.548273	7.401	-3.70132	0.00423745	0.0389671	-2.44249
4570014	Ew6A6A5eJSpSapWvUM	4570014	EMC9	ER membrane protein complex subunit 9	-0.548498	8.34206	-3.81122	0.00354478	0.0347411	-2.25885
3140669	rSiCWheniJUCi0K2C8	3140669	NA	NA	-0.548516	7.86046	-3.65461	0.00457328	0.0409133	-2.52084
6330356	B.lfp34R3AVehTeDok	6330356	CERS5	ceramide synthase 5	-0.548927	9.45219	-3.53732	0.00554476	0.0464405	-2.71832
3930343	x3PpTep9En4vBfn.Wo	3930343	ALOX5AP	arachidonate 5-lipoxygenase-activating protein	-0.549676	7.65763	-3.81899	0.00350057	0.0344997	-2.24592
2850402	uqlVF9DtHtFCHhCGcs	2850402	PFN1	profilin 1	-0.550091	13.334	-3.75807	0.00386365	0.0366979	-2.34753
460286	W2d62SfKBJIbkf4mgo	460286	NA	NA	-0.550336	9.72336	-3.70056	0.00424268	0.038977	-2.44376
4880356	iV1F152qp.DiEVFnns	4880356	BDNF	brain-derived neurotrophic factor	-0.550643	7.53521	-3.75398	0.0038894	0.0369051	-2.35436
4040292	HU33xEiKSeKShLqnB4	4040292	GOLGA2	golgin A2	-0.551359	9.08093	-3.66938	0.00446421	0.0403412	-2.49605
4590397	oaS66abVokoo9bnvWk	4590397	NA	NA	-0.551361	8.23734	-3.80002	0.00360966	0.0352115	-2.27753
650348	lefnKdDxR97_f7o16g	650348	METTL1	methyltransferase like 1	-0.551462	9.16598	-3.80294	0.00359262	0.0351183	-2.27265
6650209	03XiJYAiklJJC99WaQ	6650209	PITX2	paired-like homeodomain 2	-0.552284	7.62369	-3.75101	0.00390823	0.0370089	-2.35933
4010541	QXCnk7Kg.deqdJvs.k	4010541	NA	NA	-0.552321	8.78185	-3.78438	0.00370223	0.0356738	-2.3036
5700278	Bd6tDaCmc5Sh44j6bo	5700278	GARS	glycyl-tRNA synthetase	-0.5525	13.0685	-3.5958	0.00503607	0.0434792	-2.61974
6960689	u9XS5SiBPOv3XP3uC4	6960689	NA	NA	-0.552547	7.91084	-3.7958	0.00363436	0.0353298	-2.28455
780240	xV_RxOmE0HoiIodqt8	780240	FAM216A	family with sequence similarity 216, member A	-0.553228	8.69581	-3.73443	0.00401497	0.037565	-2.38705
1410279	3Kp4o5euDo5eog6OUg	1410279	APOBEC3F	apolipoprotein B mRNA editing enzyme, catalytic polypeptide-like 3F	-0.553372	8.27219	-3.74749	0.00393063	0.0371461	-2.36521
6960035	xiebfnKn1V91U1a3Ug	6960035	TMEM59L	transmembrane protein 59-like	-0.55375	7.43381	-3.80183	0.00359907	0.0351447	-2.2745
1010152	WWCft1Dt6H.69TepVk	1010152	KIAA0922	KIAA0922	-0.554028	8.24244	-3.83465	0.00341311	0.0338807	-2.21985
3180259	QYBUChumt1xxT9RbOg	3180259	SULT1A3	sulfotransferase family, cytosolic, 1A, phenol-preferring, member 3	-0.55413	7.71307	-3.7264	0.00406779	0.0378518	-2.40049
5870546	inrVI5SQkmnjogRIoc	5870546	PDLIM7	PDZ and LIM domain 7 (enigma)	-0.55452	7.77629	-3.62732	0.00478231	0.0420816	-2.56671
2600288	cV1IC9EGk6OF0.yOpE	2600288	GOSR2	golgi SNAP receptor complex member 2	-0.554582	8.49134	-3.83316	0.00342132	0.0339385	-2.22232
630332	0eCamjRCtKE2AU168E	630332	ZNF773	zinc finger protein 773	-0.554601	8.50125	-3.83088	0.00343396	0.0340279	-2.22612
6270382	rportThdVKEiQAfdXQ	6270382	DYRK4	dual-specificity tyrosine-(Y)-phosphorylation regulated kinase 4	-0.554699	9.35445	-3.66476	0.00449802	0.0405301	-2.5038
4250458	N1UXrXVX1TnlB9wWQw	4250458	CFL1	cofilin 1 (non-muscle)	-0.554722	12.9696	-3.65891	0.00454127	0.0407733	-2.51362
1780747	r8ooAUggSJLpHoXXt4	1780747	SLC22A3	solute carrier family 22 (organic cation transporter), member 3	-0.554757	7.19733	-3.85315	0.00331274	0.0331592	-2.18908
2970730	ouy5EZGrv3u5y_ffnk	2970730	MYADM	myeloid-associated differentiation marker	-0.555302	12.8583	-3.82692	0.00345597	0.0341379	-2.23271
2510689	0pQq7VE9UEWV3jRTqA	2510689	ROGDI	rogdi homolog (Drosophila)	-0.55543	7.60408	-3.8509	0.00332479	0.0332266	-2.19282
7330689	9Lo7TQJLgQgp56J6Qo	7330689	NA	NA	-0.555474	12.7674	-3.79135	0.00366065	0.0354365	-2.29197
1510736	EnaHWrdXKM5VLJP57s	1510736	KLC1	kinesin light chain 1	-0.556259	9.85057	-3.5536	0.00539803	0.0456802	-2.69086
1710735	3i7p0.39VgZTh70gkQ	1710735	DAAM1	dishevelled associated activator of morphogenesis 1	-0.556313	8.04496	-3.73668	0.00400031	0.037541	-2.38328
3290386	cqtTrc.PdlSdFdxEhE	3290386	PPP2R5B	protein phosphatase 2, regulatory subunit B', beta	-0.556317	8.17576	-3.84313	0.0033667	0.0335362	-2.20574
6280520	r_iBJ6cKOHcLse.k.U	6280520	TMEM45A	transmembrane protein 45A	-0.556432	8.676	-3.68737	0.00433496	0.0394963	-2.46587
1450674	9STIfB1fCVITe_oXhU	1450674	NA	NA	-0.556885	11.7643	-3.69435	0.00428588	0.0392013	-2.45417
4830477	ThVOPSUaHUOVJ13VQA	4830477	NLGN2	neuroligin 2	-0.557121	9.39893	-3.52273	0.00567989	0.0472351	-2.74297
5560682	rdd9atbqYt9NwqFCMc	5560682	KRT10	keratin 10	-0.557517	10.6132	-3.81821	0.00350498	0.0345131	-2.24722
10546	Klpg2693.XX6e3gjI0	10546	RPS24	ribosomal protein S24	-0.557905	9.65342	-3.49338	0.005962	0.0488458	-2.79256
7380634	QpZVLnjojlH9u4eYE8	7380634	MRGBP	MRG/MORF4L binding protein	-0.558144	9.87923	-3.84301	0.00336738	0.0335362	-2.20594
1010575	BUR9qJAnuyn6Hveo.U	1010575	C16orf87	chromosome 16 open reading frame 87	-0.55833	8.51362	-3.86791	0.00323491	0.0326061	-2.16457
940653	xipAi_i9zfKANClaCo	940653	NA	NA	-0.560659	10.5779	-3.73677	0.00399973	0.037541	-2.38313
4260750	3alFMtEekeAICb5Xrg	4260750	AKAP17A	A kinase (PRKA) anchor protein 17A	-0.561673	8.6435	-3.83989	0.00338437	0.0336787	-2.21113
4480164	rt7660.v56cRIQXruI	4480164	NA	NA	-0.56194	9.24304	-3.64032	0.00468155	0.0414475	-2.54486
4760450	xeunif.VJKDq12DTbk	4760450	SNRNP25	small nuclear ribonucleoprotein 25kDa (U11/U12)	-0.561976	9.96922	-3.83671	0.00340176	0.0338159	-2.21642
4220743	ZAaoRRdUoYe7SQImSc	4220743	JMJD6	jumonji domain containing 6	-0.562852	8.53448	-3.88329	0.00315579	0.0320495	-2.13903
60653	6Gifpt5a3U1X72oocQ	60653	PRR7	proline rich 7 (synaptic)	-0.563395	7.98822	-3.79369	0.00364682	0.0353804	-2.28807
2360445	uGbrNdmu1pCIcUISGc	2360445	NHP2L1	NHP2 non-histone chromosome protein 2-like 1 (S. cerevisiae)	-0.563533	10.0343	-3.89376	0.00310315	0.0317034	-2.12168
1190703	HrVIUld91eDu_L66Sg	1190703	IDO2	indoleamine 2,3-dioxygenase 2	-0.563673	7.41709	-3.6842	0.00435746	0.0396052	-2.47119
7050600	9Xolbq5F7x76n9R4jc	7050600	RARA	retinoic acid receptor, alpha	-0.56389	10.1809	-3.58488	0.00512723	0.043923	-2.63813
7560725	KGpuCtooSICtJKtIs4	7560725	PLEKHN1	pleckstrin homology domain containing, family N member 1	-0.563951	7.49894	-3.74632	0.00393815	0.0371985	-2.36718
1570047	Qfat9KLqX6eueuU6Hc	1570047	SLC7A4	solute carrier family 7, member 4	-0.564425	7.30744	-3.54159	0.00550591	0.0462181	-2.71112
1230022	BJWDJ4oJ30_ir4n_AQ	1230022	NA	NA	-0.564921	10.6735	-3.92389	0.00295662	0.0307417	-2.07177
5310632	oVCqStUsCCNSl1FOl8	5310632	NA	NA	-0.56501	9.11446	-3.79889	0.00361625	0.0352392	-2.27941
7210682	ZhNtFecYekCOKingmk	7210682	ACAP1	ArfGAP with coiled-coil, ankyrin repeat and PH domains 1	-0.565202	7.26471	-3.68188	0.00437394	0.0397165	-2.47507
6510176	xoigxw81PX.pXkk7Tk	6510176	TUBA1B	tubulin, alpha 1b	-0.565337	13.0665	-3.90082	0.00306813	0.0314827	-2.10997
5390037	TSxSF6ii9JZnliCfxc	5390037	NA	NA	-0.565375	10.8044	-3.60503	0.00496035	0.0429836	-2.6042
70634	N6602nVGeX1FI_Ke6E	70634	RABAC1	Rab acceptor 1 (prenylated)	-0.565802	11.4617	-3.86341	0.00325844	0.0327554	-2.17205
5690711	6uN9Nx5mtCpRap9S98	5690711	TMEM134	transmembrane protein 134	-0.56589	9.50874	-3.73714	0.00399731	0.037541	-2.38251
1050242	THn5Te56454occA4Io	1050242	ANXA10	annexin A10	-0.566051	7.39567	-3.93071	0.00292447	0.0305189	-2.06048
6330368	WVCnV9UJ0uQF3R1Qv0	6330368	ODF2	outer dense fiber of sperm tails 2	-0.566637	8.54587	-3.64362	0.0046563	0.0413676	-2.53931
6660446	uR6JSuH11_bi4qRKDc	6660446	POC1A	POC1 centriolar protein A	-0.566727	7.82828	-3.78927	0.00367305	0.0355162	-2.29545
2070010	cnm0.Xk75eUfHRR6rc	2070010	DDHD2	DDHD domain containing 2	-0.566811	8.92056	-3.55229	0.0054097	0.0457171	-2.69307
5690068	6OjatPruxAuFXZ15RY	5690068	NA	NA	-0.56693	8.18587	-3.93511	0.00290392	0.0303619	-2.0532
4010709	NV_VdHjfn.V63Tkvus	4010709	NNAT	neuronatin	-0.567091	7.56958	-3.66487	0.00449721	0.0405301	-2.50361
130364	0ew8nUbsVX0dXVFJ3k	130364	SMIM3	small integral membrane protein 3	-0.568041	9.27391	-3.71829	0.00412184	0.0382411	-2.41406
3870273	cUSJ2.kBKqPAk0eZPY	3870273	DBNDD1	dysbindin (dystrobrevin binding protein 1) domain containing 1	-0.568342	8.55018	-3.66386	0.00450465	0.0405505	-2.50531
20358	N2B1J9CDu.05Wl.vXU	20358	MEIS2	Meis homeobox 2	-0.568482	8.97617	-3.90975	0.00302446	0.0312223	-2.09518
1510017	Qpuld96NN9NepxdEpw	1510017	NA	NA	-0.568731	7.9185	-3.95216	0.00282573	0.0296931	-2.02502
2320041	rV6i59t95eNN9pF9FA	2320041	TMEM189-UBE2V1	TMEM189-UBE2V1 readthrough	-0.569098	8.72513	-3.88438	0.00315026	0.032028	-2.13723
1850634	xtQDl78v.AjQdRX_fo	1850634	NA	NA	-0.5695	9.51149	-3.88844	0.00312979	0.0319235	-2.1305
4830520	cirnj65.10p30_v1Co	4830520	KRT80	keratin 80	-0.569721	7.40254	-3.76997	0.00378973	0.0362684	-2.32765
2650220	6HK.r19JXcAkyp8l5I	2650220	FSTL1	follistatin-like 1	-0.569763	13.1244	-3.76659	0.0038106	0.0363595	-2.3333
7150685	E0ijiiizvuiCuchKZs	7150685	CBX5	chromobox homolog 5	-0.569971	8.77867	-3.77529	0.00375717	0.0360328	-2.31877
5870451	iGUU6p3ibXg98Sr64I	5870451	NA	NA	-0.569999	9.59462	-3.91776	0.00298584	0.0309598	-2.08192
4860181	oO6K6evVOBuvtIpqoQ	4860181	SLC38A5	solute carrier family 38, member 5	-0.570045	7.62036	-3.89534	0.00309524	0.0316557	-2.11905
6220379	u07eJSt5891T6knihY	6220379	PRELID1	PRELI domain containing 1	-0.57019	10.5375	-3.65251	0.00458905	0.0410239	-2.52437
990288	rSd7BdW_bQtwFCPO4c	990288	FHL2	four and a half LIM domains 2	-0.570457	13.4186	-3.87985	0.00317333	0.0321407	-2.14475
830608	NkI6tAtIuutOteiukI	830608	PSMC1	proteasome (prosome, macropain) 26S subunit, ATPase, 1	-0.570551	11.2853	-3.96201	0.00278159	0.02951	-2.00875
2070373	EeZqCVTnUNAqP.LLl0	2070373	DENND5A	DENN/MADD domain containing 5A	-0.571983	10.1839	-3.97368	0.0027302	0.029229	-1.98949
5570538	cqW9.cK7azuqLrEA60	5570538	AKAP17A	A kinase (PRKA) anchor protein 17A	-0.572282	9.77784	-3.97616	0.0027194	0.02918	-1.9854
7100523	HLqYuWl_Wl3iQhLkXQ	7100523	NA	NA	-0.573471	9.17624	-3.9704	0.00274455	0.0292825	-1.99491
5390202	uFReUV6gXR73d.SXIU	5390202	TMED9	transmembrane emp24 protein transport domain containing 9	-0.57409	12.2815	-3.85521	0.00330179	0.0330848	-2.18567
290333	o9R15Vl0VROdXv3Tn8	290333	CDCA4	cell division cycle associated 4	-0.574116	8.10255	-3.88682	0.00313795	0.031972	-2.13318
540040	TPoiApL1461XVSqen8	540040	MIR185	microRNA 185	-0.574119	7.61222	-3.81241	0.003538	0.0346927	-2.25688
1770561	W4w5VChCqbl6ZUuiw8	1770561	ITGA11	integrin, alpha 11	-0.574394	12.8911	-3.60724	0.0049424	0.0429072	-2.60048
50348	udSU6PuuDduunfevo8	50348	TMEM237	transmembrane protein 237	-0.574641	10.2678	-3.84836	0.00333842	0.0333274	-2.19704
1340400	TGdtzlx6FO4l6R9VEE	1340400	CCDC167	coiled-coil domain containing 167	-0.574824	9.48325	-3.81972	0.0034964	0.0344829	-2.24469
3800551	cro.rQUiI5XTWfUook	3800551	MICAL1	microtubule associated monooxygenase, calponin and LIM domain containing 1	-0.576326	8.71117	-3.74262	0.0039619	0.0373562	-2.37336
4210414	xlCAyVWRFFe5VI46Pg	4210414	PPP1CA	protein phosphatase 1, catalytic subunit, alpha isozyme	-0.576419	8.09485	-3.99204	0.00265136	0.0286793	-1.95922
5670315	BaRT4sTmIV4YUsQnRo	5670315	LSM7	LSM7 homolog, U6 small nuclear RNA associated (S. cerevisiae)	-0.576475	10.8976	-3.85536	0.00330097	0.0330848	-2.18541
3400048	NiSoe09KinCiIp_fqM	3400048	IL11	interleukin 11	-0.576538	7.51471	-3.81372	0.00353051	0.0346554	-2.25469
6450605	3Xe6iOQR4iUKrqL6jA	6450605	DDOST	dolichyl-diphosphooligosaccharide--protein glycosyltransferase subunit (non-catalytic)	-0.577323	12.4761	-3.73838	0.00398929	0.0375305	-2.38045
2350735	xF2pdGGucXCAt9XVFU	2350735	SETD8	SET domain containing (lysine methyltransferase) 8	-0.577973	8.63146	-3.64163	0.00467152	0.0414452	-2.54265
6760270	fe5SkcjvXUfGOq8XVs	6760270	C17orf100	chromosome 17 open reading frame 100	-0.57819	7.91801	-3.9391	0.00288541	0.0302188	-2.0466
4070168	lXSeVTNxvX9JL7ULKI	4070168	METAP1	methionyl aminopeptidase 1	-0.578237	10.4506	-3.94678	0.00285016	0.0298996	-2.0339
7380561	9lL9.nqOntf3oUXMko	7380561	SLC16A4	solute carrier family 16, member 4	-0.578545	7.89214	-3.61824	0.00485399	0.042533	-2.58197
3520768	i9ZYg1m_XHnlF170.I	3520768	TAGLN3	transgelin 3	-0.578791	7.31186	-3.7353	0.00400931	0.037541	-2.3856
450463	oVU4Vt6A86IudB6wog	450463	SERPINB7	serpin peptidase inhibitor, clade B (ovalbumin), member 7	-0.579167	7.27977	-4.01921	0.0025391	0.0277689	-1.91449
6420286	0gZMaTvDh3jrtdd6kk	6420286	NDEL1	nudE neurodevelopment protein 1-like 1	-0.579393	11.4286	-4.02625	0.00251081	0.0275692	-1.90291
4610672	fiJz6LiJ4rtfBR.93U	4610672	PRR5L	proline rich 5 like	-0.579431	7.76476	-3.92279	0.00296184	0.0307789	-2.07359
6760619	xOU35RQLpVeCVKSTvQ	6760619	ASMTL	acetylserotonin O-methyltransferase-like	-0.579831	9.09355	-3.83618	0.00340467	0.0338269	-2.2173
7550333	EWWW0UnOT0db9S4kjs	7550333	PACSIN2	protein kinase C and casein kinase substrate in neurons 2	-0.580334	10.5033	-3.73583	0.00400584	0.037541	-2.38471
1400209	Wd0qlIHX_Um6P3QtqE	1400209	ALKBH5	alkB, alkylation repair homolog 5 (E. coli)	-0.580553	12.4303	-3.98615	0.00267642	0.0288385	-1.96893
1440088	lKV2H_32VSFfgoK51c	1440088	ASPHD1	aspartate beta-hydroxylase domain containing 1	-0.580895	7.39624	-3.96784	0.00275578	0.029369	-1.99913
4200259	Nf5N7DUQI96knlF0t0	4200259	ACLY	ATP citrate lyase	-0.581298	11.7265	-4.0344	0.00247851	0.027313	-1.88952
1570167	WV79FXnu1bRW3tRwew	1570167	NA	NA	-0.581436	7.52657	-3.73335	0.00402206	0.037594	-2.38886
3990672	oCiDv_6FH_v9.9k5JI	3990672	NA	NA	-0.581607	12.4965	-4.03648	0.00247032	0.0272709	-1.8861
1710639	9Vyi_DX3V5cXkk3X9U	1710639	RBM4B	RNA binding motif protein 4B	-0.581993	9.4617	-3.93268	0.00291524	0.0304463	-2.05722
5910600	BCVPXu7W15T8lEgp5o	5910600	FAM57A	family with sequence similarity 57, member A	-0.582035	10.7451	-3.90825	0.00303173	0.0312632	-2.09766
1230070	BfV6X4sgC2qNqkIing	1230070	NDRG1	N-myc downstream regulated 1	-0.583281	11.2536	-3.98779	0.00266943	0.0288083	-1.96623
830653	KLiUJIKK6AGhUBVLuU	830653	GDI1	GDP dissociation inhibitor 1	-0.584546	9.26788	-4.00066	0.0026152	0.0283534	-1.94502
3180273	3qn9u1V7mtLv9LFF3c	3180273	PDXP	pyridoxal (pyridoxine, vitamin B6) phosphatase	-0.584612	9.62965	-4.00099	0.00261382	0.0283534	-1.94448
3140368	cbpeL8okKulItXxUSM	3140368	ADAMTSL1	ADAMTS-like 1	-0.584706	7.60594	-3.86806	0.00323409	0.0326061	-2.16431
2100612	oX0ScI5TuSuj1OWSE4	2100612	EZR	ezrin	-0.585035	11.5641	-3.72759	0.00405991	0.0378238	-2.39849
1740142	fUxQnkgQpk7j4rXnSo	1740142	NA	NA	-0.585933	9.1568	-4.05081	0.00241476	0.0268787	-1.86257
5700041	ZVeFV6nhQDuf3HuLVw	5700041	HYOU1	hypoxia up-regulated 1	-0.586498	7.92564	-4.04335	0.00244352	0.0270864	-1.87482
4640328	NkHl8H_XF6XXzjVXWk	4640328	MAMSTR	MEF2 activating motif and SAP domain containing transcriptional regulator	-0.586767	7.48176	-3.81483	0.00352416	0.0346294	-2.25284
110468	Hnt6oVwi.3Re9LdNwU	110468	S100A16	S100 calcium binding protein A16	-0.586805	10.6005	-3.99094	0.00265602	0.0286966	-1.96103
1990327	TmKk6OI6D0eKWIkE4E	1990327	TUBB7P	tubulin, beta 7, pseudogene	-0.587891	7.97322	-4.03941	0.00245883	0.0271599	-1.88128
5690576	NofVooocavoYjOEXCg	5690576	TBCB	tubulin folding cofactor B	-0.588258	11.1236	-3.85195	0.00331918	0.0331883	-2.19109
4230739	3E76k7oVCReoKK6TeI	4230739	SORCS2	sortilin-related VPS10 domain containing receptor 2	-0.589625	7.89327	-4.09633	0.00224678	0.0254463	-1.78796
6330647	Tnv1l35faGWj.hud2Y	6330647	RPS7	ribosomal protein S7	-0.58989	9.24742	-3.91299	0.00300877	0.0311287	-2.08981
520184	f5O7leJbjjXVNbvuJE	520184	HPCAL1	hippocalcin-like 1	-0.590526	11.506	-3.58145	0.00515625	0.0441265	-2.64391
1050300	uSgoTo458bgQp4h4qU	1050300	NA	NA	-0.591003	7.78028	-4.0911	0.00226543	0.0255804	-1.79652
2650040	Z_KKCqEvkt0fqEpRJQ	2650040	NOMO1	NODAL modulator 1	-0.591153	9.7826	-4.07763	0.00231425	0.0260065	-1.81858
7510709	0nu9VB3veZGASze.ik	7510709	CEP55	centrosomal protein 55kDa	-0.591279	7.40598	-4.04515	0.00243651	0.0270247	-1.87185
4210634	xVfnX7elyC7qA9KAGI	4210634	QSOX1	quiescin Q6 sulfhydryl oxidase 1	-0.591656	7.82935	-4.04528	0.00243603	0.0270247	-1.87164
60167	iqqEHXFff1UTlUcBTc	60167	ARHGAP33	Rho GTPase activating protein 33	-0.592525	7.66667	-3.96088	0.00278662	0.0295299	-2.01062
270437	0KI6VQQkVZ.5JIoni8	270437	ACTN4	actinin, alpha 4	-0.593667	10.9768	-4.01187	0.00256892	0.0279978	-1.92656
2510209	f633Xr._kDyqpWqdC4	2510209	KDELR1	KDEL (Lys-Asp-Glu-Leu) endoplasmic reticulum protein retention receptor 1	-0.594586	11.7161	-4.00237	0.00260808	0.0283418	-1.9422
6840711	BvbSF1O9XbjVAYdHXw	6840711	DARS	aspartyl-tRNA synthetase	-0.594819	12.3034	-4.13159	0.00212515	0.0244074	-1.73034
5310358	rpPv4ntU3Ue81f6v.w	5310358	TIA1	TIA1 cytotoxic granule-associated RNA binding protein	-0.594821	9.09102	-3.76811	0.00380121	0.0363068	-2.33076
6130747	3KgniZe6VzxzUvpd1Q	6130747	PRPSAP1	phosphoribosyl pyrophosphate synthetase-associated protein 1	-0.594982	11.0463	-4.13441	0.00211572	0.0243438	-1.72573
870722	NNCnqEuaWoT7pQkjpw	870722	NA	NA	-0.595524	8.56327	-4.1276	0.00213854	0.0245462	-1.73684
4590551	QKEA_IKe67dJF4SDd4	4590551	NA	NA	-0.596034	7.69731	-3.71508	0.00414349	0.038404	-2.41945
460484	90.3m.Uk5X6AIdX8tU	460484	CCRN4L	CCR4 carbon catabolite repression 4-like (S. cerevisiae)	-0.596369	8.00728	-3.95531	0.00281156	0.0296271	-2.01982
5570270	NUVcF6fPVB53lR7gFE	5570270	GYS1	glycogen synthase 1 (muscle)	-0.597113	7.62427	-4.05899	0.00238361	0.0266267	-1.84914
2320189	rjoMglfvnsjubkt6SU	2320189	PTP4A2	protein tyrosine phosphatase type IVA, member 2	-0.597691	12.6498	-3.81877	0.00350178	0.0344997	-2.24628
3130520	E..kxCWBv7n1bk5LQI	3130520	NA	NA	-0.598144	8.58299	-4.07821	0.0023121	0.0259979	-1.81762
1710386	oJXqEiBrun_nl3k6Dc	1710386	C8orf58	chromosome 8 open reading frame 58	-0.598254	8.11875	-3.99653	0.00263244	0.0284911	-1.95181
1400484	EUTVFxIcUX9iNKFBeg	1400484	LDOC1	leucine zipper, down-regulated in cancer 1	-0.598607	10.5133	-4.11406	0.00218474	0.0248938	-1.75897
630280	BUle1eUVdcuqHLg4fg	630280	PRKCSH	protein kinase C substrate 80K-H	-0.598616	10.5561	-4.15715	0.00204133	0.0237644	-1.68865
1090148	Trc1Y6p.17JeRNvoBk	1090148	SNORA18	small nucleolar RNA, H/ACA box 18	-0.59875	8.14834	-4.12264	0.00215535	0.0247004	-1.74495
5290397	0Us8a5d93lV.VKs3uo	5290397	CLCF1	cardiotrophin-like cytokine factor 1	-0.59913	8.58028	-4.09944	0.00223576	0.0253828	-1.78287
160132	BgSEayCHZU.6DuFt7U	160132	DDX39B	DEAD (Asp-Glu-Ala-Asp) box polypeptide 39B	-0.599832	10.7169	-3.84774	0.00334176	0.033343	-2.19807
2030376	rpLUl4X95EdSEB9UhA	2030376	GLG1	golgi glycoprotein 1	-0.600215	12.0692	-4.17059	0.00199866	0.0233982	-1.66677
2350156	uk0mLmEu_m6O9.Y6x4	2350156	LINC00085	long intergenic non-protein coding RNA 85	-0.600735	9.07777	-4.03459	0.00247773	0.027313	-1.8892
1240577	Npf6oHqOfP13l9fp5U	1240577	SNORA67	small nucleolar RNA, H/ACA box 67	-0.600811	8.21017	-4.17071	0.00199826	0.0233982	-1.66656
4280301	x1CF559QxJRCVfV6F4	4280301	CCL26	chemokine (C-C motif) ligand 26	-0.600937	7.73221	-3.79106	0.00366238	0.0354365	-2.29246
5910619	KqF5dW47VF.X0K3tM4	5910619	STX2	syntaxin 2	-0.601073	9.77436	-4.14614	0.002077	0.0240603	-1.7066
2470600	l0zjrGkkqLpVS8E6e4	2470600	KATNAL1	katanin p60 subunit A-like 1	-0.601823	9.10521	-3.66475	0.00449807	0.0405301	-2.50381
7320187	0UJD25LqOJx.lJyKWU	7320187	DCTN3	dynactin 3 (p22)	-0.601953	11.1691	-4.11724	0.00217377	0.0248291	-1.75376
2970433	HuFNHoSf3dAH9fQZTo	2970433	FAM69A	family with sequence similarity 69, member A	-0.602083	9.73064	-4.13174	0.00212465	0.0244074	-1.7301
2650608	xX7dOhfRSFxdAkUSTk	2650608	CCNA2	cyclin A2	-0.602262	7.6127	-4.1671	0.00200964	0.0234683	-1.67245
6100411	rnFyh8J44J_nXLj66U	6100411	FKBP14	FK506 binding protein 14, 22 kDa	-0.602437	10.4603	-3.97314	0.00273254	0.0292349	-1.99038
3800168	cf3p10BLK_ksKSrVP0	3800168	SLC2A3	solute carrier family 2 (facilitated glucose transporter), member 3	-0.603477	11.5127	-4.18689	0.00194817	0.023037	-1.64025
110253	feoDnCieKuVFCVF9SA	110253	RCOR2	REST corepressor 2	-0.603561	7.37197	-4.00295	0.00260567	0.028332	-1.94125
2190278	026KI4KS6ERJOiA19k	2190278	SCARA3	scavenger receptor class A, member 3	-0.604052	8.15241	-4.09326	0.00225771	0.0255393	-1.79299
6220026	cHV1JJevRREB3l6FU8	6220026	MAPRE3	microtubule-associated protein, RP/EB family, member 3	-0.604946	8.43194	-4.13841	0.00210243	0.0242652	-1.71921
2900373	urVUoSylad5WyV4g8A	2900373	NPAS1	neuronal PAS domain protein 1	-0.605371	8.79105	-4.16977	0.00200124	0.0234139	-1.6681
4760368	6qC_kUWFENIJAiQLSg	4760368	SNX25	sorting nexin 25	-0.605579	7.91323	-4.20233	0.00190156	0.0226859	-1.61515
2650170	TF4pMwXKup5f0o1tNA	2650170	PATE3	prostate and testis expressed 3	-0.605595	7.86456	-4.0906	0.00226723	0.0255854	-1.79734
6940255	oqV5fSeufnmPXuXzsE	6940255	PLSCR3	phospholipid scramblase 3	-0.605659	12.8312	-4.12247	0.00215593	0.0247004	-1.74523
3370048	l0F0Uqe3frURdnV7y4	3370048	SURF4	surfeit 4	-0.606194	11.6067	-4.01424	0.00255924	0.0279404	-1.92266
650338	0V9epQcFIQeoIlVB1A	650338	SEC13	SEC13 homolog (S. cerevisiae)	-0.60637	11.2632	-3.75274	0.00389724	0.0369427	-2.35643
7050193	NxWZ57yEdZT1693WBY	7050193	RAB40C	RAB40C, member RAS oncogene family	-0.606506	10.1651	-3.96359	0.00277456	0.0294664	-2.00614
3830100	6eoNIoOqSJ6k9KF_KE	3830100	VWA1	von Willebrand factor A domain containing 1	-0.606588	7.58821	-3.73169	0.00403295	0.0376699	-2.39164
2810673	NWU_px7I.s1_ODeq.U	2810673	HOXA9	homeobox A9	-0.606669	9.43084	-3.81591	0.00351804	0.0346054	-2.25105
4180445	WSeum6H2OIXgrkkQm4	4180445	C9orf142	chromosome 9 open reading frame 142	-0.607669	10.5139	-3.63057	0.00475688	0.0418775	-2.56124
3460491	6mnkdUI6addamLH0m8	3460491	LSM12	LSM12 homolog (S. cerevisiae)	-0.608586	8.15665	-4.11739	0.00217328	0.0248291	-1.75353
6940554	9lCOVOiKCnfiOuiC5c	6940554	CENPT	centromere protein T	-0.609605	8.72515	-4.23105	0.00181802	0.0219825	-1.56857
3190433	3KV75f8JOxZ1dLXueQ	3190433	STARD5	StAR-related lipid transfer (START) domain containing 5	-0.609925	8.51253	-4.09773	0.0022418	0.0254206	-1.78567
4120626	T0jlB0rTQpQoUumAuI	4120626	NAALADL1	N-acetylated alpha-linked acidic dipeptidase-like 1	-0.610375	8.47928	-3.61277	0.00489772	0.042697	-2.59117
6040286	HJ3SL97jj__JfnoQus	6040286	PER2	period circadian clock 2	-0.610471	8.55699	-4.18335	0.00195899	0.0231122	-1.64599
6250546	Hh6pXdf3O10NeXh360	6250546	ARHGEF19	Rho guanine nucleotide exchange factor (GEF) 19	-0.610899	8.38631	-4.05586	0.00239545	0.0267431	-1.85427
3780246	Q32rX.13fSbqmVEP5k	3780246	EEF1B2	eukaryotic translation elongation factor 1 beta 2	-0.612123	9.92262	-4.10812	0.00220532	0.0251131	-1.76868
4390593	0rXqOEkOeEelwovHTU	4390593	KDELR3	KDEL (Lys-Asp-Glu-Leu) endoplasmic reticulum protein retention receptor 3	-0.61234	9.13933	-4.24607	0.00177586	0.0215872	-1.54423
2650446	uCXirqqI407udqvp6A	2650446	GANAB	glucosidase, alpha; neutral AB	-0.612731	10.7825	-4.23321	0.00181188	0.0219365	-1.56506
1430142	cpVRUsWTdXkv4ff4hI	1430142	BMP1	bone morphogenetic protein 1	-0.612742	8.1538	-3.55784	0.00536049	0.0454854	-2.68371
6510072	Kb93lrZDoIIjZZnrT4	6510072	ACTG1	actin, gamma 1	-0.613298	14.3156	-4.1869	0.00194812	0.023037	-1.64023
5820324	Hx_d9eadxWudFCmlFI	5820324	PXMP2	peroxisomal membrane protein 2, 22kDa	-0.613815	8.38695	-4.20436	0.00189555	0.0226428	-1.61187
5050148	3uSf6IHRd6d_5.zvqE	5050148	CDRT4	CMT1A duplicated region transcript 4	-0.614456	8.3886	-3.88367	0.00315388	0.0320473	-2.13841
780722	o8nvwf7COQIr6NC.A4	780722	TMSB4X	thymosin beta 4, X-linked	-0.614686	10.4409	-3.79223	0.00365543	0.0354365	-2.2905
7320039	oe8SGlOxgWUgp_4lKM	7320039	VEGFC	vascular endothelial growth factor C	-0.614883	10.7687	-4.05986	0.00238033	0.0266059	-1.84772
1430605	iv2YKd2mZZpWSkVpGY	1430605	NA	NA	-0.615066	8.1078	-4.19379	0.00192719	0.0228608	-1.62903
2360543	WCoSg38f6onaN_IZi0	2360543	NA	NA	-0.615202	7.59372	-4.26222	0.00173171	0.0212834	-1.51812
4570358	ZKBXf11nSI559PxUoo	4570358	CNTNAP1	contactin associated protein 1	-0.615246	9.92078	-4.00726	0.00258783	0.0281543	-1.93415
1090687	uAcgyF3WUWJ57tGV0k	1090687	POLR1D	polymerase (RNA) I polypeptide D, 16kDa	-0.615257	9.42676	-4.00084	0.00261445	0.0283534	-1.94473
4050639	Tw.6HlET6xfy93gpUY	4050639	PAICS	phosphoribosylaminoimidazole carboxylase, phosphoribosylaminoimidazole succinocarboxamide synthetase	-0.615356	10.6037	-4.1671	0.00200963	0.0234683	-1.67244
5270093	WKT.lXRVDvURTYQUKo	5270093	PRAF2	PRA1 domain family, member 2	-0.61663	9.16799	-4.27326	0.00170217	0.0210979	-1.50027
4490356	Z17iRrfjQHZX3t6Unk	4490356	ULBP2	UL16 binding protein 2	-0.617127	8.17702	-3.90409	0.00305203	0.0314206	-2.10454
7150296	i3.WIAQQOmjhlrkmqo	7150296	NA	NA	-0.617352	12.0455	-4.22438	0.00183708	0.0221559	-1.57938
3370201	3D_lmvdnftm3nQFJGs	3370201	NA	NA	-0.617461	9.49948	-4.24961	0.00176608	0.021549	-1.53851
7650524	HonqnQVHv.Cj_Z8fuk	7650524	BCAT1	branched chain amino-acid transaminase 1, cytosolic	-0.619166	10.9896	-4.2838	0.00167449	0.0208512	-1.48325
3780767	uiSdXZ5jc_AtI3URCo	3780767	NA	NA	-0.619379	8.46708	-3.89503	0.00309679	0.0316557	-2.11956
5860754	lf1UL5z7CLPeebujks	5860754	C6orf62	chromosome 6 open reading frame 62	-0.619522	10.5672	-3.97491	0.00272486	0.0292052	-1.98747
7510168	oXVpRbHvWdUglWppoI	7510168	NA	NA	-0.619993	7.55129	-3.8647	0.00325164	0.0327045	-2.16989
1010519	9PR7jFeV1Iq5nSIRqQ	1010519	EPHB2	EPH receptor B2	-0.621412	7.94248	-4.30324	0.00162467	0.0204615	-1.4519
1230019	91Z.tRpirdZ6xlpeSA	1230019	TSPO	translocator protein (18kDa)	-0.62244	12.0063	-3.83027	0.00343736	0.0340375	-2.22714
4880500	KWfoRgQJRH3B596YHg	4880500	SYNCRIP	synaptotagmin binding, cytoplasmic RNA interacting protein	-0.623038	10.4623	-4.04976	0.00241875	0.0269072	-1.86428
1410161	3dC3s3l1Xl8.fO.5RI	1410161	KLHL5	kelch-like family member 5	-0.623309	10.4523	-3.95946	0.00279294	0.0295702	-2.01296
5310195	ol9ui.hDisSkqknZjk	5310195	SNRPA	small nuclear ribonucleoprotein polypeptide A	-0.624179	8.7235	-4.21225	0.00187227	0.0224361	-1.59906
6400224	9lls.P7RYq7uZnZpq4	6400224	EHBP1L1	EH domain binding protein 1-like 1	-0.624277	10.1106	-4.27491	0.00169781	0.0210578	-1.4976
5420309	T1.KDnu7e1pFWspePo	5420309	AURKA	aurora kinase A	-0.625167	7.79874	-3.97785	0.00271207	0.0291179	-1.98261
4480221	Qn5VH0iv_q9Kue7dV8	4480221	LPPR2	lipid phosphate phosphatase-related protein type 2	-0.625465	8.90007	-4.04254	0.00244667	0.0270893	-1.87615
6560390	Kz0go7VugDuleKOW3U	6560390	CRELD2	cysteine-rich with EGF-like domains 2	-0.625808	10.8187	-4.34023	0.00153412	0.0196311	-1.39236
2650112	EXn1P3VRdHdFC0Uiro	2650112	SLC16A2	solute carrier family 16, member 2 (thyroid hormone transporter)	-0.625859	8.70162	-3.95824	0.0027984	0.0295853	-2.01498
6620682	lKLZ3J6xWwC_6g_4VU	6620682	EXT2	exostosin glycosyltransferase 2	-0.626093	10.4523	-4.29222	0.0016527	0.0207112	-1.46966
2000646	ce4LrrtK4gptRAIqiA	2000646	B4GALT4	UDP-Gal:betaGlcNAc beta 1,4- galactosyltransferase, polypeptide 4	-0.626443	9.55551	-4.35112	0.00150849	0.0193883	-1.37486
4390315	W.l.sF.jhTh1ujCHtM	4390315	NA	NA	-0.62693	11.5506	-4.35621	0.00149667	0.0192893	-1.3667
6650121	uA3tbyul.XzeK7LrcE	6650121	CNST	consortin, connexin sorting protein	-0.626943	9.65875	-4.26008	0.00173748	0.0212966	-1.52157
5570348	0Xp5AqKP3maruK6Mf4	5570348	SH3RF2	SH3 domain containing ring finger 2	-0.626997	7.77768	-4.34125	0.00153171	0.0196311	-1.39073
1050187	ZCisvkAnuVCqKCitEU	1050187	MRPL11	mitochondrial ribosomal protein L11	-0.627125	9.28129	-4.07035	0.00234107	0.0262608	-1.83051
3890138	fTS1QQjpcgNk90XZfk	3890138	MTMR11	myotubularin related protein 11	-0.627443	9.18392	-3.81424	0.00352757	0.0346447	-2.25383
2340703	NRM5R7ooro5Jbg5ClE	2340703	NA	NA	-0.627556	11.2396	-4.33474	0.00154722	0.019751	-1.40119
7400554	itu9q.9d7h6lt_u3bo	7400554	WDR18	WD repeat domain 18	-0.627633	10.7142	-3.70975	0.00417958	0.0386051	-2.42836
5090615	9V90lb.ihIS1VispxM	5090615	MFAP2	microfibrillar-associated protein 2	-0.627747	9.87707	-4.0827	0.00229575	0.0258606	-1.81028
430609	ZKSndRSHwJPQUd5VSk	430609	LINC00094	long intergenic non-protein coding RNA 94	-0.627877	8.83773	-4.36234	0.00148258	0.0191326	-1.35687
7210253	lreDeRIkI54ui2qn_4	7210253	NA	NA	-0.628248	9.82639	-4.36193	0.0014835	0.0191326	-1.35751
2060181	lYgW0v4lI6CeJ4ETxg	2060181	SNHG8	small nucleolar RNA host gene 8 (non-protein coding)	-0.628372	10.169	-4.21567	0.00186228	0.0223307	-1.59351
6480605	0jAjDVneDlSnld1QnY	6480605	SSSCA1	Sjogren syndrome/scleroderma autoantigen 1	-0.629182	8.31345	-4.02594	0.00251203	0.0275692	-1.90341
1430463	3gpJVUvT9JfUucRUfc	1430463	MICAL2	microtubule associated monooxygenase, calponin and LIM domain containing 2	-0.629359	7.8796	-4.2957	0.00164379	0.0206469	-1.46405
6660196	E.VQt3Osm0m2imsuGs	6660196	SHFM1	split hand/foot malformation (ectrodactyly) type 1	-0.629773	9.0675	-4.24825	0.00176983	0.0215664	-1.5407
7320424	BpropQx.kAUYBQunOk	7320424	HNRNPA1P10	heterogeneous nuclear ribonucleoprotein A1 pseudogene 10	-0.630572	8.74545	-4.26609	0.0017213	0.0212471	-1.51186
2650092	KXuYrnnrLhQoroogqQ	2650092	JOSD2	Josephin domain containing 2	-0.630926	9.06387	-4.25562	0.0017496	0.0214172	-1.52878
4560328	rSXVW1UE5N0d6u3638	4560328	FSCN1	fascin homolog 1, actin-bundling protein (Strongylocentrotus purpuratus)	-0.632112	12.7669	-4.24674	0.00177402	0.0215872	-1.54316
4060064	6VSPfSfjXorf9y3ifc	4060064	HMMR	hyaluronan-mediated motility receptor (RHAMM)	-0.632476	8.06766	-4.39438	0.00141109	0.0184923	-1.30553
7400025	QrrOngQomkhB0qIB0o	7400025	MTFP1	mitochondrial fission process 1	-0.632976	8.08858	-4.35175	0.00150702	0.0193827	-1.37385
1740746	NoHuDMfXgqiogqKCdU	1740746	PLK2	polo-like kinase 2	-0.633359	7.96304	-3.69907	0.004253	0.0390146	-2.44626
1780068	cKfyV6FSSuKdp_jz3k	1780068	MAPK7	mitogen-activated protein kinase 7	-0.633812	8.86951	-4.38602	0.00142939	0.0186459	-1.31891
1340470	HWkeCk5Je2ki7fBFI4	1340470	CECR5	cat eye syndrome chromosome region, candidate 5	-0.633943	10.0966	-3.64981	0.00460933	0.0411324	-2.5289
520332	0J6bK6S_peuKvKH0gE	520332	B4GALT7	xylosylprotein beta 1,4-galactosyltransferase, polypeptide 7	-0.634475	10.3626	-4.29661	0.00164149	0.0206317	-1.46259
6250100	llrpJ1N9T16.ypINTo	6250100	CSNK1E	casein kinase 1, epsilon	-0.635094	8.94611	-4.26596	0.00172163	0.0212471	-1.51206
4810653	Wpz7X7s14SZTu7SVO0	4810653	YWHAH	tyrosine 3-monooxygenase/tryptophan 5-monooxygenase activation protein, eta polypeptide	-0.635152	12.6044	-4.24233	0.00178628	0.0216964	-1.5503
6330309	30nVYTk.Hd5bq3ktnk	6330309	COPZ1	coatomer protein complex, subunit zeta 1	-0.635241	10.3497	-4.41294	0.00137137	0.0181477	-1.27585
2570494	ZlF0HV6Ka4DkI1KVeQ	2570494	NA	NA	-0.635268	8.02944	-4.402	0.00139463	0.0183392	-1.29333
6350121	0x5JQih2h2idiSx9Fk	6350121	RASSF1	Ras association (RalGDS/AF-6) domain family member 1	-0.635389	7.97362	-3.8876	0.00313398	0.0319489	-2.13188
3610475	0pztGTeOA6PSIpUsIo	3610475	RPS17P16	ribosomal protein S17 pseudogene 16	-0.637128	10.0083	-3.95414	0.0028168	0.0296533	-2.02175
3610474	9NXeS39X4p1CFJK4pc	3610474	ERCC1	excision repair cross-complementing rodent repair deficiency, complementation group 1 (includes overlapping antisense sequence)	-0.637451	8.79354	-4.3544	0.00150086	0.0193301	-1.3696
5090634	QtOh3aR5lSlR1NSNOA	5090634	NA	NA	-0.637498	7.85087	-4.30714	0.00161485	0.0203925	-1.44561
4640142	Z_oKfqJSji7andu7kA	4640142	STK19	serine/threonine kinase 19	-0.637865	9.94349	-4.00939	0.0025791	0.0280755	-1.93065
6620484	uSiSqSqlHsuJuiA.oA	6620484	SPEG	SPEG complex locus	-0.638724	7.97261	-4.31592	0.001593	0.0202037	-1.43147
830719	oy7ro9Uep3rX1fo1bQ	830719	AGPAT5	1-acylglycerol-3-phosphate O-acyltransferase 5	-0.638832	7.99515	-4.34654	0.00151921	0.0194861	-1.38222
2570692	olCbXUp.hbtYDniPqA	2570692	STT3A	STT3A, subunit of the oligosaccharyltransferase complex (catalytic)	-0.639489	10.9181	-4.27092	0.00170839	0.0211471	-1.50405
2490445	3JCI68ufTUlAitguvc	2490445	NA	NA	-0.639765	12.033	-4.34005	0.00153455	0.0196311	-1.39265
5420592	oFQt91bU9S0Dep0dFU	5420592	SRC	v-src avian sarcoma (Schmidt-Ruppin A-2) viral oncogene homolog	-0.640052	9.05347	-4.38734	0.00142647	0.0186274	-1.31679
4780224	BJIHip6jPXTrpJnTJg	4780224	STMN3	stathmin-like 3	-0.640556	8.99124	-3.98731	0.00267146	0.0288138	-1.96702
1300369	TEiVElTeXfRdXg1u1M	1300369	NA	NA	-0.64103	10.7563	-4.383	0.00143605	0.0186617	-1.32374
4260647	uYHTdeXkpVCtRXt6UQ	4260647	YIF1B	Yip1 interacting factor homolog B (S. cerevisiae)	-0.641042	9.46769	-3.58438	0.00513149	0.0439394	-2.63898
430259	BLSu2KUT56eVXf7J1w	430259	CTNNBIP1	catenin, beta interacting protein 1	-0.641277	8.25417	-4.19553	0.00192193	0.0228129	-1.6262
2000014	EogGoimJfomQDtIDoo	2000014	PPP1R12B	protein phosphatase 1, regulatory subunit 12B	-0.64128	7.90967	-4.44618	0.00130315	0.0174914	-1.22281
4590661	H5V3t54KF75597f9FU	4590661	COPS7B	COP9 signalosome subunit 7B	-0.64164	9.15794	-3.83267	0.00342402	0.0339474	-2.22314
6840220	TNVJdCiUKCLT0ToK1o	6840220	LYPD6	LY6/PLAUR domain containing 6	-0.641783	7.75404	-4.38302	0.001436	0.0186617	-1.32371
6060148	TnqJL5KUS4Lu_fe0fw	6060148	TRAPPC2	trafficking protein particle complex 2	-0.641805	9.3562	-4.45501	0.00128564	0.0173681	-1.20875
7050026	H5OvxXeLzv33LiTl54	7050026	SPCS3	signal peptidase complex subunit 3 homolog (S. cerevisiae)	-0.642314	8.54925	-4.39719	0.001405	0.0184498	-1.30104
4890408	Hgiv395FKKKbnQs2sY	4890408	PMM1	phosphomannomutase 1	-0.642648	10.8807	-4.24956	0.00176622	0.021549	-1.53858
1500301	o.pLollLfrl7p92zpw	1500301	TRO	trophinin	-0.642939	9.51231	-4.23426	0.00180892	0.0219147	-1.56336
4880333	0SSQdTkBTUAhxReWjM	4880333	KRT18P55	keratin 18 pseudogene 55	-0.643401	7.30425	-4.46079	0.00127431	0.0172524	-1.19955
7550064	c16k13eqJ56WfJvv48	7550064	KCTD5	potassium channel tetramerization domain containing 5	-0.643434	10.4258	-4.18232	0.00196219	0.0231154	-1.64768
4150739	i3j0YeX3eE1UX13uVU	4150739	MTMR2	myotubularin related protein 2	-0.64417	8.66656	-4.41496	0.00136711	0.0181424	-1.27262
3890523	9nj9cUl.l319Duv1Oo	3890523	NA	NA	-0.644416	7.40631	-4.4639	0.00126825	0.0172199	-1.19459
630465	BkRIko5TnroT4IfhSE	630465	SCHIP1	schwannomin interacting protein 1	-0.644757	8.45245	-4.4476	0.00130031	0.0174914	-1.22054
5260196	WJBSL9T2gr1eQCpEiU	5260196	BCL7C	B-cell CLL/lymphoma 7C	-0.644903	9.42149	-3.87159	0.0032158	0.0324832	-2.15846
5690743	xyeqUp93VRReSP3558	5690743	PCBP4	poly(rC) binding protein 4	-0.644977	8.65055	-4.32169	0.0015788	0.0200723	-1.42217
6960452	9kJU7u_IH3eHpdd6vs	6960452	NA	NA	-0.645546	9.08113	-4.47956	0.00123825	0.0169369	-1.16969
6760494	xXHdOLBd0Sc1JE5RBU	6760494	NA	NA	-0.646812	9.49028	-4.30998	0.00160775	0.0203302	-1.44104
6200431	rUayR_F.2GfBf1ntlU	6200431	AKT1	v-akt murine thymoma viral oncogene homolog 1	-0.647566	11.3621	-4.4999	0.00120038	0.0165134	-1.13739
3400551	E1130LSnK6U64K7S6Y	3400551	DYNLL2	dynein, light chain, LC8-type 2	-0.64803	8.91321	-4.4098	0.00137799	0.0181491	-1.28086
4230475	6s0eLT_S7.eUSF.qeU	4230475	SOX9	SRY (sex determining region Y)-box 9	-0.648325	9.16785	-4.50525	0.00119064	0.0164033	-1.12891
4730041	iQo7026Q_EkAOFRQ6I	4730041	NA	NA	-0.648382	9.33816	-4.47653	0.00124399	0.0169553	-1.1745
2600646	ul7rfdbFZButN7lbhs	2600646	WDR45B	WD repeat domain 45B	-0.649014	9.28567	-4.45045	0.00129464	0.0174512	-1.216
1430259	fHOWSllcVF9KSXOoZI	1430259	ARF1	ADP-ribosylation factor 1	-0.649225	9.42196	-4.50596	0.00118934	0.0163975	-1.12777
6020735	irp0SIKOkjrklBDnhY	6020735	GINS2	GINS complex subunit 2 (Psf2 homolog)	-0.649636	7.47585	-4.40921	0.00137925	0.0181496	-1.28181
3310324	fEk0L3mqUU2Wl7d17c	3310324	ALKBH7	alkB, alkylation repair homolog 7 (E. coli)	-0.649843	9.43999	-4.51575	0.00117174	0.0162143	-1.11226
4880014	uRtdb4RJ93ohXIKaTs	4880014	TCEA2	transcription elongation factor A (SII), 2	-0.65094	10.6437	-4.26527	0.00172348	0.0212471	-1.51317
2340327	uF4nfelG6BdgVideSA	2340327	CD320	CD320 molecule	-0.652383	9.66104	-3.76355	0.00382947	0.0364521	-2.33838
730332	xRRVUd7l4X4ot_7k_c	730332	MSN	moesin	-0.652601	11.0812	-4.13234	0.00212264	0.0244074	-1.72912
1300601	uYJel35_m4wV7TfVAk	1300601	ST3GAL1	ST3 beta-galactoside alpha-2,3-sialyltransferase 1	-0.652653	9.45108	-4.20534	0.00189262	0.0226223	-1.61027
6420424	3P_h5RE_sX8vd4KVG8	6420424	PAICS	phosphoribosylaminoimidazole carboxylase, phosphoribosylaminoimidazole succinocarboxamide synthetase	-0.652948	10.7285	-4.52166	0.00116124	0.0161309	-1.1029
4670102	cTiSToYXjGUewagnqQ	4670102	EGLN1	egl-9 family hypoxia-inducible factor 1	-0.653399	8.1004	-4.08642	0.00228226	0.025724	-1.80418
3440053	cD4krduoxeA5FZ9WlQ	3440053	MPRIP	myosin phosphatase Rho interacting protein	-0.653547	10.3613	-4.52666	0.00115245	0.0160778	-1.09499
4390195	Hh8XmgBqgGCHiiLUl0	4390195	HMGN1	high mobility group nucleosome binding domain 1	-0.653601	11.5134	-4.14951	0.002066	0.0240061	-1.7011
7320707	xHnn1xeQhkQ7O.Qq4k	7320707	NA	NA	-0.653678	9.56604	-4.23234	0.00181436	0.0219523	-1.56648
10414	rr5wo6ngnqt6F9DQJc	10414	PTTG1	pituitary tumor-transforming 1	-0.654288	8.29522	-4.45343	0.00128875	0.0173977	-1.21126
2320079	9Iov4lFB9Ll.exVCUk	2320079	NME4	NME/NM23 nucleoside diphosphate kinase 4	-0.654359	11.9203	-4.45158	0.00129241	0.0174346	-1.21421
1430670	rOi3ipphpxenWiDqz8	1430670	SNRNP70	small nuclear ribonucleoprotein 70kDa (U1)	-0.655065	9.6966	-4.51166	0.00117906	0.0162797	-1.11874
5570088	rhdeendlRQULvEJVIM	5570088	SRM	spermidine synthase	-0.655528	10.4903	-4.31152	0.00160392	0.0202955	-1.43856
240070	QtTlQlQJeRE95Xw1C4	240070	SCUBE3	signal peptide, CUB domain, EGF-like 3	-0.655833	7.8045	-3.48935	0.0060018	0.0490862	-2.79937
830242	HV5YrnTXgdj73lEQok	830242	GMPPA	GDP-mannose pyrophosphorylase A	-0.656118	10.3074	-4.55306	0.00110713	0.0156785	-1.05324
10722	uo4qR7mizrR4oPQ6SY	10722	CENPV	centromere protein V	-0.656312	7.92009	-4.37232	0.00145991	0.0189121	-1.34086
3060561	9QpdFeJHqfef3nelRM	3060561	THOC5	THO complex 5	-0.657719	9.84309	-4.55161	0.00110956	0.0157011	-1.05552
2810504	iJ6LSpD1BQgHmkpauQ	2810504	MAFG-AS1	MAFG antisense RNA 1 (head to head)	-0.658731	8.4957	-4.06128	0.00237496	0.0265616	-1.84538
4850138	0td1cvREqiuMk_f_5A	4850138	POTEF	POTE ankyrin domain family, member F	-0.658845	13.4243	-4.41321	0.0013708	0.0181477	-1.27542
1980768	9uoCrUj.Arn8K_V3lg	1980768	SIAH2	siah E3 ubiquitin protein ligase 2	-0.659092	8.46741	-4.57075	0.00107782	0.0153901	-1.02532
5690228	3L4p7mX66n0bfVej_c	5690228	CDK5RAP2	CDK5 regulatory subunit associated protein 2	-0.659312	10.7933	-4.15671	0.00204272	0.0237659	-1.68936
3870452	3CC4q1WFSiBrr1RKEM	3870452	NA	NA	-0.659663	9.453	-4.04114	0.00245211	0.0271176	-1.87845
670278	x4Tnp.7lQnRSV5lF0c	670278	NES	nestin	-0.659805	7.54295	-3.5803	0.00516604	0.0441495	-2.64586
3130403	TlCgi2ig_hCjOo.rV4	3130403	NA	NA	-0.659945	10.036	-3.82261	0.00348013	0.0343585	-2.23989
5670458	WeleKA6tKL7PpCKiq4	5670458	PRR3	proline rich 3	-0.660242	8.15333	-4.57275	0.00107456	0.0153562	-1.02216
6900440	Qk_6e0DU7tVXut7u4Q	6900440	SLC25A1	solute carrier family 25 (mitochondrial carrier; citrate transporter), member 1	-0.661142	10.0788	-4.54077	0.00112798	0.0158068	-1.07265
1300730	WV5XUSD6vUKnvUhB5Q	1300730	GNAI2	guanine nucleotide binding protein (G protein), alpha inhibiting activity polypeptide 2	-0.661211	11.9363	-3.87726	0.00318658	0.0322575	-2.14905
60537	6eoXo_rSOXtfoqhCvg	60537	NAT14	N-acetyltransferase 14 (GCN5-related, putative)	-0.661222	9.12734	-4.21853	0.00185396	0.0223022	-1.58887
5270754	ipuBoOoq_3JO1LOLro	5270754	HNRNPH1	heterogeneous nuclear ribonucleoprotein H1 (H)	-0.661496	10.18	-4.4314	0.00133302	0.0177975	-1.24637
6560133	crXS4uReVLfgX1JTSA	6560133	CYTH2	cytohesin 2	-0.661532	8.55495	-4.38528	0.00143101	0.0186478	-1.32009
1850402	WDlS0reDbS5PM_HeJE	1850402	NA	NA	-0.661596	7.54913	-4.26116	0.00173456	0.0212868	-1.51982
3060619	KuqxA6dKStBSoA5Qug	3060619	NA	NA	-0.661616	9.14185	-4.5078	0.00118601	0.0163636	-1.12486
6020564	Bqf4Lu558df0391WfU	6020564	RRAGA	Ras-related GTP binding A	-0.661767	12.2449	-4.33201	0.00155376	0.0198076	-1.40557
7160435	oR4gZeUn1U5XR_v7v8	7160435	EBF3	early B-cell factor 3	-0.66224	9.77629	-3.49642	0.00593207	0.0486642	-2.78741
1230307	E_iCdZElpVci30gEig	1230307	RRBP1	ribosome binding protein 1	-0.662523	9.27748	-4.40968	0.00137824	0.0181491	-1.28105
5080280	u5fXW__biBW7lX1RTM	5080280	SEMA4B	sema domain, immunoglobulin domain (Ig), transmembrane domain (TM) and short cytoplasmic domain, (semaphorin) 4B	-0.663429	8.28977	-4.60744	0.00101964	0.0147852	-0.967546
6110025	cRUpDfl96.fUlE_If0	6110025	FHL2	four and a half LIM domains 2	-0.663493	13.3064	-3.67548	0.00441991	0.0400372	-2.48581
5560026	TCLXXSIUo664T127eU	5560026	GTF2IRD2B	GTF2I repeat domain containing 2B	-0.6637	8.88641	-4.26494	0.00172439	0.0212471	-1.51372
290392	9IwKpRQoti4go2aWoQ	290392	NA	NA	-0.663792	8.67843	-3.85268	0.00331526	0.0331668	-2.18987
4250678	xOTYD4nbURJVeHm45U	4250678	NA	NA	-0.664256	8.24459	-4.54914	0.00111374	0.0157151	-1.05944
4390441	lfvVKi6tPpQKgTCspI	4390441	ARHGAP30	Rho GTPase activating protein 30	-0.664369	8.24921	-4.6142	0.00100929	0.0146804	-0.956917
2190128	oUu_eMzp95937u5dJ0	2190128	RAB32	RAB32, member RAS oncogene family	-0.664837	11.1797	-3.55493	0.00538625	0.0456421	-2.68862
2640541	c5QjE_EeBOiklKVv10	2640541	SEC23A	Sec23 homolog A (S. cerevisiae)	-0.666631	8.84575	-3.74873	0.00392273	0.0370902	-2.36314
6400386	H.X9x395QiXlXk.teo	6400386	MAP4K2	mitogen-activated protein kinase kinase kinase kinase 2	-0.66682	9.7845	-4.36434	0.001478	0.019088	-1.35366
1980328	TkSKF7dVpx35fOncu4	1980328	CACNB3	calcium channel, voltage-dependent, beta 3 subunit	-0.666939	9.86601	-4.54799	0.00111568	0.0157178	-1.06124
6270156	rJJ3w4I4I6MRQTSehY	6270156	NA	NA	-0.667673	8.31943	-4.45594	0.0012838	0.0173558	-1.20726
2850630	9kpQkqQVRFfhMAk34I	2850630	C19orf48	chromosome 19 open reading frame 48	-0.668359	8.8573	-4.63548	0.000977434	0.0143505	-0.923517
5390403	6UL1R645e3hG.6z8so	5390403	SLC35E1	solute carrier family 35, member E1	-0.668541	10.0883	-4.46821	0.00125992	0.0171316	-1.18774
7570021	Qef9PJL50Tt.oatKII	7570021	NA	NA	-0.669158	7.92243	-4.54904	0.0011139	0.0157151	-1.05959
6650041	ZrVQIbQ5pTZRTQhQmQ	6650041	TUBA3E	tubulin, alpha 3e	-0.669695	7.66365	-4.63676	0.000975556	0.0143341	-0.921514
2000167	0P1E.qpz3CuHOUlBeo	2000167	AJUBA	ajuba LIM protein	-0.671807	8.36242	-4.63837	0.000973185	0.0143298	-0.918979
4070424	NX1JxdasCkIkIULhVQ	4070424	C16orf93	chromosome 16 open reading frame 93	-0.671958	7.96838	-3.96648	0.00276178	0.0293994	-2.00137
3940274	Zu5ekrollZNJpdqg6A	3940274	NA	NA	-0.673045	8.3776	-4.6488	0.000958033	0.0142101	-0.902635
1770703	NuURnZ3.8RUuXeHe1U	1770703	VKORC1	vitamin K epoxide reductase complex, subunit 1	-0.673395	13.6093	-4.67712	0.000918142	0.0137927	-0.858328
7560615	6tUyy9I3nyO4Sk_Cns	7560615	ARL4A	ADP-ribosylation factor-like 4A	-0.674349	7.94588	-4.65069	0.000955312	0.0141921	-0.899672
5670706	3lC5T_q0k12.QRLud0	5670706	FAM171A1	family with sequence similarity 171, member A1	-0.676037	10.4574	-4.54794	0.00111577	0.0157178	-1.06133
3170187	9uRN57lK_CzLoFTSyw	3170187	MZT1	mitotic spindle organizing protein 1	-0.677021	8.52422	-4.57331	0.00107366	0.015355	-1.02129
4150593	xJ7uFqLLR8Fzt1X10U	4150593	SARM1	sterile alpha and TIR motif containing 1	-0.677403	7.78256	-4.70219	0.000884295	0.0134284	-0.819189
1340092	iC1DNjleeJZ_iSNnmg	1340092	RALY	RALY heterogeneous nuclear ribonucleoprotein	-0.678016	9.94776	-4.6123	0.00101219	0.0146885	-0.959903
1410097	c7QnpfqTQB5RcSgnno	1410097	NA	NA	-0.678053	10.1409	-4.66981	0.000928272	0.0138893	-0.86976
780463	KuolFOXhURH.x_zI48	780463	TES	testis derived transcript (3 LIM domains)	-0.679604	8.12934	-4.38461	0.00143249	0.0186508	-1.32116
5810671	N66ifui2jRsXuSAWXc	5810671	C7orf50	chromosome 7 open reading frame 50	-0.680041	11.7692	-3.52967	0.00561517	0.0468629	-2.73124
7100717	KeInUP01t5TaZTXkNw	7100717	RPS15A	ribosomal protein S15a	-0.680183	11.4693	-4.70197	0.000884595	0.0134284	-0.819542
2650524	rJ4oJcid0gktf4nrso	2650524	RPL34	ribosomal protein L34	-0.680322	10.2521	-3.93283	0.00291455	0.0304463	-2.05697
4760743	iAGs6S0X_da0O0QeC0	4760743	NA	NA	-0.680425	8.43733	-4.70991	0.000874152	0.0133237	-0.807167
840148	E3K3qUJE8QuoWuiSVc	840148	AP2M1	adaptor-related protein complex 2, mu 1 subunit	-0.680933	11.3467	-4.57787	0.00106626	0.0152842	-1.01409
1770470	KvR4cynHkkeq7S__tU	1770470	NA	NA	-0.681097	10.0885	-4.41157	0.00137426	0.0181491	-1.27804
2100411	l1XUoFCi6V1K6SRwoQ	2100411	CDK2AP2	cyclin-dependent kinase 2 associated protein 2	-0.681187	8.60124	-4.48546	0.00122714	0.0168115	-1.16032
3710471	WBRZ5Zdffe0deueR7s	3710471	NA	NA	-0.68193	10.4708	-4.14553	0.00207898	0.0240685	-1.70759
5390100	rrfezgklCu.pfaJKCc	5390100	IARS	isoleucyl-tRNA synthetase	-0.683363	11.0362	-3.86529	0.00324859	0.0326913	-2.16892
290475	0nq.nRd4Z4eYD4guoI	290475	CTNNAL1	catenin (cadherin-associated protein), alpha-like 1	-0.684603	10.1604	-4.39433	0.0014112	0.0184923	-1.3056
5720520	oKiggmYIlvLTlruumk	5720520	SNHG6	small nucleolar RNA host gene 6 (non-protein coding)	-0.684719	11.3632	-4.55461	0.00110454	0.0156652	-1.0508
1470349	ZhZqOrtpuFKXidXt3U	1470349	RPLP0	ribosomal protein, large, P0	-0.685369	11.8223	-4.02869	0.0025011	0.0274974	-1.8989
7550685	QtRdlyXtkWfX4SQvcc	7550685	MAP1B	microtubule-associated protein 1B	-0.685869	8.89699	-4.56835	0.00108175	0.0154238	-1.0291
3450377	E9FNt9DlTiX9ZarErs	3450377	NA	NA	-0.686002	10.3902	-4.75998	0.000811245	0.0125989	-0.729319
1090433	inkrerL6NOnUeo_q6A	1090433	RNF41	ring finger protein 41	-0.686133	8.45077	-4.66303	0.000937765	0.0139646	-0.88036
7000722	QCLnoqaSaYWiayiSQ8	7000722	NEDD8	neural precursor cell expressed, developmentally down-regulated 8	-0.686337	9.51642	-3.478	0.00611559	0.0497352	-2.81857
2360689	le_2uBruJviriSTiCk	2360689	LIN7B	lin-7 homolog B (C. elegans)	-0.687294	7.88704	-4.68711	0.000904497	0.0136313	-0.842727
780482	E8QSCwDe2A5FOCf4uA	780482	NA	NA	-0.687538	10.2523	-4.67445	0.000921834	0.013826	-0.862509
240022	TXl3UKHUZeGBWG1P3U	240022	NA	NA	-0.68811	8.55408	-4.76721	0.000802567	0.0125379	-0.718106
1580017	uJ51Sjrbu9P6F7jjl0	1580017	SEC13	SEC13 homolog (S. cerevisiae)	-0.688794	10.3983	-4.719	0.000862351	0.0131789	-0.793001
3850168	KTqOT7xKC1fldcAlF0	3850168	LOC644936	actin, beta pseudogene	-0.68916	9.84842	-4.74201	0.000833247	0.0128462	-0.757216
4540632	0WoRH2mLnwXF1QRTzo	4540632	EIF4E2	eukaryotic translation initiation factor 4E family member 2	-0.689264	10.8862	-4.77106	0.000797982	0.0125184	-0.712132
4830458	BXqF6brrYI67uzWmuQ	4830458	GMPPB	GDP-mannose pyrophosphorylase B	-0.690203	9.00579	-4.20343	0.0018983	0.0226614	-1.61337
540279	fIpTiJRVtEKJ.1EXlM	540279	LOC338620	uncharacterized LOC338620	-0.690443	7.79461	-4.3322	0.00155331	0.0198076	-1.40527
2370593	iFq5SHgefXf19Jze6o	2370593	GPC6	glypican 6	-0.69131	9.26758	-4.28993	0.00165859	0.0207219	-1.47335
3370242	T1eXBX9e3ZfoJFTt1c	3370242	NA	NA	-0.691366	8.37441	-4.35042	0.00151013	0.0193962	-1.37599
1690021	Zl9JNd9MSyeqAOUg.A	1690021	NA	NA	-0.691926	10.2547	-4.80069	0.000763651	0.012188	-0.666278
5890025	TkeV8l_7Tef.b3mM5U	5890025	GNG12	guanine nucleotide binding protein (G protein), gamma 12	-0.691952	9.00456	-4.7263	0.000853007	0.0130757	-0.781646
7570228	lb67emv1hb67ekZlFU	7570228	NA	NA	-0.692263	9.68287	-3.95793	0.00279978	0.0295853	-2.01548
6200725	9CFXgUUlUuEkQigCIo	6200725	NA	NA	-0.692697	7.82445	-4.62157	0.000998133	0.0145859	-0.945342
510397	uULVn3rH_zdLwII4IA	510397	NA	NA	-0.692896	12.0655	-4.23564	0.00180501	0.0218816	-1.56112
380541	BpEvXh6mgj198TRIXk	380541	DESI1	desumoylating isopeptidase 1	-0.693014	9.78539	-3.98262	0.0026915	0.0289467	-1.97474
2230608	31_b31UW1VnWVh1tZs	2230608	NA	NA	-0.693112	7.69177	-3.91733	0.0029879	0.030964	-2.08263
5670039	i5JsWoJgFpaOpZ4lYM	5670039	NA	NA	-0.694016	8.25314	-4.53128	0.00114437	0.0159888	-1.08767
1110736	6Mk9f2BFGkLJ523VNo	1110736	CSNK1D	casein kinase 1, delta	-0.694428	9.53652	-4.72046	0.000860474	0.0131687	-0.79073
5360307	NR0YqfUe55ZXfDPRQw	5360307	NA	NA	-0.694501	9.84453	-4.45951	0.0012768	0.0172737	-1.20158
1400279	f9SXlLTg3SEl5Rc_V4	1400279	ZNF586	zinc finger protein 586	-0.695396	8.62981	-4.60504	0.00102334	0.0148108	-0.971314
6100138	TuFxp19hxF2eexd1Bw	6100138	OGFOD3	2-oxoglutarate and iron-dependent oxygenase domain containing 3	-0.695468	8.88915	-4.82969	0.000731568	0.0118066	-0.621512
2140671	ll_l77fVc.3tUnTW7c	2140671	DBNL	drebrin-like	-0.696034	11.157	-4.83425	0.000726658	0.0117936	-0.614489
3180609	um_PC1eV.sRFlbZxxY	3180609	RNA18S5	RNA, 18S ribosomal 5	-0.696083	11.4574	-4.41864	0.0013594	0.0180834	-1.26674
520528	xn4dwXoiffC45V9Oic	520528	SPDL1	spindle apparatus coiled-coil protein 1	-0.696605	8.29178	-4.76305	0.000807546	0.0125788	-0.724554
4610341	6qievf0j6P7Xs1VS6I	4610341	TMEM45A	transmembrane protein 45A	-0.696734	9.33189	-3.91013	0.00302259	0.0312201	-2.09454
5310681	NolX6LOn.ROp9zFn2E	5310681	NA	NA	-0.69683	8.66753	-4.81394	0.000748812	0.0120079	-0.645813
3370577	NkgchVZRJJd4L6EkAU	3370577	APP	amyloid beta (A4) precursor protein	-0.697345	11.2106	-4.48948	0.00121963	0.0167291	-1.15393
770754	cTUoHil4FP_T9VddSU	770754	TTYH3	tweety family member 3	-0.697725	9.09601	-4.67744	0.000917703	0.0137927	-0.857829
2850333	93cSRpe6XvQpIFGFfg	2850333	P4HB	prolyl 4-hydroxylase, beta polypeptide	-0.698241	13.7489	-4.81588	0.000746662	0.0119905	-0.642814
1400673	clyu1_J4FkeCB37XR4	1400673	CDCA5	cell division cycle associated 5	-0.698627	7.82443	-4.7761	0.000792035	0.0124899	-0.704333
4070333	fV.UrdoOueADXdQR7o	4070333	EVA1A	eva-1 homolog A (C. elegans)	-0.699483	9.13305	-4.79384	0.000771441	0.012266	-0.676861
4050593	xJJ1JVFilHiCBNeu0g	4050593	MRC2	mannose receptor, C type 2	-0.699633	8.41995	-4.50009	0.00120003	0.0165134	-1.13708
6900048	NIJPvAt3fRXltO3C0g	6900048	NA	NA	-0.699777	12.1634	-4.64129	0.000968916	0.0143037	-0.9144
2360326	iSunS9eCmnihzqtNCE	2360326	TAGLN	transgelin	-0.70049	14.3475	-4.47677	0.00124353	0.0169553	-1.17412
5690066	0hVSs_3.hNSS1Cs_IQ	5690066	XBP1	X-box binding protein 1	-0.700697	12.088	-4.45002	0.0012955	0.0174512	-1.2167
3940044	6XlKgpR6u9F5Av3r7Q	3940044	MARCH4	membrane-associated ring finger (C3HC4) 4, E3 ubiquitin protein ligase	-0.703512	8.39776	-3.61413	0.00488685	0.0426816	-2.58889
3420487	6NSmokgnAlAlQiLpLk	3420487	MAGED2	melanoma antigen family D, 2	-0.70366	9.18068	-4.84508	0.000715127	0.0116771	-0.597803
840477	6onrp57io7q60nkiHg	840477	NA	NA	-0.70368	7.70917	-4.86516	0.000694271	0.011416	-0.566926
1050709	0OpLNZZTXfW4pmeIVo	1050709	RPL8	ribosomal protein L8	-0.704628	8.66722	-3.95689	0.00280444	0.0295853	-2.0172
630128	rQKpUiAEUDpo4Za5Jg	630128	NA	NA	-0.705302	12.6604	-3.96362	0.00277442	0.0294664	-2.00609
6660601	E0LNfvhGlOFH9VupTo	6660601	HMOX1	heme oxygenase (decycling) 1	-0.706279	10.4726	-4.89967	0.00065992	0.0109994	-0.513978
60427	Z0Hop0gnoM00rTEkjo	60427	NUCB2	nucleobindin 2	-0.708155	9.47291	-4.73336	0.000844064	0.0129704	-0.77066
3990341	QCShOVf9yUoo_df.pQ	3990341	EVA1A	eva-1 homolog A (C. elegans)	-0.708695	9.28231	-4.90162	0.000658032	0.0109955	-0.510988
2640408	QTlqO7TblAxRP176RI	2640408	DENND5A	DENN/MADD domain containing 5A	-0.710035	10.9178	-4.69776	0.000890189	0.0134806	-0.826111
620433	TJXhTVYkgxXh93V1Uo	620433	C1orf122	chromosome 1 open reading frame 122	-0.710647	10.4072	-4.77331	0.000795326	0.0124907	-0.708656
780632	lv7Tkoo.dm46g53ois	780632	PDIA3P	protein disulfide isomerase family A, member 3 pseudogene	-0.710784	9.66383	-4.66624	0.00093325	0.0139305	-0.875331
3440224	HrsMuo7efL6Sq9LUDo	3440224	YRDC	yrdC domain containing (E. coli)	-0.711229	9.35041	-4.82003	0.000742096	0.0119409	-0.636415
2850021	HdSv0X1LuSC8gq3pqo	2850021	QSOX1	quiescin Q6 sulfhydryl oxidase 1	-0.711769	11.8899	-4.37834	0.00144641	0.0187703	-1.33121
3990224	0RcpneulfkglcLGvHw	3990224	NA	NA	-0.712348	8.14778	-4.37854	0.00144596	0.0187703	-1.33089
20450	053U16NsKKTTSnu9eg	20450	NA	NA	-0.712562	9.3199	-4.94462	0.000617876	0.010519	-0.445272
6590446	6tRdEndeoxAnpOFRNc	6590446	NA	NA	-0.71282	10.4719	-4.9477	0.000615096	0.0104812	-0.440566
1090440	ZqKJpxpLGaIIKUIJeQ	1090440	EEF1D	eukaryotic translation elongation factor 1 delta (guanine nucleotide exchange protein)	-0.714779	12.2606	-4.43115	0.00133354	0.0177975	-1.24678
1500102	Qk3tfSrnaEg98USQKQ	1500102	KDELR2	KDEL (Lys-Asp-Glu-Leu) endoplasmic reticulum protein retention receptor 2	-0.715439	11.6079	-4.76223	0.000808535	0.0125788	-0.72583
940138	uehJW37hLh1S4lUgOE	940138	HRCT1	histidine rich carboxyl terminus 1	-0.715687	7.51943	-3.92519	0.00295046	0.0307147	-2.06961
6060102	iqq6Mq6rdTcf.tFNN4	6060102	GABRE	gamma-aminobutyric acid (GABA) A receptor, epsilon	-0.7173	7.80121	-4.92728	0.000633748	0.0106731	-0.471747
6290059	iDpdN157X2JtWnsUOg	6290059	ACOT2	acyl-CoA thioesterase 2	-0.719405	9.37073	-3.59481	0.00504431	0.0435205	-2.62141
2490605	ooqEhJ31.aJenLcoTQ	2490605	POFUT2	protein O-fucosyltransferase 2	-0.719892	11.1544	-4.6398	0.000971091	0.0143245	-0.916736
430050	HRHtFKvP5NQqJ6D4sU	430050	BAMBI	BMP and activin membrane-bound inhibitor	-0.720259	10.2658	-4.71707	0.000864841	0.0132032	-0.796006
4640059	fRwgBUEHiHlyVlrXuY	4640059	HOXC8	homeobox C8	-0.720408	10.3979	-4.97938	0.000587321	0.0101274	-0.392329
1090521	BL9TeBVCHEnkoVKGVc	1090521	SEZ6L2	seizure related 6 homolog (mouse)-like 2	-0.720415	7.51528	-4.65998	0.000942075	0.0140177	-0.885137
3180408	3XXsbKeSG4CVSq1P7M	3180408	XXYLT1	xyloside xylosyltransferase 1	-0.721285	10.0798	-4.98196	0.00058512	0.010108	-0.388409
3310056	E9VUedIhpiBzvufeh0	3310056	NOMO1	NODAL modulator 1	-0.722056	9.67191	-5.01326	0.00055909	0.00974799	-0.340895
1190039	NFtdNMC3eb3pThValQ	1190039	HLA-DPA1	major histocompatibility complex, class II, DP alpha 1	-0.722765	9.19544	-4.61274	0.00101152	0.0146885	-0.959212
6040608	rHoEHS3Z39YNflSNHo	6040608	PDLIM5	PDZ and LIM domain 5	-0.722794	8.47228	-5.01394	0.000558542	0.0097475	-0.339872
2640725	0eyFeu.3_C5XdcOSKU	2640725	ARSJ	arylsulfatase family, member J	-0.722856	8.37517	-4.69096	0.000899289	0.0136001	-0.836709
2710639	xviJ90txUXeLZ.nv7g	2710639	NA	NA	-0.723576	10.4823	-5.00197	0.000568338	0.00989322	-0.358026
1940048	9FGHlJpt3HG3mL1X3I	1940048	CLEC11A	C-type lectin domain family 11, member A	-0.72408	9.35398	-5.01478	0.000557858	0.0097475	-0.338592
110427	lSOlCHrqFSHh_9E7pA	110427	TCEA1	transcription elongation factor A (SII), 1	-0.724256	9.80181	-4.8306	0.000730587	0.0118066	-0.620113
1780564	9JYohVmS55QZVrogng	1780564	CDC42	cell division cycle 42	-0.72473	8.34695	-5.03494	0.00054179	0.0095528	-0.308073
940685	6oVpDUb.DCV164945E	940685	NAV1	neuron navigator 1	-0.724998	9.48028	-4.65368	0.000951027	0.0141397	-0.894989
6280273	TUQBQrpzpr1LJJLIzs	6280273	NA	NA	-0.725602	11.9471	-4.95357	0.000609852	0.0104392	-0.431628
2900112	TaAh71ABLow.7pfJxI	2900112	PPIB	peptidylprolyl isomerase B (cyclophilin B)	-0.726068	8.52821	-4.87364	0.000685652	0.0113238	-0.553892
7150176	i65p6U6ICeH6eu6xIg	7150176	MAT2A	methionine adenosyltransferase II, alpha	-0.726267	11.7844	-4.55411	0.00110536	0.0156652	-1.05157
3370202	ZgtzjsBH_XXux7tMBo	3370202	ANXA2P1	annexin A2 pseudogene 1	-0.726695	11.7281	-5.04213	0.000536182	0.00949851	-0.297207
110326	ZeVUV6x5euXlEAwkcE	110326	RDH5	retinol dehydrogenase 5 (11-cis/9-cis)	-0.726978	8.66136	-4.86785	0.000691521	0.0113807	-0.562784
70162	x4OBJA5SCC9SVSdedI	70162	TDG	thymine-DNA glycosylase	-0.727495	8.92531	-5.03673	0.000540388	0.009546	-0.305367
6280195	HqWKVqddSVllVq16ZU	6280195	NA	NA	-0.728733	8.441	-4.58072	0.00106168	0.0152534	-1.0096
3290639	omV06g6T.kzREp7XqI	3290639	RAB7B	RAB7B, member RAS oncogene family	-0.729933	8.14873	-4.88344	0.000675845	0.0111815	-0.53886
3170019	WiUpFdd7R_efol8HUg	3170019	FSD1	fibronectin type III and SPRY domain containing 1	-0.730315	7.76322	-5.07014	0.000514905	0.00921723	-0.254916
6110026	N2KVnOX5IqJJ0Go154	6110026	NA	NA	-0.730673	7.34709	-4.99095	0.000577515	0.0100297	-0.374752
4890358	Eo6oFmun1Oiv_kuE9I	4890358	NA	NA	-0.731484	9.27372	-4.88835	0.000670984	0.0111404	-0.531329
4050541	of0kyHwdXwlSE3viF4	4050541	HMGN2	high mobility group nucleosomal binding domain 2	-0.731861	11.2016	-4.93676	0.000625018	0.0105825	-0.457268
2640441	KG14oS97geDkl6Eel0	2640441	SGK223	homolog of rat pragma of Rnd2	-0.732637	9.09195	-4.43698	0.00132166	0.0176767	-1.23748
4890692	uLRSpHbW7pkdPnYDvU	4890692	NA	NA	-0.733358	8.2885	-5.08631	0.000503038	0.0090713	-0.230562
3310392	BX8NUpN76heFXLT68U	3310392	NA	NA	-0.734361	10.695	-4.5703	0.00107857	0.0153901	-1.02604
1440243	copX1QruuHuXx7E52g	1440243	MSRB1	methionine sulfoxide reductase B1	-0.735009	10.8233	-3.47582	0.00613771	0.0498073	-2.82226
3450156	lheUFL_5Up3Gv0I1NY	3450156	CSNK2B	casein kinase 2, beta polypeptide	-0.735094	11.819	-5.10238	0.000491531	0.00890923	-0.206389
1940470	WNVX3kICXf5B6tIOmk	1940470	NPIPB8	nuclear pore complex interacting protein family, member B8	-0.736028	10.4652	-4.49625	0.00120709	0.0165935	-1.14318
6040291	0U17LMrDovqoJJ9T3o	6040291	NDUFA10	NADH dehydrogenase (ubiquinone) 1 alpha subcomplex, 10, 42kDa	-0.736038	11.4018	-4.43923	0.00131711	0.0176284	-1.23389
5490131	TdVw_E9zSVBXT3kqUU	5490131	NIPSNAP1	nipsnap homolog 1 (C. elegans)	-0.736658	9.78448	-5.11896	0.000479959	0.00875866	-0.1815
520670	Ke5JfrpAzdN5aVUoQs	520670	ITGA11	integrin, alpha 11	-0.736997	12.0633	-5.08469	0.000504215	0.00907519	-0.233003
1940524	W3W6R_5.Xp4id1XvjE	1940524	UBASH3B	ubiquitin associated and SH3 domain containing B	-0.737041	8.90137	-5.08913	0.000501001	0.00904595	-0.226323
870056	T6PUVeX1yuF_hA92BU	870056	METTL21B	methyltransferase like 21B	-0.73737	9.44214	-4.94291	0.000619416	0.0105261	-0.44787
1230187	xC7lP4U3aguKIlVPoU	1230187	CSNK1E	casein kinase 1, epsilon	-0.738217	11.6176	-4.86921	0.00069014	0.0113779	-0.560698
2640554	69rTdaZ9yp69W032ok	2640554	EEF1B2	eukaryotic translation elongation factor 1 beta 2	-0.73825	9.63202	-4.938	0.00062388	0.0105818	-0.455366
5220347	BJFL1tPdvXqgVUd4Xs	5220347	BCKDK	branched chain ketoacid dehydrogenase kinase	-0.738763	11.4015	-5.07253	0.000513133	0.00919429	-0.251317
6480070	3X0XlXUqrcQD66z654	6480070	NA	NA	-0.739455	8.91972	-5.13319	0.00047025	0.00864873	-0.160149
2230242	WT6bQsdogkomg.YY5Q	2230242	CNN2	calponin 2	-0.739692	8.52885	-4.44675	0.00130201	0.0174914	-1.2219
3520328	lbn6r0nrintXsoICd4	3520328	ANXA2	annexin A2	-0.739946	10.1081	-5.12748	0.000474122	0.00868901	-0.168718
2750356	Zd5WhXSNu5UhfV5QEg	2750356	COL6A2	collagen, type VI, alpha 2	-0.739999	11.8671	-4.53064	0.00114548	0.0159925	-1.08868
2680070	rr6UXQ0UlCOvn_1FIo	2680070	EFNB3	ephrin-B3	-0.74025	7.63913	-4.98756	0.00058037	0.0100583	-0.3799
2760008	f6jHRkSffR66quqRE8	2760008	KCTD11	potassium channel tetramerization domain containing 11	-0.740481	8.33285	-3.86734	0.00323787	0.0326184	-2.16551
5910465	NW6ixALou6Xiw5POro	5910465	SH2D1A	SH2 domain containing 1A	-0.742273	7.92274	-5.1374	0.000467421	0.00860513	-0.153846
4220064	0JJmKUi1DAdudN5Jdc	4220064	GPI	glucose-6-phosphate isomerase	-0.743153	11.3414	-4.98105	0.000585894	0.010112	-0.389789
240523	ofu_QqQXbU.wekXSo8	240523	EVA1A	eva-1 homolog A (C. elegans)	-0.743623	10.3351	-5.16629	0.000448483	0.00832175	-0.110629
770524	BGzdU5lC6JVSUIJSUQ	770524	EEF1D	eukaryotic translation elongation factor 1 delta (guanine nucleotide exchange protein)	-0.743638	10.9938	-4.80315	0.000760876	0.0121701	-0.66248
3800520	NjrlEjOgl7XXnjn9Po	3800520	PSPH	phosphoserine phosphatase	-0.744641	8.69177	-3.5764	0.00519928	0.0443783	-2.65243
4480128	Ql0M7nlLv1NLOSKKyk	4480128	NA	NA	-0.745288	9.4625	-4.70828	0.000876281	0.0133453	-0.809701
540131	EgvWrnfZQXpJ3ves5c	540131	PXMP2	peroxisomal membrane protein 2, 22kDa	-0.74604	9.61531	-4.56266	0.00109112	0.015522	-1.03808
10463	cgDuqunuhIJ6JUt4H4	10463	PDIA6	protein disulfide isomerase family A, member 6	-0.746589	10.7661	-5.18771	0.000434977	0.00815984	-0.0786767
6550259	ivVJKqIBX0RVKV9KB4	6550259	CD151	CD151 molecule (Raph blood group)	-0.748071	10.6128	-4.59184	0.00104396	0.0150333	-0.992083
160358	uoAHCVdfRVZEXk1eWg	160358	C16orf13	chromosome 16 open reading frame 13	-0.748841	9.52102	-5.20354	0.000425267	0.00800969	-0.0550843
1430136	90QuUcWU6l0c3XV33U	1430136	ARF4	ADP-ribosylation factor 4	-0.748861	11.48	-4.9495	0.000613482	0.0104702	-0.437824
5340201	QVJESyldDAJT_R.AzM	5340201	NA	NA	-0.749212	11.3498	-5.17195	0.000444868	0.00828648	-0.102173
6020441	r8ldIFhlIH2K6X3TeY	6020441	SMTN	smoothelin	-0.749492	8.93992	-4.639	0.000972275	0.0143298	-0.918005
2690538	KalUkpFNf5xnT8hNik	2690538	NA	NA	-0.749523	8.28616	-3.68648	0.00434126	0.0395153	-2.46736
3440064	QmBrp1RKEPnlXYXbJA	3440064	NA	NA	-0.74991	10.6108	-4.57947	0.00106369	0.0152706	-1.01157
5720278	lpFSH_eX98TjUpUgVA	5720278	SNHG1	small nucleolar RNA host gene 1 (non-protein coding)	-0.750318	9.17547	-5.08291	0.000505512	0.00908373	-0.235687
2640500	E5k7rIK7mduXVUSAp8	2640500	DTD1	D-tyrosyl-tRNA deacylase 1	-0.750348	9.03186	-4.70709	0.000877842	0.0133583	-0.811556
1400017	K1V9o7p_J7KZoqWiGc	1400017	CBX3	chromobox homolog 3	-0.750672	9.01566	-5.12424	0.000476333	0.00870942	-0.173577
1500725	od9VeHVU_7wgVJBUok	1500725	CD1C	CD1c molecule	-0.751532	7.70234	-3.8668	0.00324069	0.0326293	-2.16641
380523	BHeQIk3nkVCXiWvXvQ	380523	PDLIM5	PDZ and LIM domain 5	-0.752321	8.25563	-5.11181	0.000484912	0.00882498	-0.192226
1050240	HrtIp0HXU3BSSnVItU	1050240	POLD4	polymerase (DNA-directed), delta 4, accessory subunit	-0.753228	9.22343	-4.83939	0.000721159	0.0117449	-0.606564
4220431	uV4Uf5UmEieTgxv5Sc	4220431	EXT1	exostosin glycosyltransferase 1	-0.75352	11.0569	-4.56515	0.00108702	0.0154754	-1.03416
7610292	oud1cSxROv1Et00hVo	7610292	NA	NA	-0.754222	8.1513	-5.22972	0.000409725	0.00778726	-0.0161716
4880392	rqRV0B0tO69QHFU9VE	4880392	FAM214B	family with sequence similarity 214, member B	-0.75425	8.98547	-5.16807	0.000447347	0.00831712	-0.107981
5960253	cNV8JUhN76heFVrT68	5960253	TRMT5	tRNA methyltransferase 5	-0.754585	11.1533	-4.54172	0.00112636	0.0158027	-1.07116
3420739	0VT9Ov9LpB8eFfv.l4	3420739	SNTB1	syntrophin, beta 1 (dystrophin-associated protein A1, 59kDa, basic component 1)	-0.755059	9.09786	-4.78331	0.000783598	0.0124172	-0.693166
4150446	xoxwnju.vvf.dXl1nU	4150446	LTBP1	latent transforming growth factor beta binding protein 1	-0.755952	7.78269	-4.28671	0.00166694	0.0207985	-1.47856
3460669	NI7pTwolXLo7boVQEk	3460669	PRMT1	protein arginine methyltransferase 1	-0.756312	10.1626	-4.81808	0.000744238	0.0119652	-0.639422
580491	6SeonnyugB1AwLmntk	580491	FLNC	filamin C, gamma	-0.757083	10.3434	-4.02176	0.00252881	0.0277023	-1.91029
240187	ooveKded1TUXt7XpcM	240187	AP2M1	adaptor-related protein complex 2, mu 1 subunit	-0.757108	11.2862	-5.12655	0.000474754	0.00868901	-0.170108
1780619	fR1MSzyuKOjmpntflo	1780619	EHD1	EH-domain containing 1	-0.757888	10.7048	-4.24137	0.00178895	0.0217008	-1.55185
4150300	HHU0k0XVHEBVWHnS54	4150300	NA	NA	-0.758027	8.50995	-4.66771	0.000931199	0.0139109	-0.87304
7050484	0j5UW31IRVF4qqRSvw	7050484	ZYX	zyxin	-0.758106	10.7166	-5.26594	0.000389217	0.0074655	0.0374994
4200543	NiJ34UuDRSWMYG35QQ	4200543	GPX7	glutathione peroxidase 7	-0.75819	10.4471	-4.98661	0.000581175	0.0100583	-0.381347
610563	0V_V2XvVQf91WXnVN4	610563	HOXA6	homeobox A6	-0.758412	8.56956	-4.31574	0.00159344	0.0202037	-1.43175
3130598	Q35dRFdd1KFejg1ve4	3130598	RRP7A	ribosomal RNA processing 7 homolog A (S. cerevisiae)	-0.760312	9.4289	-4.91717	0.000643198	0.0108129	-0.487194
5910500	HU4S4T5XRTjV3UC6_0	5910500	SYT11	synaptotagmin XI	-0.761571	11.4248	-5.27488	0.000384326	0.00740953	0.0507185
1820376	EJXHlJXn14J32nhJWc	1820376	TGFB1I1	transforming growth factor beta 1 induced transcript 1	-0.761625	8.42006	-5.23342	0.00040758	0.00775461	-0.0106875
2680372	fFJIJSSIpOoSvVRCXw	2680372	SH2D4A	SH2 domain containing 4A	-0.762381	8.61152	-5.29428	0.000373933	0.00726133	0.0793788
6650433	Hc31VFVJxUyqeSLzCU	6650433	TLN1	talin 1	-0.762515	10.3041	-4.64288	0.000966612	0.0142809	-0.91192
2480692	xXXqrOnui0KPdeu.MU	2480692	PRSS12	protease, serine, 12 (neurotrypsin, motopsin)	-0.763329	8.27806	-4.6444	0.000964396	0.0142706	-0.909529
5360041	fuiuqN5UElKKR5IJ3c	5360041	DDAH2	dimethylarginine dimethylaminohydrolase 2	-0.763907	9.76689	-4.8618	0.000697715	0.0114625	-0.572087
4880332	KLhpRikeiCivSnfalQ	4880332	TRIOBP	TRIO and F-actin binding protein	-0.765011	7.81584	-5.3027	0.000369518	0.00718304	0.0917933
6420630	r1FlZCvKkyL7dfVBGg	6420630	SCARA3	scavenger receptor class A, member 3	-0.770751	10.0249	-5.02293	0.000551304	0.0096661	-0.326252
1690370	E6u7ihOqeChXiifZBw	1690370	TMEM132A	transmembrane protein 132A	-0.772368	8.37762	-5.36375	0.00033913	0.00681604	0.18152
520463	0D5HTuh6hbmJ5bury0	520463	GPER1	G protein-coupled estrogen receptor 1	-0.772817	8.95631	-5.36805	0.000337094	0.00680005	0.187813
6100673	QIKPOKK_iSMueGiKOI	6100673	TUBA1C	tubulin, alpha 1c	-0.774839	12.5989	-4.69019	0.000900331	0.0136001	-0.837917
1300670	ZtFU6fu_XnGT4fo3Uo	1300670	FHOD3	formin homology 2 domain containing 3	-0.77489	9.09696	-5.38336	0.000329948	0.00670537	0.21022
5690397	r0t4UCR7Z3uCBJ6pl4	5690397	NA	NA	-0.775296	8.76182	-5.06519	0.000518602	0.00925904	-0.262389
10592	Hu7ld5S32d7Vb0NBVM	10592	EFCAB4A	EF-hand calcium binding domain 4A	-0.776757	7.59646	-4.61532	0.00100759	0.0146671	-0.955162
6400397	Hua3qUtEKD7vtwlAqo	6400397	PXDN	peroxidasin homolog (Drosophila)	-0.776982	11.9896	-5.39912	0.00032276	0.00660147	0.233252
4560110	ipJS5GhY.st50N3vkU	4560110	MANF	mesencephalic astrocyte-derived neurotrophic factor	-0.778339	11.7845	-5.03557	0.000541298	0.0095528	-0.307124
6180095	NKrUxbvvej1b7B8CoA	6180095	NA	NA	-0.779389	9.29887	-3.9667	0.00276081	0.0293994	-2.00101
2640091	3RSut13h9BJhFR11F8	2640091	GAPDH	glyceraldehyde-3-phosphate dehydrogenase	-0.779429	14.1219	-5.39473	0.000324745	0.00662833	0.226841
3990598	NoYII8YdcmX3lVSFMk	3990598	DRAP1	DR1-associated protein 1 (negative cofactor 2 alpha)	-0.77951	11.2803	-5.38786	0.000327878	0.006685	0.216802
5270132	xm60reewT9UUHd_e1E	5270132	CBLB	Cbl proto-oncogene B, E3 ubiquitin protein ligase	-0.780141	10.1079	-5.33915	0.000351041	0.00696813	0.145424
4220767	TVNe7vCd5zylJCao7U	4220767	SMAD7	SMAD family member 7	-0.780257	9.147	-5.23339	0.000407594	0.00775461	-0.0107226
3800600	uu3qV6J6jhPi.ieeF4	3800600	MAGED1	melanoma antigen family D, 1	-0.780693	12.1209	-5.42202	0.000312615	0.0064865	0.266651
3130196	umqdVJTRTXuxDp7Ifs	3130196	KCTD15	potassium channel tetramerization domain containing 15	-0.782806	8.12049	-3.96329	0.00277591	0.0294664	-2.00664
1010736	9zfCohmRAJp5QFv200	1010736	TOX2	TOX high mobility group box family member 2	-0.784115	8.77191	-4.79696	0.000767888	0.0122302	-0.672047
270609	3UkIRwq57F7uuiOngs	270609	ANXA2P1	annexin A2 pseudogene 1	-0.786627	10.3637	-5.46348	0.000295106	0.00621941	0.326931
7320370	cVO3ULuzmu_IgBeLVE	7320370	STAT4	signal transducer and activator of transcription 4	-0.788483	8.05345	-4.41397	0.00136919	0.0181444	-1.2742
6550754	NSdbVSZ0674B7e05FE	6550754	EVL	Enah/Vasp-like	-0.789213	11.5454	-4.54924	0.00111356	0.0157151	-1.05927
780524	ciWoEiC7qgiMoFJKOk	780524	PVR	poliovirus receptor	-0.789622	8.62602	-5.46607	0.00029405	0.00621185	0.330681
4490292	BiTb1Dn70e9d7THs3o	4490292	COL5A2	collagen, type V, alpha 2	-0.789932	12.6191	-5.38611	0.000328683	0.0066869	0.214237
4890241	xlBPS3rO4pubgkIHXo	4890241	GPR56	G protein-coupled receptor 56	-0.790216	7.5494	-5.09473	0.000496976	0.00899058	-0.217898
5360189	6pVzpropQx.lAe4BQo	5360189	NA	NA	-0.790289	9.29697	-4.53592	0.00113633	0.0159051	-1.08033
7560047	iBoe4NZ3_2gniQnun8	7560047	CIRBP	cold inducible RNA binding protein	-0.790421	12.4214	-5.32683	0.000357174	0.00700837	0.127317
2260477	TlzuclRAgz7dPJeDuU	2260477	PTGS2	prostaglandin-endoperoxide synthase 2 (prostaglandin G/H synthase and cyclooxygenase)	-0.790853	7.55256	-5.24037	0.000403578	0.00770945	-0.000372846
4260692	Tn9I5L9FS.lK9XYS1Y	4260692	HOXA2	homeobox A2	-0.79144	8.03013	-4.41156	0.00137427	0.0181491	-1.27805
4570379	ZpPgXpRNUrFuBNV9Eg	4570379	MPST	mercaptopyruvate sulfurtransferase	-0.791454	9.28091	-5.26911	0.000387471	0.00744296	0.0421996
520689	BSv4q.kgJSoFRItFBU	520689	ADAM12	ADAM metallopeptidase domain 12	-0.793669	7.96182	-5.48496	0.000286452	0.00609173	0.35806
4860603	HO7lLizqZehFuaeedE	4860603	KANK3	KN motif and ankyrin repeat domains 3	-0.796146	7.74774	-5.49637	0.000281965	0.00605022	0.374572
4880563	3lSUkZdCsjoNVHrSIA	4880563	MPRIP	myosin phosphatase Rho interacting protein	-0.796171	11.0246	-5.5171	0.000274009	0.0059297	0.404512
2450156	BV.1_HPEeXooySIJe0	2450156	XBP1	X-box binding protein 1	-0.796611	11.6894	-4.64739	0.000960069	0.0142178	-0.904846
270593	finrhvSX_0MBe07mjU	270593	GPER1	G protein-coupled estrogen receptor 1	-0.796933	8.58382	-5.52128	0.000272431	0.00592039	0.410551
2760370	NV1BeqpLruiCUSl4j8	2760370	CALR	calreticulin	-0.796939	11.2353	-5.37615	0.000333293	0.00674415	0.199674
1260538	EXRtTR6d3D1H7097hU	1260538	ATP6V1G2	ATPase, H+ transporting, lysosomal 13kDa, V1 subunit G2	-0.797305	7.64967	-5.42951	0.000309371	0.00643341	0.277558
5290097	fiBrp1RKENnlVQXbJA	5290097	PPP1R14B	protein phosphatase 1, regulatory (inhibitor) subunit 14B	-0.797751	11.3623	-4.76755	0.000802156	0.0125379	-0.717572
2260577	0rojijqwSz6pSNXCVU	2260577	RUSC2	RUN and SH3 domain containing 2	-0.79778	9.08998	-4.25646	0.00174733	0.0214033	-1.52743
3460097	ZpbcegA2Jd1RXS2TIc	3460097	HOXB2	homeobox B2	-0.798753	9.54141	-5.55025	0.000261778	0.00576279	0.452279
4610554	BVgkvnlKcISxAhukCU	4610554	AK4	adenylate kinase 4	-0.799131	8.02455	-5.50108	0.000280135	0.00602564	0.381383
20168	0U6lHv0kF0lLkEQXSU	20168	CASC15	cancer susceptibility candidate 15 (non-protein coding)	-0.799282	7.6001	-5.35806	0.000341849	0.00683624	0.173169
2100431	c4l1FEyHgHVelUld14	2100431	RCN3	reticulocalbin 3, EF-hand calcium binding domain	-0.800442	11.5508	-5.32823	0.000356469	0.00700837	0.129382
3840053	E6.xf9ai3UnpXT_7Wg	3840053	UGP2	UDP-glucose pyrophosphorylase 2	-0.802781	8.91437	-4.88895	0.00067039	0.0111403	-0.530403
4860239	3TFp6UagmOMHmaT3_I	4860239	WDR1	WD repeat domain 1	-0.803262	9.4594	-4.97539	0.000590743	0.0101677	-0.398394
4540327	33iteiuU.V3e_CQKWo	4540327	RRBP1	ribosome binding protein 1	-0.804391	8.6552	-5.46462	0.000294639	0.00621656	0.328585
3400332	TkrTkRL.jAqSwQs_qU	3400332	RHOB	ras homolog family member B	-0.805052	8.97157	-4.91424	0.000645969	0.0108304	-0.491679
5900445	uLV.46guS0km6K7epQ	5900445	ARFGAP1	ADP-ribosylation factor GTPase activating protein 1	-0.806135	9.44112	-5.52051	0.00027272	0.00592039	0.409442
1400427	rVlRVJVzu79XQwojl8	1400427	KCNG1	potassium voltage-gated channel, subfamily G, member 1	-0.806205	7.98117	-4.34723	0.00151759	0.0194786	-1.38111
730528	NLlkleCBLl6O64VHo0	730528	PLAUR	plasminogen activator, urokinase receptor	-0.806673	8.94042	-5.43109	0.000308692	0.0064264	0.279859
5260367	3H7VevSyKVa.VL74e4	5260367	CDCP1	CUB domain containing protein 1	-0.807142	7.79003	-4.28674	0.00166686	0.0207985	-1.47851
770730	30dxWiL9Wfr4ET6XSg	770730	ANXA2	annexin A2	-0.807511	10.8479	-5.41034	0.000317744	0.00653516	0.249631
1260020	Ng5.RokD3l0fdRoqVU	1260020	TP53I3	tumor protein p53 inducible protein 3	-0.808022	10.2477	-4.26241	0.00173118	0.0212834	-1.5178
2340180	EtF3iuXnpNd1VOfHDE	2340180	TAGLN2	transgelin 2	-0.809058	9.34215	-4.88496	0.000674338	0.0111678	-0.536531
2690608	Tme.WXfl9oZaP_G53Y	2690608	RPS7	ribosomal protein S7	-0.809321	8.93397	-4.85375	0.000706041	0.0115388	-0.584464
2470215	fHv1pXoog4qKIq.3OE	2470215	NDST1	N-deacetylase/N-sulfotransferase (heparan glucosaminyl) 1	-0.809366	10.0829	-5.54503	0.000263666	0.00579408	0.444761
1030458	rC.3F6nhvl_1oqn5Ks	1030458	C19orf10	chromosome 19 open reading frame 10	-0.811922	12.0131	-5.49086	0.000284124	0.00606441	0.366594
6110279	NGgYGkd8Ur8WklDVLU	6110279	NET1	neuroepithelial cell transforming 1	-0.813434	7.97742	-5.2688	0.000387646	0.00744296	0.0417279
650347	irShFNehxEdZiuhGtw	650347	NUDT1	nudix (nucleoside diphosphate linked moiety X)-type motif 1	-0.816243	8.30373	-5.49067	0.000284199	0.00606441	0.36632
5550452	Zr3k4XJR56q.33MG_0	5550452	KCNMA1	potassium large conductance calcium-activated channel, subfamily M, alpha member 1	-0.816874	10.5913	-5.18269	0.000438099	0.00820201	-0.0861501
1570162	xd3356e4ddXhy6UK58	1570162	TBL2	transducin (beta)-like 2	-0.816935	8.70136	-5.41153	0.000317221	0.00653516	0.251354
5340064	3IeeVUrNRPtPlQlXpw	5340064	CPZ	carboxypeptidase Z	-0.817344	7.67077	-5.67298	0.000221359	0.00508773	0.627726
5360445	9JXpxtXsej5ROnRfk4	5360445	NA	NA	-0.817509	10.1064	-5.5911	0.000247507	0.00551982	0.510917
3190239	NuSUe8JTu9QpP8mqKo	3190239	GRK5	G protein-coupled receptor kinase 5	-0.817734	8.64493	-5.31779	0.000361745	0.00706116	0.114022
20022	czuSYV_u.V9drp3qs4	20022	SRF	serum response factor (c-fos serum response element-binding transcription factor)	-0.817856	10.9755	-5.21762	0.000416833	0.00789838	-0.0341497
4290446	Wd81SeQoS2CjOUXa.0	4290446	EIF4G2	eukaryotic translation initiation factor 4 gamma, 2	-0.821188	9.25271	-3.89865	0.00307883	0.0315581	-2.11356
4850398	TaxinFUbz5.1iioIC0	4850398	TXNDC5	thioredoxin domain containing 5 (endoplasmic reticulum)	-0.821812	9.74374	-5.57873	0.000251739	0.00558106	0.493182
5490768	Zsj56XvsrrKhEjhYXo	5490768	GPR56	G protein-coupled receptor 56	-0.824241	7.42137	-4.82985	0.000731392	0.0118066	-0.621262
1230682	QkXgJ9dhN7wwJbKV_0	1230682	BIRC5	baculoviral IAP repeat containing 5	-0.82436	7.43441	-4.37212	0.00146036	0.0189121	-1.34118
4150132	9114lx5QG10u_3kXnU	4150132	PLXNA3	plexin A3	-0.825136	9.50522	-4.66879	0.000929686	0.0138994	-0.871346
2630044	ulCHVOeXT_z0JfwSio	2630044	NRIP3	nuclear receptor interacting protein 3	-0.825717	8.72734	-5.58253	0.00025043	0.00555859	0.498638
2370167	rOkhAUhuqoNlJ9DKlA	2370167	NA	NA	-0.825733	10.0424	-5.36844	0.00033691	0.00680005	0.188386
5860112	9EklUJeIp6JU6cunTU	5860112	FGFRL1	fibroblast growth factor receptor-like 1	-0.829657	8.6467	-5.7337	0.000203893	0.00483191	0.713717
2140059	xWJaLxokf0uKCQMbbU	2140059	BEND5	BEN domain containing 5	-0.82983	7.80483	-4.97139	0.0005942	0.0102178	-0.404487
770639	fm9fWTX5UXRKRYvTkI	770639	PDLIM7	PDZ and LIM domain 7 (enigma)	-0.830212	8.79741	-5.70748	0.000211246	0.00493995	0.67665
3930605	cgHlCrnrmjoRw5JRj4	3930605	CYR61	cysteine-rich, angiogenic inducer, 61	-0.830283	13.0747	-5.56623	0.000256093	0.00566421	0.475244
6400474	3UdTfQFV0X9U1x15Tk	6400474	MLF2	myeloid leukemia factor 2	-0.830759	10.0731	-5.72241	0.000207024	0.00488814	0.697773
1940438	rwiETEi6lWp6ICJ5eg	1940438	PGF	placental growth factor	-0.831365	8.80143	-5.76408	0.000195715	0.00470569	0.756545
5700373	lazqZV5PnqO.eVGv_8	5700373	TRIP13	thyroid hormone receptor interactor 13	-0.833656	7.85896	-5.79106	0.000188748	0.00456742	0.79447
6110551	NJ6rXfU1bfTXl6ebhc	6110551	ISLR	immunoglobulin superfamily containing leucine-rich repeat	-0.833733	8.04352	-4.71885	0.000862548	0.0131789	-0.793239
4180278	3Tvcfn6V5ROrUu9N4k	4180278	NA	NA	-0.833936	13.0186	-5.3332	0.000353988	0.00697501	0.136685
4280041	3qKDXp0mov4SmPdV08	4280041	SSR2	signal sequence receptor, beta (translocon-associated protein beta)	-0.835599	11.6091	-5.76119	0.000196477	0.00471796	0.752482
2490450	ZWSJ2aKQpYowog0iNM	2490450	NA	NA	-0.836285	9.54514	-4.61934	0.0010015	0.0146125	-0.948854
1570484	BS79uCu_iKp7t6uKjo	1570484	ATF5	activating transcription factor 5	-0.836943	9.47063	-4.99913	0.000570682	0.00992247	-0.362324
6760673	i3oUSjrrpPkr6Qup44	6760673	LEPREL4	leprecan-like 4	-0.837535	10.0104	-5.53135	0.000268676	0.00584612	0.425069
6760632	uTfqhcQqXodIoS5Epw	6760632	LEPREL2	leprecan-like 2	-0.838136	10.22	-5.44594	0.000302381	0.00633717	0.30146
6270435	uqku8t031Qp5F0jug4	6270435	LINC01018	long intergenic non-protein coding RNA 1018	-0.840737	7.43978	-5.61834	0.000238459	0.00535348	0.549876
1090008	u6iUEHOOHEo6Hp_5eU	1090008	VTN	vitronectin	-0.841339	7.23831	-5.82933	0.00017932	0.00442496	0.848088
2690338	oZYzd5auHJ59f3d2Zk	2690338	RPS21	ribosomal protein S21	-0.84277	11.1556	-5.74007	0.000202146	0.00480495	0.722718
1940128	rcTUUeoQlN_wDuaIKI	1940128	NRG1	neuregulin 1	-0.842783	7.44721	-5.85229	0.000173907	0.0043196	0.880159
5220044	f5l6XUnE3ZF6kG556Y	5220044	SCXA	scleraxis homolog A (mouse)	-0.843107	7.83779	-5.85489	0.000173306	0.0043161	0.883778
4150204	E_iq_paCugiXlChdPw	4150204	PRRX2	paired related homeobox 2	-0.845664	10.7698	-5.25119	0.00039743	0.00760749	0.0156719
6130615	EkKeh7jfQ015U3esVc	6130615	PARP3	poly (ADP-ribose) polymerase family, member 3	-0.846172	8.67055	-5.4781	0.000289185	0.00613596	0.348127
2940228	c3j_nh6.hLgh6V5Q4o	2940228	NA	NA	-0.846314	7.57179	-5.82265	0.000180929	0.00444696	0.838742
7050543	ircfyu5nq3eud9Hvl4	7050543	TUBB2B	tubulin, beta 2B class IIb	-0.847749	8.63863	-4.41076	0.00137598	0.0181491	-1.27934
380753	xnG7V6T.K7a_pLTo0o	380753	SEC61G	Sec61 gamma subunit	-0.848358	12.8459	-5.7739	0.000193146	0.00466183	0.77037
990458	ZXb_yCK6IhHyLmnl2Y	990458	SLIT3	slit homolog 3 (Drosophila)	-0.848938	9.73936	-3.54519	0.00547338	0.0460529	-2.70506
780072	TSc4nlQaUrTRTyQYms	780072	NA	NA	-0.849146	8.33101	-5.89783	0.000163686	0.00415927	0.943529
5220767	ciuyoP_Xl9eSF4np.o	5220767	FLNB	filamin B, beta	-0.850141	10.6738	-5.20887	0.000422053	0.0079601	-0.0471551
2480224	Tfp3gqfh7EEuo53cxI	2480224	PGM3	phosphoglucomutase 3	-0.850512	9.78563	-5.91028	0.000161005	0.0041194	0.960809
870711	Bu3uhHVEVB3nFCSm3Q	870711	PRSS53	protease, serine, 53	-0.850585	8.28016	-5.44243	0.000303861	0.00634694	0.296354
2690411	BV5btt4rFb3zXLr0oI	2690411	SYBU	syntabulin (syntaxin-interacting)	-0.851329	7.83975	-4.67043	0.000927401	0.0138873	-0.868781
650278	6Y6eREkn1_suxkl768	650278	SNORA70	small nucleolar RNA, H/ACA box 70	-0.852096	8.42722	-4.14041	0.00209582	0.0242037	-1.71594
150020	lSXh15eMnXu1U56114	150020	R3HDM4	R3H domain containing 4	-0.852674	10.2249	-5.53543	0.000267172	0.0058269	0.430942
4610615	0SXicSOVOWPfYCU75Q	4610615	CXCL12	chemokine (C-X-C motif) ligand 12	-0.855104	9.55837	-4.43988	0.0013158	0.0176234	-1.23286
1340367	NSlr9O8Ft8R3hNJQps	1340367	NA	NA	-0.855258	10.9073	-5.89819	0.000163608	0.00415927	0.944029
270563	fW1rQwDWXh15lVk5gA	270563	NPW	neuropeptide W	-0.857016	7.69219	-4.6166	0.00100564	0.0146593	-0.953146
6400138	BVBlCBBaheh9FNheh8	6400138	PRMT1	protein arginine methyltransferase 1	-0.85715	11.1761	-5.8293	0.000179327	0.00442496	0.848046
1820093	cA.6KSCd6VU666KUsc	1820093	NA	NA	-0.857798	11.1772	-5.5026	0.000279548	0.00602527	0.383579
7330341	oihoShWRJCRexGlhO8	7330341	TXNDC5	thioredoxin domain containing 5 (endoplasmic reticulum)	-0.861093	8.08283	-5.16553	0.000448975	0.00832265	-0.111775
5090195	catF1ctUX_XXFLgXTc	5090195	CDH15	cadherin 15, type 1, M-cadherin (myotubule)	-0.861157	7.56136	-4.83617	0.000724596	0.0117805	-0.611524
3940133	fSUs9G5SQSFx1H6cV4	3940133	FAM46A	family with sequence similarity 46, member A	-0.862225	11.5661	-5.62242	0.000237133	0.00533606	0.555712
4390450	NICr.zoUOVS_0tIlvo	4390450	SGK1	serum/glucocorticoid regulated kinase 1	-0.86255	11.7981	-3.95405	0.0028172	0.0296533	-2.02189
430523	l5KBdKPEkrkjpKJ1CU	430523	NA	NA	-0.86554	9.17866	-5.95328	0.000152105	0.00393275	1.02031
630706	rrp5mKhYsciefk5vHA	630706	NACC2	NACC family member 2, BEN and BTB (POZ) domain containing	-0.866114	8.06552	-5.71008	0.000210504	0.00493488	0.680334
2810411	ZpwS1e6W1e4I4TyT5U	2810411	ANXA2P3	annexin A2 pseudogene 3	-0.866841	9.50091	-5.70827	0.000211021	0.00493995	0.677768
5570110	K9eVxdccEfXlU.oVsU	5570110	TRIOBP	TRIO and F-actin binding protein	-0.867417	11.2855	-5.73594	0.000203278	0.00482574	0.716876
5270541	N2H0EkEVHfcX2OeqSU	5270541	NA	NA	-0.869434	7.94488	-5.63723	0.00023239	0.00527032	0.576847
2000373	NpWZV78SbV7s76Hh7A	2000373	PITX1	paired-like homeodomain 1	-0.869913	9.89635	-4.285	0.00167137	0.0208399	-1.48131
1980403	NPy5UqLUmDht7pQmK0	1980403	ZNF395	zinc finger protein 395	-0.870354	10.1569	-4.97818	0.000588348	0.0101358	-0.394153
1230451	3IlVNOVFFR3pHp9Nfw	1230451	TPM2	tropomyosin 2 (beta)	-0.870889	8.07481	-6.01933	0.00013945	0.00369336	1.11119
4290192	KeImOqcz4N3s5HiB4k	4290192	AK4	adenylate kinase 4	-0.872948	8.23665	-6.0228	0.000138817	0.0036818	1.11595
540681	0iS9nXV4wi_1QKtnwo	540681	S100A10	S100 calcium binding protein A10	-0.873841	13.7888	-5.35992	0.000340957	0.00683101	0.1759
5700066	3vIqeQSxBsTEo5fUnk	5700066	FAM114A1	family with sequence similarity 114, member A1	-0.873944	8.62864	-6.02372	0.000138651	0.0036818	1.1172
1740220	W8bzcUiRbqe8fl_L6A	1740220	AMY1A	amylase, alpha 1A (salivary)	-0.874426	11.9015	-6.07641	0.000129428	0.00349194	1.18922
6450546	ZQ1BJM9r5N9xEcSc_8	6450546	VKORC1	vitamin K epoxide reductase complex, subunit 1	-0.874707	9.50787	-4.79477	0.000770387	0.0122596	-0.675436
7560041	lpflJe7n7qBF_xeJ8Q	7560041	CSRNP1	cysteine-serine-rich nuclear protein 1	-0.874904	9.07278	-4.89883	0.000660734	0.0109994	-0.515265
5690291	0Y0MlXDRO55AyX14XU	5690291	NA	NA	-0.875555	10.468	-6.03476	0.000136661	0.00365037	1.13233
2120347	uEsk.uUv3r6DuiHrvc	2120347	NA	NA	-0.876824	9.34902	-5.41068	0.000317596	0.00653516	0.250118
6220242	rCOmieZudsntCKtNhw	6220242	ETFB	electron-transfer-flavoprotein, beta polypeptide	-0.877373	10.211	-5.28894	0.000376766	0.00730125	0.071488
2340692	W1e7J4PVCV5PsSVVHU	2340692	NOTCH3	notch 3	-0.877688	9.24786	-5.6289	0.000235046	0.00531131	0.564958
5130113	Q5N1BC1CuEnrnKpuq8	5130113	TMEM141	transmembrane protein 141	-0.879302	9.74706	-5.28607	0.000378295	0.00731641	0.0672536
1240551	0OBL955Jp6SGqU2F3M	1240551	ACADVL	acyl-CoA dehydrogenase, very long chain	-0.879414	9.76797	-6.10965	0.000123949	0.00338794	1.23447
4480220	6DjoKCHq_Soe63deqU	4480220	FGFRL1	fibroblast growth factor receptor-like 1	-0.880076	9.98231	-5.70185	0.000212862	0.00494081	0.668679
50309	cXl3juDSlTwIber_CU	50309	DPYSL4	dihydropyrimidinase-like 4	-0.881743	8.51717	-5.98858	0.000145194	0.003792	1.06896
6860678	KZG_akiZCkxFIAZ7Xs	6860678	HNRNPDL	heterogeneous nuclear ribonucleoprotein D-like	-0.883922	9.12585	-5.95252	0.000152258	0.00393275	1.01925
360475	K0lN0lSkUhC6uCCUX4	360475	PLAUR	plasminogen activator, urokinase receptor	-0.883981	9.35707	-6.14191	0.000118873	0.00330982	1.27821
5050671	iFf4eeaQX8FEQO0QnI	5050671	MMP16	matrix metallopeptidase 16 (membrane-inserted)	-0.884741	7.95312	-5.27616	0.000383627	0.00740364	0.0526233
6370500	TXVRJtLgLbX7dIOFKo	6370500	AGRN	agrin	-0.885357	8.66009	-6.12521	0.000121473	0.0033495	1.25559
1400601	cXFu7uv_q.b_r_r34Y	1400601	TOX2	TOX high mobility group box family member 2	-0.887301	10.8653	-4.2271	0.00182926	0.0220899	-1.57496
20241	EdV._eEEe7E_FH1xTE	20241	SLC7A1	solute carrier family 7 (cationic amino acid transporter, y+ system), member 1	-0.889479	10.4547	-4.10049	0.00223206	0.0253715	-1.78116
4180747	9TvVIr6RJOF6F0XBUo	4180747	NA	NA	-0.892142	8.6124	-5.70364	0.000212348	0.00494081	0.671208
3520093	x4oS9Ioo9IYu2ebi6U	3520093	LTBP3	latent transforming growth factor beta binding protein 3	-0.896069	10.4763	-4.32387	0.00157349	0.0200182	-1.41867
5560575	TCpgUXgQHpYgoohKjo	5560575	TGM2	transglutaminase 2	-0.896169	7.79203	-6.13169	0.000120457	0.00333128	1.26437
360626	339VXWtUx9Ekd65qCA	360626	CMIP	c-Maf inducing protein	-0.897564	9.89539	-6.14904	0.000117782	0.00328634	1.28786
2000224	oi5enVN110X.vnNpJ4	2000224	FAM89B	family with sequence similarity 89, member B	-0.898994	10.8086	-6.23801	0.000105034	0.00304087	1.40769
940079	oRQF0gHXUJBcHfBUH0	940079	NA	NA	-0.899287	7.69409	-5.0737	0.00051227	0.00918759	-0.249559
2030324	fX7oznu4Ftu4u6zl40	2030324	SGK1	serum/glucocorticoid regulated kinase 1	-0.901887	10.9965	-4.36859	0.00146834	0.0189893	-1.34684
5310471	6V04FQT4y1fgRE55Yk	5310471	UBE2C	ubiquitin-conjugating enzyme E2C	-0.903868	7.56098	-6.26114	0.000101969	0.00298251	1.43866
6290367	Kkv74lC2kv7AodT2no	6290367	SEC61G	Sec61 gamma subunit	-0.907499	13.0146	-6.11982	0.000122324	0.00336311	1.24827
4830148	lndF69.zqh.2._pB1I	4830148	LDB2	LIM domain binding 2	-0.90781	9.5746	-5.59141	0.000247403	0.00551982	0.511358
4810445	uSKJJzePoBeWHy5rjI	4810445	PCOLCE2	procollagen C-endopeptidase enhancer 2	-0.908355	8.7133	-6.30853	9.59881e-05	0.00285243	1.50188
7150484	EXSUfcJEFIpUGHCUlQ	7150484	PTGER1	prostaglandin E receptor 1 (subtype EP1), 42kDa	-0.908647	7.54035	-6.27619	0.000100027	0.00293944	1.45878
6270615	9xS3tdHlNlHFNe0Uuo	6270615	GSDMB	gasdermin B	-0.90941	8.18497	-5.02984	0.000545808	0.00958764	-0.315789
4150066	EA4JWlRFYRSV559cHw	4150066	CKB	creatine kinase, brain	-0.910356	7.92633	-6.1233	0.000121773	0.00335287	1.253
3190010	x44xZbnbT4Qad6TuQo	3190010	POTEE	POTE ankyrin domain family, member E	-0.914768	7.93481	-6.29668	9.74471e-05	0.00288167	1.4861
1440209	ljvQWZbiWniSgmlltI	1440209	RGS10	regulator of G-protein signaling 10	-0.914786	8.44268	-6.33691	9.25883e-05	0.00279073	1.53959
2940324	cEnOJ5UGlK00U8kGJo	2940324	NA	NA	-0.91555	8.19432	-6.16498	0.000115381	0.00323376	1.30941
5360743	BU5Y6JJLFRU4AU4Kpc	5360743	COL16A1	collagen, type XVI, alpha 1	-0.915553	10.9927	-6.09367	0.000126552	0.00343827	1.21273
2140735	fLlPRR5tep.GIU5CGo	2140735	RALGDS	ral guanine nucleotide dissociation stimulator	-0.916895	10.6753	-5.71406	0.000209374	0.00492685	0.685964
70114	EnnNKW8tcu3nq56ssg	70114	C14orf37	chromosome 14 open reading frame 37	-0.920492	8.98973	-5.13126	0.000471554	0.00866423	-0.163044
7100392	Hv0UU6WJKA25uE0SII	7100392	NA	NA	-0.921231	8.74037	-6.39026	8.65437e-05	0.00267255	1.61019
4010634	WjhjsVJ9RlTpxSiCu0	4010634	CRYBB2	crystallin, beta B2	-0.922431	9.40758	-6.36891	8.89095e-05	0.00272801	1.58199
3360053	NeX0pSCQFA.FK.p6KI	3360053	KDELR3	KDEL (Lys-Asp-Glu-Leu) endoplasmic reticulum protein retention receptor 3	-0.922784	11.381	-6.36215	8.96737e-05	0.0027425	1.57304
2350348	0nOlKKkkuie4kVs0ro	2350348	KRTAP1-3	keratin associated protein 1-3	-0.924338	7.6748	-5.35961	0.000341107	0.00683101	0.175441
4260435	iCx9eaSOkSV9RaijSc	4260435	ERCC2	excision repair cross-complementing rodent repair deficiency, complementation group 2	-0.924375	9.48283	-6.0353	0.000136565	0.00365037	1.13306
2940446	xle716JP74WUHhBOco	2940446	TGM2	transglutaminase 2	-0.924647	7.60157	-6.19016	0.000111694	0.00315397	1.34338
6280240	BNFEdVUl9F6U4KF.4U	6280240	SH3BGRL3	SH3 domain binding glutamic acid-rich protein like 3	-0.92607	11.7067	-6.33495	9.28183e-05	0.00279318	1.537
2340706	TpUignjtOnoQLRosCU	2340706	P2RX6	purinergic receptor P2X, ligand-gated ion channel, 6	-0.927502	7.92114	-6.41113	8.42967e-05	0.00262944	1.6377
2060040	rRCgOh5d34kfV6JxRs	2060040	ADORA2B	adenosine A2b receptor	-0.92926	8.27647	-6.35232	9.07964e-05	0.0027544	1.56003
160170	ukep771Pglh3pXpXx8	160170	PKM	pyruvate kinase, muscle	-0.93159	11.6107	-6.35891	9.00417e-05	0.00274481	1.56876
2450725	iyq_JRTeFkJ5tu2Wvc	2450725	SLC3A2	solute carrier family 3 (amino acid transporter heavy chain), member 2	-0.932509	9.31122	-4.15895	0.00203553	0.0237264	-1.68571
1450059	riX8jYUfADMXylZ1WY	1450059	NA	NA	-0.934294	8.50202	-6.20686	0.000109319	0.003115	1.36586
6620437	ceAdX7vX3uCCV73b5U	6620437	HOXA5	homeobox A5	-0.937546	10.9588	-5.89097	0.000165184	0.00417688	0.934002
6580474	od6Lrsx5RNLv4tLVSI	6580474	TUBB	tubulin, beta class I	-0.937919	12.6821	-6.51464	7.40461e-05	0.00241815	1.77325
2100398	36Xlc_3VNct7XrV6QQ	2100398	P4HTM	prolyl 4-hydroxylase, transmembrane (endoplasmic reticulum)	-0.938666	7.65525	-6.45667	7.96092e-05	0.00252517	1.69752
4260017	BeoECrURUkUeJC.uJI	4260017	CDK5RAP2	CDK5 regulatory subunit associated protein 2	-0.939161	9.27739	-4.91076	0.000649273	0.0108664	-0.497005
290593	9_qiesHjgN.1Rf930o	290593	FGF2	fibroblast growth factor 2 (basic)	-0.940185	8.80736	-6.53243	7.24234e-05	0.00239853	1.79641
6270646	TXm4UjVovoAQ4ApVQo	6270646	MYC	v-myc avian myelocytomatosis viral oncogene homolog	-0.941217	10.5017	-3.64352	0.0046571	0.0413676	-2.53948
1990253	B.7mrn_C5fk0qPKJDw	1990253	TDG	thymine-DNA glycosylase	-0.941608	9.73902	-6.5108	7.44008e-05	0.00242552	1.76825
2120224	TW4kCMffoOnkuKW7T4	2120224	ANKRD13A	ankyrin repeat domain 13A	-0.941771	10.3494	-6.52454	7.31386e-05	0.00240791	1.78614
1510382	ZdUU95eUzl7Vf9dQFc	1510382	NA	NA	-0.943984	7.6169	-5.49903	0.000280932	0.00603586	0.378412
2640544	HUiQrR5QMhW7EOKJ6o	2640544	ASS1	argininosuccinate synthase 1	-0.945398	10.7298	-4.49135	0.00121616	0.0167012	-1.15097
7100639	Nnunn0fI5LiETL671g	7100639	ERRFI1	ERBB receptor feedback inhibitor 1	-0.948416	11.8127	-5.89535	0.000164224	0.00416731	0.940095
7510209	ieAgke2dzggSeqZez4	7510209	NA	NA	-0.951901	9.90254	-5.88539	0.000166412	0.00418324	0.926252
4560673	WSt6.idF5x0elVSMCs	4560673	NA	NA	-0.954337	8.48474	-4.84403	0.000716241	0.0116851	-0.599426
1820273	9ReoWl1bolFX5UllVA	1820273	NA	NA	-0.954687	8.21277	-6.32695	9.37663e-05	0.00281303	1.52637
6510133	riIoS8oqEhJ31.aJek	6510133	POFUT2	protein O-fucosyltransferase 2	-0.95494	10.8019	-5.39842	0.000323077	0.00660147	0.232225
3930132	9L2N07OUJqX_5HrG6k	3930132	TUBA3D	tubulin, alpha 3d	-0.955613	8.41393	-6.52037	7.35188e-05	0.00240791	1.78072
3830092	fn1IPzBE4lVACWoekk	3830092	RGS10	regulator of G-protein signaling 10	-0.956442	9.84105	-6.58278	6.80383e-05	0.00228147	1.86169
5690341	9phS.dEg_4JeClCKC0	5690341	NEK7	NIMA-related kinase 7	-0.957365	8.60832	-6.4137	8.40242e-05	0.00262944	1.64108
110433	9kK0eUDIVuxDiieqXU	110433	ASS1	argininosuccinate synthase 1	-0.958428	10.6645	-3.86824	0.00323319	0.0326061	-2.16402
3930040	iBuEoIoqIq4YEUpP1I	3930040	CRIM1	cysteine rich transmembrane BMP regulator 1 (chordin-like)	-0.958783	9.62033	-6.0403	0.000135674	0.00363867	1.13991
1170047	iliJRH9CwFK66IVTX4	1170047	CRIP1	cysteine-rich protein 1 (intestinal)	-0.958955	9.70229	-5.40004	0.000322347	0.00660091	0.234591
6480703	Q.Qr3BXMeyz3_q5V3U	6480703	AXL	AXL receptor tyrosine kinase	-0.959967	11.6245	-6.60365	6.63054e-05	0.00224937	1.88865
2940110	rUvfXhFo6ufqBb_JfM	2940110	UHRF1	ubiquitin-like with PHD and ring finger domains 1	-0.961178	8.36354	-6.64466	6.30375e-05	0.00216798	1.94147
6420739	6n6Sz9J6eig_iApVBQ	6420739	PGM3	phosphoglucomutase 3	-0.961744	9.47709	-6.59479	6.70351e-05	0.00225994	1.87722
7330142	iJVfHqoq1_Q9SYNopQ	7330142	TGFB1I1	transforming growth factor beta 1 induced transcript 1	-0.961858	11.304	-5.71802	0.000208257	0.00490672	0.691559
3130309	W0_dK483IFNSlA0ueU	3130309	NA	NA	-0.964954	9.43021	-6.35424	9.05761e-05	0.00275275	1.56257
830278	TknXgre75HtFLdCc5c	830278	GLIPR2	GLI pathogenesis-related 2	-0.965218	10.1607	-6.66994	6.11101e-05	0.00212505	1.97391
2940066	0HelXOmuilLH_QBRgE	2940066	NA	NA	-0.965653	10.3065	-6.39048	8.652e-05	0.00267255	1.61048
1660296	Tkh.l..QK6JuDFIKNQ	1660296	ID2	inhibitor of DNA binding 2, dominant negative helix-loop-helix protein	-0.966044	8.30086	-5.96964	0.00014886	0.00388236	1.04287
3710068	BLXpdZI59P_Ffp5LoI	3710068	WARS	tryptophanyl-tRNA synthetase	-0.967467	10.5817	-3.51831	0.00572147	0.0475389	-2.75044
3360504	cXuAVLt8hB7p_JFF54	3360504	EEF1A1	eukaryotic translation elongation factor 1 alpha 1	-0.968023	9.27439	-5.01819	0.000555105	0.00972366	-0.333427
1400228	okru66uul5riSpXRF4	1400228	MIR1228	microRNA 1228	-0.970239	8.46079	-6.14124	0.000118976	0.00330982	1.27731
1510114	BipPhSXfUXrvHuF16c	1510114	PCK2	phosphoenolpyruvate carboxykinase 2 (mitochondrial)	-0.971513	8.13016	-4.24159	0.00178833	0.0217008	-1.55149
[truncated: 316 more rows]
